# Supplementary material for: Full-length transcriptome analysis and identification of transcript structures in Eimeria necatrix from different developmental stages by single-molecule real-time sequencing
Source: Parasit Vectors. 2021 Sep 27;14:502. doi: 10.1186/s13071-021-05015-7 (PMC8474931; doi:10.1186/s13071-021-05015-7)
Supplement: Supplementary file 4 — Additional file 4: Table S1. Statistics of MZ-2 SMRT sequencing data. [file 13071_2021_5015_MOESM4_ESM.xlsx]

## Sheet: Sheet1
Table S1. Summary of PacBio single-molecule real-time (SMRT) sequencing.
Samples	MZ-2
Subreads	6756870
Number of subreads bases (G)	12.69
Average subreads length	1878
Subreads N50	2670
Circular consensus sequence reads	413385
Number of 5’-primer reads	391407
Number of 3’-primer reads	391822
Number of Poly-A reads	351966
Number of full length reads	330914
Number of full-length non-chimeric reads	322342
Average full-length non-chimeric reads length	2427
Polished consensus reads	192045
Min length of polished consensus reads	184
Max length of polished consensus reads	14631
Average polished consensus reads length	2368
Polished consensus reads N50	2780
Consensus isoforms	21923
Number of isoforms of known genes	854
Number of novel isoform of known genes	17151
Number of isoforms of novel genes	3918
Isoform mean length	2794.97
Gene number	4007
