# Supplementary material for: Full-length transcriptome analysis and identification of transcript structures in Eimeria necatrix from different developmental stages by single-molecule real-time sequencing
Source: Parasit Vectors. 2021 Sep 27;14:502. doi: 10.1186/s13071-021-05015-7 (PMC8474931; doi:10.1186/s13071-021-05015-7)
Supplement: Supplementary file 5 — Additional file 5: Table S2. Primers used for RT-PCR validation. [file 13071_2021_5015_MOESM5_ESM.xlsx]

## Sheet: Sheet1
Table S2. The primers used for PCR validation of fusion transcripts.
Transcripts ID	Forward primer (5’-3’)	Reverse primer (5’-3’)	Length (bp)
i4_LQ_SZ_c8247/flp0/4713	GACGACAGCACCACCACCATTG	CAGCCACCAACCGACTCAACTTC	238
i2_LQ_SZ_c72859/f1p23/2973	GCAGCAGGAGAGCAGCAAGAC	GGCGACGAGGAGCGAGAGG	304
i3_LQ_SZ_c40093/f1p0/3265	GGTGGTGGATTACTTGTCGGACTTC	ACAGCAAGCCAGCGAGCATTC	366
i2_HQ_SZ_c29708/f2p17/2607	CCGCAACGCAGAAGGCAGAG	GCAGCAAACAACAAACGCAAAGC	387
i4_LQ_SZ_c5381/f1p1/4076	GCAGCATAGCAGCAGGTGGTC	CACTCAGGAACAGCAGCAGGAAC	390
i1_HQ_SZ_c20101/f2p4/1542	GGCGGGCTGCGACAAACTG	GCTGCTGCTGCTGGTCACTG	271
i2_LQ_MZ2_c28593/f1p15/2949	GGGCTTTGACGGAGTGGCTTATC	AAGTAAGTCTGCTGTGGCGATGTG	265
i3_LQ_MZ2_c42741/f1p0/3706	CAGCAGCAGGCAGCAGCAG	GTGGTCCGCAGGCACATCAAG	323
i3_LQ_MZ2_c53772/f1p0/3059	ATAGCCTACGCCCAGTCCCTTG	ATCCGAGATGCCGCCCAGAG	324
i3_LQ_MZ2_c48367/f1p22/3061	CTCCGCCGTCGTGCTGTTTG	TTCCTCCGCTGCTCCTGTTCC	253
i2_HQ_MZ2_c47653/f2p10/2857	AGCAGCAGCAGCAGCACAAG	AGCAGCAAAGCAGCAGTTTCAATG	336
i4_LQ_MZ2_c9558/f1p1/4631	ATCCGCAGCAGCAGCAACAG	AATTCTCAGGTGTCTCCGCATCAAC	279
i1_HQ_MZ2_c32100/f3p2/1796	AGCAGCAGCAGCAGACACAAC	CAGCAGCAGCAGCAAGGACAG	367
i4_HQ_MZ2_c2329/f2p19/4340	TCGCCACCTTCCGCCTCAC	CCACTGCCGCCACCATCAAC	213
i1_HQ_MZ2_c28833/f2p1/1565	CGAGGAGATGAAGAATGCCGAAGAC	TGCCGCCAGAGAGAACAACATTG	236
i2_HQ_MZ2_c9885/f2p9/2729	GCAGCAGCAGCGAGGAGTTG	GGTGTCAGTACAGCGTGGAAGAAG	214
