# Supplementary material for: Full-length transcriptome analysis and identification of transcript structures in Eimeria necatrix from different developmental stages by single-molecule real-time sequencing
Source: Parasit Vectors. 2021 Sep 27;14:502. doi: 10.1186/s13071-021-05015-7 (PMC8474931; doi:10.1186/s13071-021-05015-7)
Supplement: Supplementary file 7 — Additional file 7: Table S3. Statistics of MZ-2 Illumina sequencing data. [file 13071_2021_5015_MOESM7_ESM.xlsx]

## Sheet: Sheet1
Table S3. Statistics of Illumina sequencing data.
Samples	Raw reads	Clean reads	Mapped reads	Uniquely mapped reads	Multi-mapped reads	Reads map to '+'	Reads map to '-'	Reads mapped in proper pairs
MZ-2-1	77013626	75358140	60543227	59825761	717466	29839954	29985807	54213988
MZ-2-2	58445102	57134508	46347282	45849409	497873	22870944	22978465	41513380
MZ-2-3	75152342	73831986	60471773	59661152	810621	29734109	29927043	54550958
