# Supplementary material for: Full-length transcriptome analysis and identification of transcript structures in Eimeria necatrix from different developmental stages by single-molecule real-time sequencing
Source: Parasit Vectors. 2021 Sep 27;14:502. doi: 10.1186/s13071-021-05015-7 (PMC8474931; doi:10.1186/s13071-021-05015-7)
Supplement: Supplementary file 8 — Additional file 8: Table S4. Distribution of transcript lengths before and after correction in MZ-2. [file 13071_2021_5015_MOESM8_ESM.xlsx]

## Sheet: Sheet1
Table S4. The number and length distributions of SZ and MZ-2 corrected isoforms.
Sample	Type	Total_nucleotides	Total_number	Mean_length	Min_length	Max_length	N50
MZ-2	Before_correct	454625883	192045	2368	184	14631	2780
MZ-2	After_correct	455345319	192045	2372	184	14655	2782
