# Supplementary material for: Full-length transcriptome analysis and identification of transcript structures in Eimeria necatrix from different developmental stages by single-molecule real-time sequencing
Source: Parasit Vectors. 2021 Sep 27;14:502. doi: 10.1186/s13071-021-05015-7 (PMC8474931; doi:10.1186/s13071-021-05015-7)
Supplement: Supplementary file 9 — Additional file 9: Table S5. GMAP analysis of polished consensus isoforms to reference genome. [file 13071_2021_5015_MOESM9_ESM.xlsx]

## Sheet: Sheet1
Table S5. GMAP analysis of polished consensus isoforms to reference genome.
Sample name	Total reads	Total mapped	Unmapped	Multiple mapped	Uniquely mapped	Reads map to '+'	Reads map to '-'
SZ	222019	190,487(85.8%)	31,532(14.2%)	1713(0.77%)	188,774(85.03%)	133,048(59.93%)	108,332(56.41%)
MZ-2	192045	155,482(80.96%)	36,563(19.04%)	3139(1.63%)	152,343(79.33%)	108,332(56.41%)	44,011(22.92%)
