# Supplementary material for: Full-length transcriptome analysis and identification of transcript structures in Eimeria necatrix from different developmental stages by single-molecule real-time sequencing
Source: Parasit Vectors. 2021 Sep 27;14:502. doi: 10.1186/s13071-021-05015-7 (PMC8474931; doi:10.1186/s13071-021-05015-7)
Supplement: Supplementary file 10 — Additional file 10: Table S6. APA sites of genes detected by SMRT. [file 13071_2021_5015_MOESM10_ESM.xlsx]

## Sheet: Sheet1
Table S6. APA sites of genes detected by SMRT.
SZ					MZ-2
GeneID	Strand	Aligned reads	Num sites	Locations	GeneID	Strand	Aligned reads	Num sites	Locations
ENH_00072400	+	30	1	93653	ENH_00072400	+	2	1	93656
ENH_00023400	+	12	1	2993	ENH_00023400	+	4	1	2722
ENH_00023640	+	8	1	25509	ENH_00066440	+	15	1	115077
ENH_00045100	-	3	1	30470	ENH_00032440	+	6	1	36444
ENH_00062380	-	6	1	74144	ENH_00010980	+	2	1	1911
ENH_00005510	-	7	1	70328	ENH_00062410	+	6	1	109251
ENH_00005250	-	6	1	82273	ENH_00005250	-	5	1	82272
ENH_00007640	+	2	1	1842	ENH_00024360	-	2	1	3040
ENH_00060420	-	6	1	47717	ENH_00060420	-	21	1	47718
ENH_00056060	-	5	1	22199	ENH_00049660	-	38	1	44469
ENH_00076890	-	33	1	129621	ENH_00039520	-	2	1	125859
ENH_00067190	+	6	1	18515	ENH_00078620	+	4	1	4883
ENH_00018520	-	2	1	27542	ENH_00004690	-	124	1	6735
ENH_00041460	+	6	1	18449	ENH_00055430	-	18	1	17688
ENH_00044130	-	40	1	54844	ENH_00025860	+	5	1	36340
ENH_00077900	-	2	1	7415	ENH_00056600	+	8	1	125027
ENH_00028700	+	18	1	190772	ENH_00076890	-	4	1	129613
ENH_00037630	+	2	1	4500	ENH_00044350	+	5	1	3336
ENH_00057150	+	9	1	101955	ENH_00071790	-	7	1	202213
ENH_00003910	-	23	1	822	ENH_00077900	-	8	1	7416
ENH_00042390	+	5	1	17177	ENH_00071290	+	8	1	23852
ENH_00061500	+	3	1	4491	ENH_00053210	+	40	1	46476
ENH_00034140	+	5	1	47544	ENH_00037630	+	6	1	4502
ENH_00035810	+	11	1	184200	ENH_00067240	-	38	1	17129
ENH_00027520	-	12	1	2625	ENH_00026930	+	7	1	1266
ENH_00036470	+	22	1	42711	ENH_00027520	-	20	1	2625
ENH_00056560	-	7	1	92456	ENH_00081060	+	36	1	8639
ENH_00046050	-	3	1	31421	ENH_00010520	+	7	1	80051
ENH_00082170	-	4	1	167575	ENH_00044120	-	19	1	46911
ENH_00064710	+	5	1	3472	ENH_00031680	-	2	1	178443
ENH_00057760	+	6	1	17306	ENH_00043870	+	5	1	5427
ENH_00058520	-	2	1	92206	ENH_00030590	-	4	1	47877
ENH_00009800	-	6	1	1547	ENH_00058520	-	4	1	92208
ENH_00050650	-	10	1	23352	ENH_00055910	+	15	1	106278
ENH_00004870	+	8	1	84433	ENH_00004370	+	2	1	3388
ENH_00046550	+	39	1	12804	ENH_00050340	+	4	1	23684
ENH_00050850	-	214	1	165540	ENH_00020280	-	13	1	149
ENH_00078090	+	2	1	72578	ENH_00015210	-	9	1	2529
ENH_00022990	+	3	1	3326	ENH_00066280	+	11	1	13062
ENH_00050900	+	9	1	204130	ENH_00073430	-	2	1	2437
ENH_00078310	+	3	1	8668	ENH_00036770	-	9	1	59476
ENH_00030350	+	3	1	178698	ENH_00005310	-	2	1	7228
ENH_00026030	-	3	1	1607	ENH_00078090	+	15	1	72585
ENH_00084810	+	4	1	5553	ENH_00008770	+	6	1	5161
ENH_00031910	+	6	1	42193	ENH_00022990	+	9	1	8271
ENH_00063490	+	12	1	89244	ENH_00007670	+	71	1	50151
ENH_00032400	-	3	1	13564	ENH_00056760	-	3	1	12125
ENH_00064520	+	11	1	26176	ENH_00010710	+	5	1	51512
ENH_00034790	+	3	1	39906	ENH_00046110	-	3	1	108946
ENH_00045180	-	4	1	93189	ENH_00058410	-	4	1	20751
ENH_00057770	+	16	1	21667	ENH_00084810	+	6	1	5558
ENH_00068810	+	13	1	1493	ENH_00022260	+	4	1	24606
ENH_00044290	-	9	1	19639	ENH_00035200	-	2	1	27494
ENH_00082540	+	5	1	89107	ENH_00056440	-	11	1	9450
ENH_00058100	-	9	1	8700	ENH_00082230	-	9	1	209923
ENH_00024100	+	12	1	21153	ENH_00032530	+	131	1	15941
ENH_00014820	+	5	1	3193	ENH_00016850	+	3	1	2793
ENH_00028330	-	4	1	12239	ENH_00064520	+	4	1	26169
ENH_00047840	-	5	1	16226	ENH_00051350	-	30	1	27990
ENH_00021910	+	3	1	3483	ENH_00057770	+	14	1	21665
ENH_00022550	+	2	1	23209	ENH_00058250	+	9	1	2937
ENH_00047830	+	2	1	14456	ENH_00072020	-	10	1	15429
ENH_00045150	-	4	1	68003	ENH_00068810	+	7	1	1495
ENH_00016040	+	3	1	67921	ENH_00068430	-	5	1	18132
ENH_00083930	+	5	1	68833	ENH_00073820	+	11	1	4609
ENH_00069580	-	6	1	37640	ENH_00005890	+	5	1	77762
ENH_00011680	-	16	1	37998	ENH_00018690	+	3	1	16911
ENH_00045640	-	3	1	753	ENH_00070700	+	5	1	58360
ENH_00045700	+	33	1	1248	ENH_00040500	-	3	1	84803
ENH_00078070	-	8	1	55594	ENH_00013770	-	3	1	661
ENH_00063400	+	4	1	21450	ENH_00025420	+	4	1	31542
ENH_00045950	+	16	1	1723	ENH_00083930	+	9	1	68836
ENH_00043730	+	3	1	2395	ENH_00075110	-	12	1	30840
ENH_00021580	+	2	1	5698	ENH_00029570	+	10	1	32856
ENH_00040710	-	4	1	33052	ENH_00026040	+	5	1	7024
ENH_00002210	+	5	1	10775	ENH_00045700	+	5	1	1232
ENH_00079120	+	4	1	9944	ENH_00005870	+	6	1	71985
ENH_00015460	+	2	1	14739	ENH_00062040	+	3	1	5635
ENH_00082490	-	3	1	52985	ENH_00006460	+	27	1	75001
ENH_00028740	-	7	1	1532	ENH_00043730	+	10	1	2395
ENH_00000050	+	2	1	1174	ENH_00035520	-	4	1	34946
ENH_00018550	-	20	1	40762	ENH_00014590	-	6	1	6199
ENH_00013480	+	3	1	6696	ENH_00079120	+	5	1	9944
ENH_00077780	+	35	1	6628	ENH_00070270	+	8	1	5000
ENH_00013550	+	49	1	4472	ENH_00080830	-	5	1	87798
ENH_00036960	-	5	1	170170	ENH_00044560	-	4	1	29977
ENH_00082040	+	32	1	110700	ENH_00000050	+	2	1	1175
ENH_00026270	+	6	1	162210	ENH_00080100	-	5	1	1482
ENH_00015810	-	6	1	217965	ENH_00022710	+	5	1	105517
ENH_00067620	-	6	1	117656	ENH_00002310	-	30	1	27824
ENH_00053080	+	7	1	23472	ENH_00018550	-	114	1	40761
ENH_00084910	-	2	1	7456	ENH_00014240	-	6	1	58464
ENH_00072370	-	3	1	63275	ENH_00077780	+	3	1	6624
ENH_00061180	-	18	1	13289	ENH_00067740	-	2	1	9864
ENH_00053610	-	3	1	18705	ENH_00011320	+	5	1	12456
ENH_00052420	-	4	1	13216	ENH_00013550	+	24	1	4468
ENH_00003080	+	3	1	6227	ENH_00082040	+	81	1	110700
ENH_00010690	-	6	1	34878	ENH_00064780	-	3	1	10494
ENH_00051660	+	11	1	54604	ENH_00069990	+	3	1	4536
ENH_00066070	+	7	1	19778	ENH_00079650	-	5	1	10254
ENH_00029610	-	3	1	2329	ENH_00026270	+	39	1	162211
ENH_00015370	-	5	1	39717	ENH_00018390	+	6	1	4647
ENH_00083150	+	6	1	9259	ENH_00044060	+	3	1	24100
ENH_00004260	-	4	1	60672	ENH_00002940	-	3	1	91064
ENH_00022910	-	8	1	205607	ENH_00015810	-	3	1	217963
ENH_00003090	-	2	1	6378	ENH_00047760	+	4	1	27907
ENH_00017880	-	4	1	24622	ENH_00082460	+	5	1	41959
ENH_00001030	+	4	1	38854	ENH_00003080	+	4	1	6218
ENH_00075320	-	5	1	12293	ENH_00028180	+	13	1	47063
ENH_00064330	+	12	1	7738	ENH_00030670	+	7	1	13853
ENH_00046220	-	8	1	155896	ENH_00054940	-	9	1	25447
ENH_00015730	+	9	1	177525	ENH_00071320	-	3	1	41155
ENH_00007430	+	12	1	61052	ENH_00066380	-	8	1	83161
ENH_00076690	+	6	1	19620	ENH_00016350	-	3	1	2561
ENH_00035870	+	7	1	17838	ENH_00029610	-	2	1	2333
ENH_00013530	-	13	1	6574	ENH_00082030	+	14	1	99729
ENH_00065920	+	2	1	22387	ENH_00022910	-	8	1	205611
ENH_00076510	-	6	1	48509	ENH_00036920	-	5	1	154834
ENH_00079200	-	5	1	153	ENH_00011850	+	4	1	4001
ENH_00065940	-	2	1	4663	ENH_00001030	+	6	1	38857
ENH_00072010	-	4	1	10499	ENH_00012270	+	2	1	3850
ENH_00046730	-	6	1	18607	ENH_00080660	+	5	1	12816
ENH_00013280	+	2	1	7465	ENH_00005350	-	21	1	7075
ENH_00069960	+	3	1	10321	ENH_00041010	-	4	1	210187
ENH_00021680	-	4	1	16023	ENH_00015730	+	9	1	177521
ENH_00066240	-	3	1	20271	ENH_00050680	-	3	1	42095
ENH_00027460	+	15	1	44476	ENH_00082020	-	52	1	91813
ENH_00034690	+	13	1	41886	ENH_00051380	+	2	1	20901
ENH_00059700	+	30	1	4697	ENH_00085000	+	34	1	9366
ENH_00061160	+	82	1	4723	ENH_00044410	-	5	1	29611
ENH_00007830	+	4	1	3371	ENH_00030420	-	3	1	22504
ENH_00060790	+	19	1	19201	ENH_00079200	-	3	1	154
ENH_00026960	-	13	1	9074	ENH_00046730	-	6	1	18603
ENH_00036230	+	3	1	1792	ENH_00081010	-	2	1	11399
ENH_00020470	-	14	1	72036	ENH_00078280	-	7	1	9405
ENH_00048740	+	149	1	67343	ENH_00014480	+	8	1	61713
ENH_00051960	+	11	1	29203	ENH_00064440	-	4	1	6661
ENH_00033960	-	3	1	33347	ENH_00084430	-	2	1	69655
ENH_00018750	-	44	1	262	ENH_00030730	+	3	1	49492
ENH_00051500	-	7	1	13185	ENH_00061160	+	5	1	4723
ENH_00007850	+	3	1	9292	ENH_00026810	-	4	1	260044
ENH_00053510	+	21	1	23991	ENH_00064790	+	94	1	3585
ENH_00083580	+	2	1	5514	ENH_00059590	+	20	1	11317
ENH_00082470	-	10	1	43360	ENH_00006440	-	3	1	55843
ENH_00020000	+	15	1	54349	ENH_00048720	+	2	1	58654
ENH_00040830	-	12	1	96803	ENH_00020470	-	7	1	72036
ENH_00034800	-	11	1	31947	ENH_00074740	-	6	1	98766
ENH_00077350	+	7	1	4225	ENH_00051960	+	15	1	29199
ENH_00046820	-	13	1	3137	ENH_00055540	+	2	1	16356
ENH_00005310	-	6	1	7233	ENH_00074970	-	4	1	3165
ENH_00006960	+	3	1	118973	ENH_00051500	-	4	1	13186
ENH_00030170	+	3	1	58083	ENH_00061420	+	7	1	3592
ENH_00073700	+	16	1	53177	ENH_00007850	+	11	1	9296
ENH_00043460	-	5	1	5831	ENH_00059510	-	11	1	12608
ENH_00075810	-	2	1	11552	ENH_00048690	+	9	1	42530
ENH_00030910	+	2	1	43511	ENH_00056880	+	7	1	16034
ENH_00029120	+	4	1	29385	ENH_00074270	+	5	1	10839
ENH_00047620	+	9	1	2914	ENH_00040830	-	8	1	96807
ENH_00010050	-	7	1	48544	ENH_00077720	+	3	1	15222
ENH_00084900	+	2	1	7302	ENH_00041950	-	9	1	138368
ENH_00062430	-	8	1	116760	ENH_00041890	-	6	1	87382
ENH_00076650	+	16	1	5716	ENH_00017700	-	5	1	8884
ENH_00079520	+	6	1	103225	ENH_00061550	-	3	1	18175
ENH_00013560	-	2	1	4502	ENH_00075450	+	3	1	9965
ENH_00045280	+	5	1	156891	ENH_00009290	-	9	1	10912
ENH_00046430	-	2	1	26990	ENH_00073700	+	8	1	53178
ENH_00083900	-	5	1	44709	ENH_00000690	-	4	1	23167
ENH_00025150	-	11	1	53158	ENH_00033750	-	37	1	19797
ENH_00063750	-	7	1	16164	ENH_00048320	+	6	1	18164
ENH_00069640	-	6	1	86885	ENH_00067270	+	8	1	8227
ENH_00062420	+	10	1	116399	ENH_00078150	+	16	1	102269
ENH_00021520	+	9	1	35950	ENH_00002610	+	5	1	81374
ENH_00022970	-	8	1	2763	ENH_00007630	-	10	1	5152
ENH_00007000	-	3	1	133137	ENH_00035470	-	10	1	9042
ENH_00068080	-	5	1	80898	ENH_00006110	-	5	1	72538
ENH_00036750	+	4	1	54920	ENH_00076650	+	7	1	5716
ENH_00036300	+	3	1	38752	ENH_00050930	+	3	1	219953
ENH_00003160	+	4	1	46086	ENH_00078040	-	4	1	30185
ENH_00084570	+	13	1	6567	ENH_00027230	+	19	1	45866
ENH_00001580	-	2	1	7399	ENH_00079570	-	5	1	2641
ENH_00026220	+	4	1	126543	ENH_00081380	-	6	1	95670
ENH_00019930	-	11	1	10260	ENH_00051170	+	3	1	5555
ENH_00074550	-	12	1	8447	ENH_00029340	-	3	1	15945
ENH_00021190	+	15	1	62366	ENH_00025150	-	4	1	53145
ENH_00023460	-	2	1	5904	ENH_00055100	-	18	1	139419
ENH_00048320	+	11	1	18179	ENH_00069640	-	2	1	86885
ENH_00040730	-	31	1	49223	ENH_00054910	+	4	1	18242
ENH_00020030	+	4	1	1950	ENH_00062420	+	2	1	116399
ENH_00068100	-	8	1	105020	ENH_00022970	-	9	1	2779
ENH_00052890	+	2	1	14620	ENH_00049130	+	4	1	8580
ENH_00082260	+	5	1	234359	ENH_00020860	+	8	1	5511
ENH_00068460	-	32	1	10869	ENH_00002670	+	3	1	2194
ENH_00006370	+	5	1	10910	ENH_00043460	-	19	1	5834
ENH_00013860	-	2	1	35460	ENH_00059250	+	4	1	18114
ENH_00042480	-	10	1	23940	ENH_00073870	-	4	1	7520
ENH_00066230	-	7	1	14366	ENH_00071640	-	3	1	83396
ENH_00063660	-	5	1	14442	ENH_00003110	-	15	1	6369
ENH_00001840	+	2	1	10457	ENH_00069000	+	8	1	15394
ENH_00085320	+	11	1	13026	ENH_00026590	+	67	1	138185
ENH_00006820	-	11	1	27656	ENH_00051490	+	3	1	12949
ENH_00048890	-	5	1	154933	ENH_00040730	-	28	1	49223
ENH_00076460	-	2	1	1028	ENH_00070800	-	5	1	114857
ENH_00046010	-	7	1	193	ENH_00029160	+	4	1	50350
ENH_00014800	+	3	1	4649	ENH_00023520	-	6	1	35449
ENH_00055990	+	3	1	143993	ENH_00057740	-	2	1	6394
ENH_00086240	-	39	1	217772	ENH_00058700	+	22	1	53932
ENH_00084470	+	9	1	91775	ENH_00025380	+	6	1	1668
ENH_00068890	-	11	1	16116	ENH_00061140	-	5	1	128574
ENH_00079000	+	2	1	75676	ENH_00038110	+	6	1	49093
ENH_00008020	+	7	1	44070	ENH_00047620	+	18	1	2915
ENH_00034260	+	4	1	132297	ENH_00017220	+	29	1	4104
ENH_00021260	+	3	1	5345	ENH_00073350	+	4	1	93502
ENH_00016400	-	6	1	1440	ENH_00027140	-	20	1	15425
ENH_00054280	-	5	1	154762	ENH_00034040	-	2	1	28751
ENH_00067230	-	3	1	12478	ENH_00049840	+	5	1	149168
ENH_00049600	-	4	1	18894	ENH_00013860	-	50	1	35463
ENH_00037390	+	3	1	11743	ENH_00002010	-	9	1	41810
ENH_00044270	+	9	1	732	ENH_00082500	-	2	1	71547
ENH_00017540	-	5	1	17708	ENH_00079300	-	5	1	7906
ENH_00026750	+	8	1	221136	ENH_00039440	+	4	1	89378
ENH_00004510	-	2	1	26179	ENH_00046310	+	4	1	4106
ENH_00066790	-	7	1	16052	ENH_00084180	+	8	1	7001
ENH_00030320	-	10	1	149094	ENH_00083510	-	3	1	5272
ENH_00007410	+	5	1	28457	ENH_00022240	+	2	1	17427
ENH_00079140	+	3	1	6922	ENH_00085320	+	3	1	13032
ENH_00016220	+	2	1	22770	ENH_00006820	-	4	1	27650
ENH_00062330	-	5	1	34530	ENH_00071610	+	2	1	75996
ENH_00035950	+	4	1	1126	ENH_00004290	-	13	1	72153
ENH_00015670	-	17	1	126487	ENH_00055900	-	4	1	101528
ENH_00022540	-	4	1	17760	ENH_00046010	-	7	1	192
ENH_00062740	-	2	1	22350	ENH_00077750	-	3	1	3134
ENH_00002760	+	2	1	7408	ENH_00086240	-	5	1	217769
ENH_00042370	-	6	1	9285	ENH_00009890	-	5	1	31437
ENH_00075180	-	6	1	77892	ENH_00016400	-	2	1	1438
ENH_00066310	+	9	1	35074	ENH_00021370	+	11	1	24625
ENH_00025790	-	11	1	346	ENH_00071180	+	5	1	3251
ENH_00003280	+	7	1	27506	ENH_00035650	-	14	1	80253
ENH_00066850	+	42	1	22071	ENH_00049600	-	2	1	18892
ENH_00012630	-	9	1	55248	ENH_00037390	+	6	1	11944
ENH_00003980	-	20	1	25815	ENH_00074240	-	5	1	115154
ENH_00031320	+	8	1	21959	ENH_00026750	+	5	1	220765
ENH_00054090	-	3	1	73098	ENH_00066790	-	3	1	16053
ENH_00006270	-	25	1	514	ENH_00023480	+	7	1	22475
ENH_00084090	+	5	1	8173	ENH_00075440	-	9	1	4389
ENH_00079130	-	2	1	10345	ENH_00047860	-	3	1	31685
ENH_00085800	+	4	1	54848	ENH_00082560	-	5	1	92803
ENH_00018760	+	9	1	4487	ENH_00013840	-	4	1	23564
ENH_00085860	-	3	1	84309	ENH_00047110	-	5	1	139068
ENH_00048630	+	5	1	4569	ENH_00006300	+	3	1	1939
ENH_00084490	+	11	1	98254	ENH_00031400	+	11	1	11403
ENH_00049740	+	8	1	88929	ENH_00046550	+	197	1	12804
ENH_00022790	-	3	1	137757	ENH_00035950	+	5	1	1090
ENH_00046170	-	4	1	136705	ENH_00059960	-	9	1	1883
ENH_00021540	-	75	1	47858	ENH_00040640	+	4	1	162190
ENH_00075590	+	8	1	83332	ENH_00026260	+	3	1	155232
ENH_00064180	+	3	1	15566	ENH_00062740	-	20	1	22350
ENH_00024350	+	3	1	2733	ENH_00058170	+	8	1	20072
ENH_00046790	+	4	1	27290	ENH_00013690	-	2	1	5431
ENH_00016750	-	7	1	57552	ENH_00003280	+	9	1	27483
ENH_00035080	-	2	1	26363	ENH_00030550	-	13	1	17044
ENH_00050960	+	3	1	228638	ENH_00066850	+	4	1	22077
ENH_00013310	-	4	1	10853	ENH_00073800	+	2	1	115870
ENH_00041310	+	3	1	24448	ENH_00054090	-	16	1	73092
ENH_00057160	+	14	1	117694	ENH_00079810	-	5	1	1052
ENH_00016520	+	4	1	44595	ENH_00037810	-	5	1	13108
ENH_00067210	+	3	1	7287	ENH_00070650	+	5	1	30632
ENH_00072890	-	5	1	110446	ENH_00038360	+	13	1	170037
ENH_00056470	-	4	1	44202	ENH_00021550	+	4	1	53356
ENH_00078140	+	2	1	100438	ENH_00037230	+	8	1	3049
ENH_00013130	+	2	1	7622	ENH_00085860	-	3	1	84311
ENH_00044410	-	21	1	29609	ENH_00064220	+	2	1	6765
ENH_00082160	+	4	1	167016	ENH_00077170	+	5	1	11145
ENH_00046470	-	5	1	6196	ENH_00031620	+	3	1	129788
ENH_00017250	-	7	1	4402	ENH_00015590	-	4	1	85065
ENH_00026860	+	10	1	279570	ENH_00084490	+	24	1	98254
ENH_00023410	-	26	1	2734	ENH_00021540	-	7	1	47857
ENH_00025770	+	2	1	3420	ENH_00075590	+	10	1	83326
ENH_00075960	-	15	1	13307	ENH_00055710	+	56	1	3405
ENH_00073470	-	3	1	52915	ENH_00057870	+	59	1	77477
ENH_00040000	+	3	1	15496	ENH_00003940	-	12	1	13999
ENH_00081750	-	9	1	37026	ENH_00072840	-	7	1	72093
ENH_00007190	-	6	1	2281	ENH_00047070	-	51	1	123063
ENH_00046810	+	5	1	2975	ENH_00047490	-	11	1	11142
ENH_00012960	+	4	1	142994	ENH_00072030	+	5	1	4838
ENH_00022050	-	4	1	54442	ENH_00073140	-	2	1	5086
ENH_00004930	+	247	1	1041	ENH_00023500	+	18	1	28610
ENH_00044110	+	21	1	46963	ENH_00035080	-	13	1	26364
ENH_00023530	-	6	1	38970	ENH_00013310	-	15	1	10852
ENH_00068090	+	4	1	104673	ENH_00054170	-	2	1	112748
ENH_00023030	-	24	1	29600	ENH_00055390	+	2	1	6809
ENH_00063740	+	8	1	16346	ENH_00016520	+	45	1	44596
ENH_00070650	+	5	1	31749	ENH_00067210	+	2	1	7292
ENH_00006950	-	4	1	112067	ENH_00013850	-	7	1	29086
ENH_00010770	+	4	1	80239	ENH_00010020	+	15	1	31926
ENH_00068930	+	3	1	820	ENH_00043530	-	6	1	4876
ENH_00084480	-	3	1	91146	ENH_00000490	-	3	1	94475
ENH_00007500	-	7	1	2577	ENH_00066000	-	5	1	6949
ENH_00074830	-	21	1	2775	ENH_00081950	-	2	1	49265
ENH_00006290	+	5	1	9737	ENH_00050580	-	40	1	137479
ENH_00014690	-	20	1	47618	ENH_00003560	-	3	1	164934
ENH_00011060	+	43	1	9914	ENH_00071410	+	10	1	110908
ENH_00082840	+	31	1	35991	ENH_00064590	-	3	1	52660
ENH_00063680	-	14	1	161998	ENH_00026860	+	178	1	279569
ENH_00058510	+	6	1	91633	ENH_00011910	-	5	1	18957
ENH_00002900	+	7	1	69233	ENH_00023410	-	10	1	2736
ENH_00048830	-	4	1	117012	ENH_00025770	+	4	1	3434
ENH_00049560	-	16	1	22887	ENH_00075960	-	2	1	13306
ENH_00015450	-	5	1	4540	ENH_00062850	+	2	1	37545
ENH_00073890	+	3	1	15607	ENH_00018290	-	3	1	214413
ENH_00072750	-	4	1	9746	ENH_00050950	-	10	1	225202
ENH_00028570	-	6	1	91692	ENH_00036640	+	2	1	3285
ENH_00070590	-	12	1	12902	ENH_00007400	+	4	1	21574
ENH_00028590	-	4	1	111741	ENH_00073840	-	3	1	13538
ENH_00040720	+	3	1	48826	ENH_00081750	-	6	1	37023
ENH_00069400	-	2	1	11442	ENH_00085340	-	2	1	6637
ENH_00005340	-	5	1	1087	ENH_00066760	-	3	1	11797
ENH_00055640	-	2	1	25668	ENH_00034780	+	3	1	21559
ENH_00057670	-	25	1	14330	ENH_00040350	-	2	1	1385
ENH_00085450	+	20	1	63980	ENH_00011530	-	8	1	5440
ENH_00052970	-	2	1	7400	ENH_00022050	-	13	1	54457
ENH_00078840	-	5	1	1370	ENH_00025330	-	7	1	38695
ENH_00060200	+	6	1	17514	ENH_00000370	+	28	1	56037
ENH_00051970	-	9	1	29398	ENH_00014830	-	6	1	3631
ENH_00020300	+	2	1	15001	ENH_00068250	+	7	1	4786
ENH_00048290	-	19	1	3879	ENH_00046830	-	3	1	13454
ENH_00028830	+	3	1	29970	ENH_00068090	+	126	1	104673
ENH_00081640	-	2	1	8223	ENH_00006950	-	3	1	112068
ENH_00039470	-	4	1	105224	ENH_00020240	+	6	1	1169
ENH_00008680	-	19	1	3043	ENH_00044850	+	3	1	7302
ENH_00022520	-	2	1	7647	ENH_00022450	+	5	1	53181
ENH_00042050	-	5	1	28928	ENH_00032510	-	16	1	572
ENH_00050830	+	9	1	125820	ENH_00074830	-	3	1	2773
ENH_00081480	-	111	1	1215	ENH_00042970	+	2	1	83415
ENH_00075020	+	3	1	2906	ENH_00014690	-	18	1	47618
ENH_00043120	+	2	1	163133	ENH_00037890	+	2	1	2581
ENH_00023840	-	5	1	58303	ENH_00042850	-	4	1	24787
ENH_00074870	+	4	1	16791	ENH_00071100	+	6	1	3302
ENH_00014740	-	5	1	68909	ENH_00082840	+	19	1	35991
ENH_00014050	+	2	1	3015	ENH_00016990	-	43	1	63022
ENH_00049110	+	9	1	3000	ENH_00035800	+	3	1	176213
ENH_00080690	+	4	1	10555	ENH_00027710	-	11	1	3101
ENH_00014300	+	25	1	4794	ENH_00019740	+	6	1	34898
ENH_00007710	+	2	1	72920	ENH_00002900	+	4	1	69240
ENH_00043600	+	7	1	21305	ENH_00021170	-	17	1	53764
ENH_00061530	+	9	1	7790	ENH_00048830	-	80	1	117010
ENH_00020450	+	3	1	63410	ENH_00055450	-	3	1	6112
ENH_00057830	-	2	1	53481	ENH_00070590	-	3	1	12583
ENH_00020430	+	126	1	60893	ENH_00025840	+	12	1	26681
ENH_00000960	-	35	1	9696	ENH_00069400	-	280	1	11442
ENH_00001120	+	7	1	76500	ENH_00048230	-	2	1	3972
ENH_00013870	-	14	1	42119	ENH_00036960	-	4	1	170166
ENH_00043160	+	10	1	12838	ENH_00061130	-	4	1	113671
ENH_00062840	-	9	1	21779	ENH_00020940	+	4	1	22401
ENH_00056970	+	7	1	15486	ENH_00019950	-	4	1	23813
ENH_00083620	+	5	1	13058	ENH_00056310	-	2	1	10372
ENH_00023650	-	31	1	24908	ENH_00084620	-	2	1	9484
ENH_00003570	-	3	1	169840	ENH_00019930	-	24	1	10261
ENH_00032390	+	9	1	10731	ENH_00014890	+	54	1	5562
ENH_00002540	+	2	1	30542	ENH_00025830	+	5	1	25183
ENH_00049200	+	3	1	18626	ENH_00082430	+	8	1	29355
ENH_00076990	+	7	1	206877	ENH_00004190	+	4	1	19516
ENH_00060040	+	11	1	7557	ENH_00036310	-	2	1	38691
ENH_00023520	-	29	1	35450	ENH_00060200	+	7	1	17523
ENH_00073070	+	5	1	9912	ENH_00083320	+	11	1	49983
ENH_00053620	+	11	1	28109	ENH_00007990	+	5	1	30812
ENH_00061060	-	2	1	70516	ENH_00004110	-	3	1	329
ENH_00039480	+	3	1	117153	ENH_00081640	-	2	1	8229
ENH_00009590	-	2	1	24865	ENH_00061680	+	8	1	34731
ENH_00052900	-	4	1	15622	ENH_00018150	+	3	1	140256
ENH_00081050	-	11	1	932	ENH_00008680	-	7	1	3044
ENH_00031040	-	3	1	45128	ENH_00054240	-	2	1	140089
ENH_00047750	+	5	1	4749	ENH_00068070	-	21	1	65355
ENH_00063440	+	3	1	46857	ENH_00058180	-	3	1	15535
ENH_00066470	-	24	1	130971	ENH_00029550	+	23	1	21797
ENH_00048250	+	7	1	13303	ENH_00047500	+	3	1	23790
ENH_00076100	+	16	1	54772	ENH_00058850	+	47	1	129368
ENH_00074280	-	9	1	7166	ENH_00068600	-	5	1	41734
ENH_00019240	+	15	1	5832	ENH_00041210	+	4	1	4326
ENH_00069430	+	5	1	3102	ENH_00002350	-	6	1	58735
ENH_00042360	+	3	1	9299	ENH_00081480	-	7	1	1198
ENH_00048640	+	4	1	10045	ENH_00035150	+	2	1	7564
ENH_00073090	-	7	1	5779	ENH_00075020	+	6	1	2906
ENH_00025380	+	3	1	1678	ENH_00008990	-	2	1	9801
ENH_00052140	+	3	1	3119	ENH_00014740	-	3	1	68938
ENH_00041250	-	2	1	25996	ENH_00038330	-	18	1	155116
ENH_00015630	+	3	1	105352	ENH_00036060	-	4	1	5208
ENH_00061240	+	4	1	16619	ENH_00022830	+	5	1	180595
ENH_00026670	-	2	1	173347	ENH_00080300	-	4	1	37840
ENH_00080680	+	32	1	3556	ENH_00067180	-	4	1	9486
ENH_00039230	+	6	1	17161	ENH_00034100	-	3	1	17121
ENH_00069420	-	3	1	13929	ENH_00007240	+	2	1	7433
ENH_00056570	-	2	1	101245	ENH_00014050	+	8	1	3013
ENH_00062610	-	3	1	2846	ENH_00006060	-	4	1	38646
ENH_00004160	-	3	1	5962	ENH_00021640	-	2	1	1881
ENH_00000730	-	9	1	49879	ENH_00014300	+	15	1	4794
ENH_00009020	+	37	1	36046	ENH_00043600	+	6	1	21305
ENH_00065640	+	2	1	156977	ENH_00012850	+	3	1	84526
ENH_00030180	-	8	1	60697	ENH_00076300	-	5	1	3002
ENH_00019540	+	3	1	59178	ENH_00080200	+	6	1	3669
ENH_00051330	+	20	1	20146	ENH_00032350	-	5	1	39301
ENH_00015350	-	5	1	28858	ENH_00009160	+	3	1	8909
ENH_00038930	-	30	1	30865	ENH_00003300	+	21	1	41627
ENH_00038050	-	9	1	13661	ENH_00020430	+	9	1	60890
ENH_00053680	-	11	1	3313	ENH_00076120	+	5	1	70480
ENH_00015660	-	5	1	120072	ENH_00080290	+	3	1	37694
ENH_00031180	-	2	1	14877	ENH_00013870	-	7	1	42082
ENH_00010680	+	5	1	22031	ENH_00013160	+	6	1	3915
ENH_00052730	-	2	1	15965	ENH_00043160	+	3	1	12853
ENH_00028810	-	2	1	16964	ENH_00056970	+	2	1	15477
ENH_00065820	+	9	1	248803	ENH_00036290	-	13	1	27240
ENH_00044710	-	9	1	17768	ENH_00008330	+	4	1	80721
ENH_00012880	+	5	1	102253	ENH_00040770	-	3	1	70063
ENH_00016600	+	2	1	2917	ENH_00017790	+	4	1	61610
ENH_00069690	+	4	1	104855	ENH_00002540	+	19	1	30543
ENH_00023980	+	11	1	54597	ENH_00001180	+	21	1	8763
ENH_00031870	+	4	1	21134	ENH_00049200	+	3	1	18620
ENH_00031360	-	14	1	33649	ENH_00026780	+	6	1	242127
ENH_00059520	+	3	1	13276	ENH_00008190	+	8	1	6275
ENH_00021660	-	6	1	888	ENH_00002600	-	3	1	64173
ENH_00022230	-	4	1	10014	ENH_00006610	-	20	1	7178
ENH_00025850	-	2	1	26786	ENH_00082920	+	3	1	69584
ENH_00010780	-	11	1	79782	ENH_00035790	-	3	1	165229
ENH_00068130	+	34	1	127068	ENH_00033300	+	20	1	1912
ENH_00040010	+	6	1	20473	ENH_00006420	-	41	1	35200
ENH_00047700	-	2	1	24600	ENH_00042990	+	10	1	101533
ENH_00079210	+	6	1	6315	ENH_00059280	-	3	1	1605
ENH_00017580	-	2	1	53584	ENH_00074280	-	10	1	7164
ENH_00005210	+	8	1	45585	ENH_00016730	+	5	1	48304
ENH_00072700	-	7	1	4999	ENH_00022670	-	3	1	89444
ENH_00059640	-	2	1	1861	ENH_00048640	+	3	1	10044
ENH_00052220	+	2	1	22493	ENH_00076920	+	3	1	167027
ENH_00080810	+	3	1	77712	ENH_00074010	+	3	1	2717
ENH_00040230	+	13	1	764	ENH_00066080	-	4	1	1341
ENH_00030290	+	5	1	133147	ENH_00061240	+	2	1	16617
ENH_00020680	-	32	1	196563	ENH_00080680	+	8	1	3558
ENH_00080890	+	5	1	5645	ENH_00051340	-	2	1	21088
ENH_00085550	-	4	1	3951	ENH_00069420	-	4	1	13926
ENH_00006730	+	6	1	74975	ENH_00056300	+	2	1	10400
ENH_00049510	+	3	1	6238	ENH_00056570	-	4	1	101240
ENH_00046690	+	8	1	5252	ENH_00065640	+	2	1	156977
ENH_00020340	-	8	1	28830	ENH_00015350	-	6	1	28866
ENH_00032490	+	8	1	1645	ENH_00038050	-	799	1	13661
ENH_00026600	-	3	1	142460	ENH_00039370	+	2	1	46837
ENH_00064270	-	4	1	18289	ENH_00015660	-	46	1	120076
ENH_00041420	-	4	1	28928	ENH_00018840	-	3	1	11659
ENH_00050710	-	2	1	54196	ENH_00042630	-	3	1	11648
ENH_00081530	-	4	1	8586	ENH_00072880	+	5	1	110173
ENH_00039040	-	4	1	772	ENH_00044100	+	18	1	40273
ENH_00026110	-	4	1	53027	ENH_00059710	-	18	1	5133
ENH_00020720	-	3	1	217346	ENH_00007920	+	5	1	7139
ENH_00061810	-	6	1	114999	ENH_00073310	-	3	1	61089
ENH_00050470	+	15	1	89487	ENH_00012880	+	5	1	102256
ENH_00067860	+	5	1	17078	ENH_00053530	+	6	1	27804
ENH_00015430	+	2	1	70031	ENH_00023310	-	46	1	10910
ENH_00014530	-	14	1	2385	ENH_00079180	-	8	1	12781
ENH_00031100	-	2	1	35477	ENH_00085450	+	73	1	63981
ENH_00062050	+	22	1	7892	ENH_00033260	+	2	1	30180
ENH_00077070	+	43	1	242195	ENH_00031360	-	7	1	33651
ENH_00058120	-	2	1	18030	ENH_00062260	+	5	1	9631
ENH_00010040	-	8	1	38044	ENH_00062430	-	14	1	116761
ENH_00059270	+	10	1	22095	ENH_00050800	+	3	1	113847
ENH_00048600	+	15	1	28678	ENH_00021660	-	19	1	887
ENH_00050770	+	54	1	88665	ENH_00022230	-	2	1	9999
ENH_00078790	+	6	1	13940	ENH_00010780	-	2	1	79783
ENH_00030850	-	2	1	4848	ENH_00047700	-	5	1	24606
ENH_00050010	+	3	1	26348	ENH_00064340	+	12	1	19469
ENH_00075560	-	9	1	63442	ENH_00063230	+	3	1	1248
ENH_00015420	-	16	1	61234	ENH_00005210	+	43	1	45580
ENH_00015380	+	31	1	46548	ENH_00059640	-	8	1	1860
ENH_00055130	+	15	1	152438	ENH_00006810	+	5	1	27227
ENH_00048900	+	4	1	162487	ENH_00021790	+	10	1	2986
ENH_00034900	-	5	1	19022	ENH_00061730	-	8	1	55542
ENH_00017970	-	4	1	10161	ENH_00054800	-	5	1	26431
ENH_00045800	+	3	1	35588	ENH_00040190	+	6	1	26669
ENH_00069140	-	10	1	112880	ENH_00030800	-	7	1	41582
ENH_00074990	+	2	1	8226	ENH_00002500	+	7	1	16887
ENH_00077680	+	6	1	1766	ENH_00003210	-	125	1	72732
ENH_00025400	-	6	1	9637	ENH_00002550	-	12	1	30641
ENH_00050870	-	10	1	185785	ENH_00051190	-	7	1	10869
ENH_00069170	-	16	1	3603	ENH_00053570	-	3	1	2872
ENH_00020820	+	2	1	38065	ENH_00001150	+	2	1	4357
ENH_00027510	+	22	1	2180	ENH_00030290	+	7	1	133151
ENH_00052660	-	5	1	141755	ENH_00020680	-	133	1	196546
ENH_00035470	-	4	1	9042	ENH_00003230	+	9	1	95437
ENH_00003620	+	3	1	207021	ENH_00005290	+	4	1	2890
ENH_00065600	+	8	1	141547	ENH_00068710	+	4	1	96539
ENH_00020580	-	3	1	146785	ENH_00049510	+	2	1	4005
ENH_00004200	-	3	1	20092	ENH_00063310	+	11	1	5772
ENH_00011210	-	2	1	76819	ENH_00058750	+	12	1	77555
ENH_00082990	+	95	1	2342	ENH_00023540	+	15	1	53389
ENH_00035110	-	4	1	39642	ENH_00072870	-	30	1	94020
ENH_00063460	+	7	1	65878	ENH_00060610	-	7	1	137849
ENH_00004680	-	4	1	2825	ENH_00046580	-	2	1	25373
ENH_00052780	+	10	1	15682	ENH_00040400	-	8	1	32643
ENH_00011540	+	2	1	1202	ENH_00026600	-	2	1	142461
ENH_00058740	-	28	1	68308	ENH_00030980	+	4	1	4743
ENH_00021880	+	12	1	3640	ENH_00077240	-	2	1	5175
ENH_00009070	+	7	1	64274	ENH_00007770	-	2	1	6497
ENH_00011860	-	4	1	4271	ENH_00026110	-	3	1	53026
ENH_00013330	-	9	1	19768	ENH_00054030	-	5	1	46018
ENH_00040380	+	8	1	24335	ENH_00025640	-	3	1	1498
ENH_00025210	+	8	1	2861	ENH_00014530	-	18	1	2386
ENH_00022020	+	2	1	38149	ENH_00062050	+	3	1	7890
ENH_00086060	-	8	1	91442	ENH_00077070	+	9	1	242196
ENH_00006280	+	3	1	6208	ENH_00063540	-	3	1	107739
ENH_00043470	-	13	1	21461	ENH_00010040	-	5	1	38045
ENH_00071680	-	6	1	108801	ENH_00016950	+	6	1	53911
ENH_00039090	+	8	1	33205	ENH_00039010	+	2	1	17904
ENH_00039920	-	4	1	19614	ENH_00033400	+	16	1	32441
ENH_00036630	-	7	1	8633	ENH_00009840	+	6	1	6254
ENH_00082310	-	11	1	3814	ENH_00050770	+	3	1	88665
ENH_00068480	+	14	1	5254	ENH_00018580	+	11	1	59201
ENH_00055720	-	22	1	4251	ENH_00050010	+	14	1	26392
ENH_00071650	-	4	1	88424	ENH_00075190	+	6	1	87819
ENH_00066370	-	8	1	74095	ENH_00015380	+	26	1	46542
ENH_00034410	+	2	1	4249	ENH_00055130	+	8	1	152429
ENH_00036270	+	5	1	20537	ENH_00017740	+	17	1	38654
ENH_00030790	+	24	1	40617	ENH_00039830	-	18	1	29995
ENH_00072280	+	2	1	16943	ENH_00075050	-	18	1	5265
ENH_00057390	-	36	1	4243	ENH_00014200	+	8	1	46499
ENH_00073670	+	15	1	32873	ENH_00050870	-	16	1	185785
ENH_00002340	+	14	1	58555	ENH_00069170	-	2	1	3596
ENH_00078450	+	6	1	36349	ENH_00027510	+	3	1	2180
ENH_00026970	+	8	1	16642	ENH_00001550	-	8	1	6913
ENH_00040740	+	4	1	58934	ENH_00019880	+	3	1	2581
ENH_00005230	-	2	1	50691	ENH_00003620	+	5	1	207025
ENH_00018060	+	13	1	54955	ENH_00000360	+	37	1	49555
ENH_00058940	+	16	1	177770	ENH_00065600	+	2	1	141547
ENH_00002310	-	15	1	27833	ENH_00025140	-	3	1	46202
ENH_00010400	+	4	1	6037	ENH_00012340	-	4	1	9174
ENH_00035560	-	17	1	18928	ENH_00051750	+	21	1	98772
ENH_00051810	+	2	1	142191	ENH_00018920	-	3	1	41321
ENH_00071610	+	4	1	75997	ENH_00012070	-	2	1	2527
ENH_00068970	-	11	1	6549	ENH_00004610	+	2	1	8331
ENH_00073330	-	2	1	71118	ENH_00007640	+	3	1	1841
ENH_00077480	-	16	1	39330	ENH_00058650	+	15	1	23846
ENH_00038340	+	6	1	164613	ENH_00046350	+	3	1	24765
ENH_00015400	-	6	1	58172	ENH_00082510	+	11	1	81016
ENH_00077490	+	5	1	51345	ENH_00008650	+	6	1	6605
ENH_00059690	-	12	1	18860	ENH_00005480	-	9	1	50006
ENH_00056210	-	3	1	15791	ENH_00040490	-	2	1	79885
ENH_00085330	-	4	1	236	ENH_00009070	+	5	1	64275
ENH_00075620	+	15	1	86949	ENH_00005450	+	6	1	13487
ENH_00017750	-	10	1	38226	ENH_00020710	+	12	1	216532
ENH_00014030	+	2	1	4292	ENH_00082340	+	9	1	10532
ENH_00056590	-	7	1	116747	ENH_00056510	-	19	1	64206
ENH_00064300	+	8	1	1075	ENH_00070750	+	44	1	91500
ENH_00040910	-	3	1	125514	ENH_00077650	+	3	1	8329
ENH_00035730	-	41	1	133544	ENH_00013330	-	24	1	19788
ENH_00084320	-	7	1	24237	ENH_00002800	+	8	1	17937
ENH_00013260	+	2	1	1159	ENH_00025210	+	2	1	2864
ENH_00041750	+	3	1	26952	ENH_00025130	+	11	1	45683
ENH_00072760	-	3	1	26819	ENH_00078970	+	2	1	42811
ENH_00029590	+	4	1	46340	ENH_00079800	-	5	1	8432
ENH_00060870	+	2	1	22167	ENH_00036630	-	24	1	8628
ENH_00021860	+	2	1	5137	ENH_00074990	+	8	1	8228
ENH_00041980	+	6	1	169223	ENH_00036510	+	7	1	19487
ENH_00048450	-	4	1	2386	ENH_00082310	-	4	1	3817
ENH_00028630	+	2	1	140604	ENH_00082220	+	15	1	209381
ENH_00065210	+	21	1	72682	ENH_00055720	-	22	1	4251
ENH_00081960	-	26	1	53270	ENH_00028740	-	2	1	1532
ENH_00045380	+	6	1	13094	ENH_00031610	-	3	1	123205
ENH_00006220	-	6	1	2662	ENH_00063060	+	6	1	9467
ENH_00034860	+	2	1	2320	ENH_00036270	+	4	1	20543
ENH_00018710	+	3	1	35754	ENH_00072280	+	21	1	16938
ENH_00080190	-	25	1	11369	ENH_00028540	-	27	1	76309
ENH_00060470	+	11	1	70675	ENH_00057390	-	2	1	4243
ENH_00011780	-	5	1	5998	ENH_00040460	+	3	1	69737
ENH_00013050	+	29	1	196453	ENH_00086290	-	3	1	5079
ENH_00023140	-	6	1	3479	ENH_00009110	-	9	1	78906
ENH_00063730	+	3	1	7656	ENH_00033970	+	6	1	38152
ENH_00014290	-	6	1	76	ENH_00069100	-	14	1	83992
ENH_00017600	+	31	1	2243	ENH_00000420	-	4	1	70792
ENH_00052240	-	7	1	24379	ENH_00005230	-	4	1	50686
ENH_00033410	-	3	1	31877	ENH_00033760	+	2	1	25103
ENH_00031890	-	6	1	26198	ENH_00003760	+	3	1	5405
ENH_00006880	-	3	1	71037	ENH_00010400	+	5	1	6041
ENH_00025670	-	4	1	20618	ENH_00035560	-	55	1	18920
ENH_00076110	-	9	1	63791	ENH_00082730	-	2	1	1924
ENH_00049650	-	8	1	36551	ENH_00051810	+	3	1	142191
ENH_00020210	+	2	1	54258	ENH_00052940	-	3	1	4495
ENH_00058350	-	7	1	10661	ENH_00070030	-	6	1	2399
ENH_00002260	+	5	1	10543	ENH_00070120	+	3	1	52087
ENH_00015860	-	5	1	2509	ENH_00084530	-	11	1	9618
ENH_00002830	-	4	1	27200	ENH_00038340	+	4	1	164621
ENH_00072390	+	14	1	88856	ENH_00077490	+	15	1	51347
ENH_00034770	+	3	1	17848	ENH_00047840	-	4	1	16230
ENH_00014560	-	3	1	1884	ENH_00019220	-	7	1	3883
ENH_00053650	-	2	1	5292	ENH_00040470	+	15	1	74931
ENH_00020570	+	9	1	146839	ENH_00075620	+	4	1	86949
ENH_00025610	+	2	1	3526	ENH_00021150	-	2	1	42219
ENH_00086120	+	3	1	135938	ENH_00017750	-	2	1	38225
ENH_00082510	+	10	1	77398	ENH_00041430	-	28	1	32486
ENH_00070370	+	2	1	13719	ENH_00029830	-	12	1	26926
ENH_00012200	+	5	1	6161	ENH_00047970	+	3	1	157466
ENH_00042680	-	2	1	27730	ENH_00056590	-	5	1	116746
ENH_00066290	-	12	1	15661	ENH_00035730	-	8	1	133544
ENH_00069900	+	4	1	7050	ENH_00061460	+	4	1	19966
ENH_00060390	+	5	1	34216	ENH_00041750	+	8	1	26947
ENH_00001140	-	6	1	88836	ENH_00029590	+	4	1	49787
ENH_00057880	+	2	1	85029	ENH_00060870	+	2	1	22172
ENH_00060800	-	5	1	19185	ENH_00064080	-	14	1	98159
ENH_00061440	-	3	1	8713	ENH_00070070	+	20	1	27876
ENH_00004350	-	7	1	8517	ENH_00085350	-	3	1	10520
ENH_00006490	-	4	1	87871	ENH_00010170	-	10	1	121249
ENH_00019770	-	5	1	44661	ENH_00032000	+	17	1	3596
ENH_00000610	-	5	1	2410	ENH_00006220	-	7	1	2662
ENH_00079820	+	2	1	9955	ENH_00009730	-	6	1	2818
ENH_00008940	-	28	1	7388	ENH_00060470	+	10	1	70664
ENH_00027100	+	6	1	921	ENH_00036460	-	3	1	32125
ENH_00004210	-	6	1	29830	ENH_00034800	-	6	1	31947
ENH_00066650	-	2	1	17455	ENH_00076610	-	3	1	106238
ENH_00010800	-	4	1	1379	ENH_00021430	+	14	1	1074
ENH_00043700	-	6	1	27128	ENH_00049710	+	9	1	77106
ENH_00059200	+	6	1	260330	ENH_00011480	-	58	1	4147
ENH_00028420	+	2	1	7727	ENH_00011780	-	2	1	6055
ENH_00005200	-	12	1	36462	ENH_00063730	+	8	1	7658
ENH_00006510	-	2	1	1086	ENH_00014290	-	3	1	81
ENH_00069090	+	5	1	83916	ENH_00016860	-	7	1	3021
ENH_00043210	-	2	1	28527	ENH_00082580	-	27	1	104210
ENH_00026530	+	13	1	104677	ENH_00006880	-	8	1	71038
ENH_00080950	+	3	1	10744	ENH_00049650	-	4	1	36531
ENH_00027450	-	2	1	32921	ENH_00020210	+	2	1	54263
ENH_00025420	+	10	1	31545	ENH_00014630	+	12	1	21277
ENH_00023730	-	9	1	1460	ENH_00002830	-	11	1	27177
ENH_00072380	-	13	1	70001	ENH_00014610	+	5	1	17078
ENH_00060430	+	5	1	54983	ENH_00072390	+	40	1	88858
ENH_00070520	-	95	1	12894	ENH_00034770	+	3	1	17848
ENH_00057820	+	4	1	52992	ENH_00014560	-	6	1	1884
ENH_00035620	+	8	1	67335	ENH_00010880	+	3	1	61020
ENH_00022780	-	7	1	131513	ENH_00059930	-	18	1	13597
ENH_00036940	-	4	1	157609	ENH_00070370	+	4	1	13716
ENH_00007840	-	8	1	3652	ENH_00012200	+	7	1	6161
ENH_00068140	-	6	1	127316	ENH_00024100	+	19	1	21152
ENH_00010470	+	25	1	18597	ENH_00068920	-	8	1	14749
ENH_00034280	-	9	1	136462	ENH_00004850	+	21	1	70129
ENH_00016490	-	4	1	16897	ENH_00028580	+	9	1	104890
ENH_00015620	-	5	1	97245	ENH_00002630	+	2	1	89348
ENH_00052650	+	16	1	141533	ENH_00061440	-	15	1	8713
ENH_00021920	-	3	1	3877	ENH_00040960	+	11	1	182505
ENH_00044800	+	4	1	29825	ENH_00051840	-	2	1	154253
ENH_00020460	+	4	1	72059	ENH_00019770	-	10	1	44660
ENH_00038370	-	36	1	170266	ENH_00067520	+	15	1	79380
ENH_00015360	+	4	1	39277	ENH_00042570	+	4	1	19073
ENH_00047510	+	10	1	26506	ENH_00033690	+	7	1	44241
ENH_00013490	+	11	1	919	ENH_00065550	+	115	1	113864
ENH_00022900	+	6	1	204705	ENH_00004210	-	3	1	29793
ENH_00083470	+	4	1	9954	ENH_00066650	-	3	1	17452
ENH_00048710	+	4	1	52665	ENH_00059200	+	5	1	260329
ENH_00069410	+	3	1	13822	ENH_00083640	+	4	1	2960
ENH_00027660	+	7	1	47115	ENH_00005200	-	2	1	36623
ENH_00072560	-	3	1	7605	ENH_00011170	-	2	1	71917
ENH_00013640	-	5	1	35305	ENH_00009650	-	4	1	57791
ENH_00051100	-	2	1	8470	ENH_00000930	+	2	1	11042
ENH_00018470	-	2	1	4547	ENH_00076290	+	18	1	2869
ENH_00051010	-	4	1	255461	ENH_00037130	+	3	1	21487
ENH_00025060	+	9	1	10396	ENH_00059230	-	5	1	5810
ENH_00002220	-	4	1	357	ENH_00026530	+	8	1	104678
ENH_00042810	+	6	1	6431	ENH_00026980	-	4	1	18582
ENH_00032170	-	6	1	42901	ENH_00023730	-	4	1	1461
ENH_00060270	-	21	1	9119	ENH_00057160	+	21	1	117694
ENH_00042860	+	6	1	32699	ENH_00022120	+	7	1	9528
ENH_00002560	-	2	1	39157	ENH_00072380	-	15	1	70000
ENH_00008930	+	5	1	7739	ENH_00060430	+	7	1	54966
ENH_00051360	+	6	1	7182	ENH_00010120	+	3	1	100751
ENH_00030250	-	4	1	120464	ENH_00070520	-	73	1	12894
ENH_00037270	+	3	1	22462	ENH_00053100	-	13	1	16085
ENH_00059610	-	2	1	20328	ENH_00057820	+	22	1	52991
ENH_00034600	+	3	1	904	ENH_00036940	-	4	1	157583
ENH_00058050	+	7	1	17119	ENH_00045510	-	5	1	27591
ENH_00000760	-	3	1	59512	ENH_00022840	-	5	1	179860
ENH_00059210	-	4	1	260634	ENH_00011980	-	22	1	68076
ENH_00033390	-	9	1	20096	ENH_00063580	-	3	1	128050
ENH_00015580	+	3	1	84646	ENH_00011390	+	3	1	78512
ENH_00018500	+	3	1	22973	ENH_00010470	+	37	1	18599
ENH_00010460	-	14	1	6868	ENH_00063640	+	15	1	14429
ENH_00054080	+	6	1	73096	ENH_00054100	+	2	1	82912
ENH_00070310	+	6	1	9742	ENH_00015620	-	5	1	97251
ENH_00001110	+	102	1	73159	ENH_00052650	+	3	1	141535
ENH_00044050	-	35	1	12307	ENH_00021920	-	2	1	3875
ENH_00037550	-	2	1	2600	ENH_00044800	+	7	1	29827
ENH_00033670	-	10	1	26023	ENH_00014360	-	8	1	10717
ENH_00075410	-	5	1	2048	ENH_00047510	+	4	1	29644
ENH_00042100	+	5	1	5424	ENH_00069800	-	4	1	79
ENH_00064510	+	11	1	22726	ENH_00066900	+	2	1	33365
ENH_00031050	+	2	1	8423	ENH_00042140	-	6	1	14949
ENH_00058190	-	2	1	21197	ENH_00069130	-	44	1	109420
ENH_00035720	+	2	1	132467	ENH_00029850	+	7	1	41274
ENH_00047630	-	6	1	3350	ENH_00023100	+	5	1	2062
ENH_00082860	-	7	1	44697	ENH_00062550	-	7	1	18807
ENH_00037000	-	4	1	3792	ENH_00066220	+	4	1	14259
ENH_00056260	-	6	1	14702	ENH_00011190	-	4	1	73902
ENH_00025910	+	3	1	2680	ENH_00042860	+	4	1	32701
ENH_00063410	-	52	1	23020	ENH_00073740	-	4	1	73403
ENH_00062350	-	5	1	52538	ENH_00002560	-	40	1	39156
ENH_00086510	+	16	1	3361	ENH_00011380	+	28	1	71199
ENH_00077850	+	2	1	14651	ENH_00006640	-	32	1	24198
ENH_00010420	+	7	1	8031	ENH_00003740	+	4	1	11178
ENH_00078190	+	3	1	5196	ENH_00014680	+	13	1	47196
ENH_00081250	+	10	1	51139	ENH_00076210	-	20	1	106606
ENH_00073160	-	4	1	13492	ENH_00084160	+	3	1	12247
ENH_00025870	-	4	1	37205	ENH_00000950	+	6	1	10006
ENH_00050740	-	2	1	75328	ENH_00041110	-	30	1	256220
ENH_00007440	-	2	1	61367	ENH_00010190	-	5	1	132433
ENH_00083650	+	5	1	7255	ENH_00050970	+	14	1	234719
ENH_00029780	-	7	1	1690	ENH_00069620	+	2	1	83938
ENH_00072430	-	4	1	104791	ENH_00069530	+	4	1	13765
ENH_00085200	+	2	1	10124	ENH_00040170	+	4	1	4679
ENH_00036240	-	11	1	4345	ENH_00033390	-	9	1	20097
ENH_00056960	-	21	1	8947	ENH_00009200	+	7	1	6768
ENH_00014640	-	48	1	22210	ENH_00015580	+	8	1	84645
ENH_00032220	+	2	1	21237	ENH_00049060	-	3	1	12614
ENH_00026820	+	2	1	267198	ENH_00001010	+	4	1	23320
ENH_00071510	-	7	1	24528	ENH_00007150	+	3	1	4598
ENH_00004960	-	4	1	4913	ENH_00025100	-	2	1	24215
ENH_00011800	-	10	1	1048	ENH_00044050	-	18	1	12308
ENH_00049280	-	31	1	27188	ENH_00017530	+	3	1	19058
ENH_00008690	+	22	1	3504	ENH_00075410	-	3	1	2048
ENH_00054470	+	11	1	23341	ENH_00048310	-	2	1	10391
ENH_00071940	+	6	1	15385	ENH_00035720	+	7	1	132468
ENH_00055600	+	5	1	4894	ENH_00038470	-	4	1	39297
ENH_00021730	+	4	1	38304	ENH_00056260	-	4	1	14690
ENH_00015870	-	7	1	1012	ENH_00082320	+	53	1	12808
ENH_00060460	-	6	1	63733	ENH_00062500	-	3	1	20100
ENH_00028710	-	4	1	191167	ENH_00082150	+	35	1	155312
ENH_00008100	+	10	1	5081	ENH_00063410	-	10	1	23021
ENH_00042670	-	3	1	20849	ENH_00048150	-	117	1	5322
ENH_00008490	-	9	1	5377	ENH_00010420	+	3	1	8032
ENH_00011380	+	10	1	71213	ENH_00004900	+	8	1	2737
ENH_00042950	-	11	1	68630	ENH_00029620	+	6	1	1184
ENH_00046020	+	9	1	18682	ENH_00023940	+	15	1	35094
ENH_00037010	-	2	1	12446	ENH_00008820	-	4	1	47675
ENH_00065150	-	2	1	39780	ENH_00062750	-	3	1	4000
ENH_00078260	-	7	1	14964	ENH_00052200	+	3	1	8898
ENH_00001360	-	2	1	60013	ENH_00012300	+	7	1	4641
ENH_00078750	+	9	1	14701	ENH_00082480	+	6	1	52743
ENH_00000880	-	5	1	6614	ENH_00004310	+	2	1	93709
ENH_00000470	-	5	1	86658	ENH_00056960	-	16	1	8947
ENH_00026060	+	7	1	25553	ENH_00032220	+	4	1	21236
ENH_00051830	-	4	1	146993	ENH_00028150	-	40	1	19488
ENH_00036360	+	3	1	3720	ENH_00071510	-	13	1	24527
ENH_00039300	+	83	1	6292	ENH_00004960	-	3	1	4917
ENH_00082290	-	4	1	240118	ENH_00038660	+	3	1	33240
ENH_00008310	+	15	1	68350	ENH_00049280	-	14	1	27189
ENH_00072200	-	4	1	1551	ENH_00021730	+	2	1	38304
ENH_00038060	-	28	1	21303	ENH_00084890	-	7	1	5375
ENH_00014200	+	24	1	46499	ENH_00015870	-	14	1	1011
ENH_00064020	-	2	1	67541	ENH_00012420	-	5	1	49848
ENH_00084950	+	3	1	5759	ENH_00049480	-	2	1	21198
ENH_00021530	+	15	1	47538	ENH_00009530	+	4	1	1583
ENH_00012530	+	4	1	6190	ENH_00074800	-	5	1	9719
ENH_00021630	+	7	1	4288	ENH_00054290	-	2	1	5704
ENH_00005120	+	7	1	3553	ENH_00008100	+	2	1	5084
ENH_00081940	+	12	1	49292	ENH_00008640	+	2	1	4131
ENH_00003000	+	3	1	1569	ENH_00042670	-	4	1	20847
ENH_00056240	-	4	1	5004	ENH_00076790	+	15	1	82833
ENH_00066510	+	3	1	9682	ENH_00008490	-	2	1	5376
ENH_00050520	+	5	1	118465	ENH_00011640	-	8	1	26962
ENH_00059720	+	8	1	14016	ENH_00000700	-	21	1	30401
ENH_00062600	+	8	1	2739	ENH_00051610	+	6	1	17109
ENH_00039800	+	8	1	6125	ENH_00005130	+	6	1	7530
ENH_00046850	-	5	1	19560	ENH_00004990	+	3	1	7328
ENH_00077120	-	9	1	9149	ENH_00083460	-	5	1	1846
ENH_00001710	+	3	1	61062	ENH_00040520	+	19	1	102206
ENH_00010900	+	2	1	66642	ENH_00053490	-	7	1	912
ENH_00031070	+	9	1	19487	ENH_00078750	+	4	1	14699
ENH_00067780	+	5	1	8945	ENH_00008560	-	9	1	31102
ENH_00046460	+	11	1	6655	ENH_00060380	-	4	1	20771
ENH_00068150	+	3	1	4716	ENH_00040020	+	9	1	26091
ENH_00042960	+	3	1	77900	ENH_00072770	+	8	1	35411
ENH_00038720	+	4	1	2100	ENH_00026060	+	3	1	24069
ENH_00008550	+	2	1	30860	ENH_00050540	+	23	1	129286
ENH_00038320	+	13	1	154949	ENH_00011610	-	2	1	9393
ENH_00084720	+	6	1	44075	ENH_00009270	-	2	1	4568
ENH_00005630	+	6	1	7836	ENH_00057940	+	199	1	144009
ENH_00042490	+	3	1	33339	ENH_00067130	-	15	1	16403
ENH_00063420	+	4	1	27471	ENH_00009870	-	20	1	23758
ENH_00081460	+	3	1	672	ENH_00008310	+	7	1	68348
ENH_00038640	-	16	1	23645	ENH_00026890	+	5	1	290360
ENH_00069100	-	4	1	83994	ENH_00064020	-	9	1	67464
ENH_00061840	-	7	1	128528	ENH_00055740	-	4	1	13284
ENH_00007120	-	3	1	211550	ENH_00041560	+	2	1	31160
ENH_00084610	+	9	1	8928	ENH_00012530	+	7	1	6190
ENH_00057170	-	2	1	118345	ENH_00021630	+	2	1	4292
ENH_00056430	+	19	1	9546	ENH_00082140	-	16	1	150054
ENH_00051410	+	5	1	24884	ENH_00005120	+	2	1	3553
ENH_00015540	-	5	1	59844	ENH_00081940	+	53	1	49294
ENH_00031460	+	4	1	40438	ENH_00072830	+	5	1	70467
ENH_00064080	-	4	1	98137	ENH_00039990	+	2	1	13497
ENH_00021230	+	4	1	4705	ENH_00056240	-	2	1	7754
ENH_00023320	-	6	1	25572	ENH_00007130	+	9	1	215546
ENH_00027940	-	2	1	10233	ENH_00079230	+	6	1	6993
ENH_00044600	+	5	1	10111	ENH_00014410	-	7	1	30210
ENH_00023010	+	5	1	23225	ENH_00066840	+	3	1	17938
ENH_00028550	-	20	1	82498	ENH_00010200	-	3	1	137928
ENH_00076660	+	7	1	15543	ENH_00011410	+	13	1	6951
ENH_00074880	+	12	1	2009	ENH_00081490	-	13	1	6859
ENH_00066440	+	28	2	115078;115059	ENH_00077210	-	3	1	4903
ENH_00030120	-	45	2	10296;10319	ENH_00046570	+	4	1	24211
ENH_00046590	+	9	2	30724;30744	ENH_00050520	+	4	1	118476
ENH_00085870	-	17	2	95989;95946	ENH_00040570	-	13	1	123355
ENH_00026440	-	8	2	50391;50628	ENH_00056940	+	2	1	23465
ENH_00006260	-	7	2	6868;6849	ENH_00032160	+	79	1	42546
ENH_00050060	+	15	2	24198;24401	ENH_00021560	+	3	1	62418
ENH_00071790	-	9	2	202218;202265	ENH_00077120	-	5	1	9149
ENH_00043290	-	9	2	12611;12662	ENH_00035010	+	4	1	2285
ENH_00082880	-	21	2	53497;53545	ENH_00081050	-	103	1	933
ENH_00076900	+	10	2	145368;145642	ENH_00040030	+	15	1	40121
ENH_00029790	-	8	2	8734;8877	ENH_00010900	+	3	1	66641
ENH_00050760	-	5	2	84436;84471	ENH_00077470	+	8	1	39176
ENH_00010520	+	31	2	80053;79994	ENH_00062630	+	3	1	18517
ENH_00008810	-	27	2	30160;30179	ENH_00079990	-	5	1	85202
ENH_00029860	-	18	2	42454;42497	ENH_00003270	-	3	1	16662
ENH_00046090	-	12	2	65495;65694	ENH_00042960	+	10	1	77901
ENH_00016250	-	20	2	34826;34615	ENH_00038720	+	10	1	2102
ENH_00028450	+	7	2	28089;28109	ENH_00047630	-	2	1	3347
ENH_00010710	+	7	2	51512;51404	ENH_00006450	+	13	1	65779
ENH_00076590	+	24	2	97568;97121	ENH_00063420	+	2	1	27470
ENH_00056440	-	4	2	9438;9487	ENH_00042460	-	6	1	5363
ENH_00013570	+	40	2	15486;15457	ENH_00028620	-	32	1	127578
ENH_00027590	+	6	2	15081;14459	ENH_00057830	-	14	1	53475
ENH_00051040	+	12	2	22016;22094	ENH_00013280	+	3	1	7466
ENH_00049680	+	8	2	58129;58096	ENH_00017690	+	6	1	8089
ENH_00052880	+	14	2	4114;4076	ENH_00057090	+	2	1	62794
ENH_00083270	+	14	2	8863;9202	ENH_00046400	-	2	1	1977
ENH_00003550	+	8	2	164495;164455	ENH_00082960	+	2	1	95871
ENH_00026040	+	13	2	7021;7056	ENH_00069150	+	8	1	8543
ENH_00053520	-	19	2	24281;24159	ENH_00007120	-	14	1	211550
ENH_00043380	+	7	2	19222;19190	ENH_00084610	+	2	1	8931
ENH_00026730	-	6	2	211134;210965	ENH_00057950	-	5	1	144191
ENH_00006460	+	41	2	75011;75196	ENH_00057170	-	6	1	118355
ENH_00038210	-	7	2	108104;107973	ENH_00066300	+	11	1	27970
ENH_00058650	+	43	2	23854;23833	ENH_00006400	-	6	1	28291
ENH_00076600	+	33	2	106752;106839	ENH_00056430	+	64	1	9546
ENH_00030690	-	51	2	18159;18183	ENH_00035590	+	13	1	47299
ENH_00026230	-	7	2	126657;126723	ENH_00013960	-	16	1	6000
ENH_00069990	+	10	2	4536;4011	ENH_00039300	+	27	1	6288
ENH_00049780	-	10	2	101130;101159	ENH_00076860	-	3	1	109571
ENH_00030660	+	66	2	7632;4549	ENH_00023320	-	6	1	25564
ENH_00036660	-	12	2	10530;10648	ENH_00034170	-	11	1	61884
ENH_00027240	-	22	2	48504;48530	ENH_00039820	+	9	2	29948;29351
ENH_00030020	-	23	2	1638;2009	ENH_00062380	-	14	2	74149;74364
ENH_00080660	+	119	2	12813;12428	ENH_00005510	-	49	2	70328;70906
ENH_00058580	-	13	2	138148;138113	ENH_00046590	+	12	2	30752;34041
ENH_00037850	+	34	2	39039;38608	ENH_00085870	-	20	2	95989;95959
ENH_00085000	+	209	2	9372;9330	ENH_00015850	+	27	2	2027;1996
ENH_00080740	-	49	2	29796;32753	ENH_00044130	-	76	2	54843;54862
ENH_00076860	-	16	2	109568;109604	ENH_00076900	+	19	2	145367;145647
ENH_00064100	+	16	2	117526;117595	ENH_00035580	+	8	2	41926;41946
ENH_00058550	+	30	2	121642;121387	ENH_00057150	+	46	2	101968;100475
ENH_00064790	+	13	2	3584;3613	ENH_00010460	-	22	2	6867;6886
ENH_00060940	+	56	2	10556;10533	ENH_00036470	+	49	2	42709;42634
ENH_00004230	-	41	2	39438;39092	ENH_00082170	-	13	2	167517;167580
ENH_00068830	-	31	2	5888;5909	ENH_00008810	-	14	2	30149;30177
ENH_00034540	+	5	2	25206;25225	ENH_00064540	+	6	2	36238;36216
ENH_00047410	+	11	2	21078;17995	ENH_00064880	-	7	2	20632;19388
ENH_00074970	-	8	2	3119;3162	ENH_00048810	-	7	2	112124;112027
ENH_00061420	+	42	2	3606;3577	ENH_00075470	+	34	2	14976;14906
ENH_00028600	+	16	2	119559;119761	ENH_00050650	-	110	2	23352;22259
ENH_00059510	-	23	2	12609;13469	ENH_00004870	+	18	2	84586;84436
ENH_00024270	-	8	2	8214;9365	ENH_00083920	-	6	2	55831;56167
ENH_00018480	+	17	2	12481;12292	ENH_00050850	-	13	2	165540;165583
ENH_00059680	+	18	2	18140;18837	ENH_00016250	-	75	2	34837;33263
ENH_00074590	+	11	2	17630;17605	ENH_00050900	+	383	2	204129;204219
ENH_00000690	-	6	2	23161;23180	ENH_00079510	-	5	2	86699;86763
ENH_00012600	-	16	2	37698;37420	ENH_00066420	-	17	2	104704;104733
ENH_00006110	-	15	2	72538;72580	ENH_00038510	+	14	2	10555;13615
ENH_00047980	-	9	2	157697;157835	ENH_00076590	+	85	2	97562;97123
ENH_00031880	-	13	2	22859;22909	ENH_00013570	+	8	2	8831;8852
ENH_00055100	-	21	2	135126;139391	ENH_00062990	+	6	2	115743;115696
ENH_00046950	+	11	2	76635;76433	ENH_00027420	+	91	2	20474;20258
ENH_00049130	+	29	2	8595;8569	ENH_00062480	-	17	2	2843;2752
ENH_00030500	+	11	2	2685;3060	ENH_00016440	+	5	2	1045;1239
ENH_00005960	+	5	2	1970;1152	ENH_00048760	+	13	2	77886;78869
ENH_00058690	-	8	2	41147;41116	ENH_00008060	+	17	2	56837;56536
ENH_00073870	-	11	2	7522;8684	ENH_00044290	-	20	2	19632;19612
ENH_00023470	-	31	2	14280;14061	ENH_00049680	+	138	2	58098;58117
ENH_00003110	-	10	2	6363;6150	ENH_00035910	+	28	2	34550;34575
ENH_00066030	+	13	2	4298;4377	ENH_00045150	-	39	2	68007;67869
ENH_00063760	+	6	2	21022;20982	ENH_00085170	+	12	2	3480;3568
ENH_00022810	-	120	2	147445;147468	ENH_00075500	-	18	2	27384;27424
ENH_00008150	-	5	2	640;3149	ENH_00026730	-	21	2	211100;210891
ENH_00079060	-	34	2	94015;94354	ENH_00078070	-	6	2	55576;55598
ENH_00038110	+	50	2	49087;48804	ENH_00033670	-	8	2	25838;25984
ENH_00059440	+	11	2	25585;25434	ENH_00029560	-	124	2	21864;21833
ENH_00031010	+	13	2	18884;17689	ENH_00015460	+	28	2	14781;14740
ENH_00056450	-	7	2	29653;29721	ENH_00082490	-	16	2	52951;52983
ENH_00078680	+	9	2	5539;14080	ENH_00035500	-	150	2	22146;22177
ENH_00049670	+	7	2	52845;53079	ENH_00001170	-	27	2	602;444
ENH_00002010	-	8	2	41808;41827	ENH_00068040	+	7	2	33198;34615
ENH_00084740	-	6	2	49652;49683	ENH_00000210	+	12	2	10874;10836
ENH_00082500	-	17	2	71547;71668	ENH_00060970	-	36	2	18875;18855
ENH_00062400	+	12	2	92701;94883	ENH_00051710	+	20	2	76181;76201
ENH_00079300	-	11	2	7903;7928	ENH_00049780	-	12	2	101122;101164
ENH_00074710	+	124	2	89914;89933	ENH_00015270	-	12	2	2642;5353
ENH_00040700	+	4	2	33067;33102	ENH_00071870	-	6	2	3182;3249
ENH_00051430	-	10	2	27856;28343	ENH_00053130	-	6	2	3164;3230
ENH_00025170	+	15	2	2639;2836	ENH_00027240	-	15	2	48499;48523
ENH_00015490	+	13	2	24488;26299	ENH_00042740	+	131	2	8504;8524
ENH_00021370	+	13	2	24620;24752	ENH_00011070	-	14	2	10087;9900
ENH_00071180	+	12	2	3252;3278	ENH_00068050	-	17	2	44776;44879
ENH_00046080	-	12	2	54235;53921	ENH_00015370	-	6	2	39720;40331
ENH_00010480	+	1224	2	24982;24961	ENH_00060550	+	22	2	114825;113159
ENH_00039410	+	23	2	76051;76583	ENH_00028500	-	8	2	41463;42787
ENH_00082560	-	41	2	92804;95775	ENH_00008960	-	104	2	3513;3214
ENH_00035740	+	12	2	144882;144824	ENH_00017880	-	7	2	27326;27426
ENH_00009010	-	5	2	21621;21669	ENH_00054020	+	76	2	46003;45961
ENH_00031400	+	10	2	11189;11401	ENH_00056580	+	22	2	116311;116355
ENH_00037950	-	15	2	25604;25652	ENH_00046220	-	60	2	155896;155915
ENH_00046040	-	6	2	21488;21162	ENH_00035870	+	13	2	17838;17869
ENH_00058170	+	10	2	17921;20062	ENH_00034530	-	10	2	12389;12416
ENH_00062810	-	13	2	6032;6064	ENH_00022820	+	38	2	160810;161868
ENH_00037810	-	20	2	13146;13108	ENH_00076510	-	40	2	48502;48534
ENH_00070090	-	10	2	33787;33884	ENH_00072010	-	12	2	10495;5320
ENH_00040840	+	40	2	102545;102809	ENH_00074720	+	7	2	94307;94864
ENH_00022610	-	18	2	56458;56490	ENH_00079020	+	51	2	81964;81880
ENH_00055710	+	35	2	3402;3359	ENH_00002930	-	5	2	87395;87415
ENH_00026180	+	7	2	90011;97795	ENH_00064100	+	18	2	117524;117588
ENH_00057870	+	60	2	77476;76451	ENH_00021590	-	10	2	1800;1821
ENH_00031630	+	8	2	142911;142942	ENH_00060940	+	119	2	10558;10532
ENH_00026500	-	10	2	84405;84723	ENH_00048740	+	88	2	67343;67426
ENH_00073830	+	16	2	15120;15192	ENH_00018740	-	10	2	43004;43065
ENH_00008220	-	19	2	19301;18349	ENH_00002710	+	14	2	3627;5848
ENH_00072030	+	5	2	4810;4842	ENH_00069820	+	26	2	19432;19455
ENH_00065100	+	12	2	21090;21416	ENH_00058460	-	16	2	43995;43813
ENH_00082940	+	11	2	78915;78937	ENH_00024270	-	13	2	9367;8205
ENH_00023500	+	6	2	28619;29143	ENH_00026300	-	6	2	173999;173958
ENH_00081930	-	14	2	38662;38702	ENH_00057060	-	7	2	22722;22819
ENH_00081950	-	34	2	49219;49259	ENH_00064110	+	48	2	126306;124950
ENH_00042540	+	7	2	14720;10222	ENH_00050820	-	21	2	117462;117414
ENH_00046930	-	23	2	71245;71265	ENH_00032210	+	21	2	16591;16355
ENH_00006850	-	11	2	50753;51802	ENH_00018480	+	60	2	12468;12338
ENH_00085340	-	6	2	6635;6598	ENH_00074590	+	32	2	17630;17568
ENH_00085730	-	16	2	13963;14381	ENH_00081340	-	18	2	83740;83236
ENH_00022700	-	6	2	99082;100726	ENH_00045280	+	10	2	156262;157099
ENH_00000150	-	13	2	8698;8717	ENH_00069390	+	35	2	11196;11102
ENH_00072080	+	10	2	2176;6529	ENH_00062900	+	10	2	69290;69256
ENH_00011530	-	7	2	5428;5597	ENH_00036750	+	21	2	54954;54919
ENH_00040600	-	18	2	142765;143084	ENH_00064530	-	13	2	26372;26412
ENH_00000370	+	18	2	56039;54928	ENH_00023770	-	56	2	10977;11280
ENH_00058200	+	4	2	26624;26645	ENH_00058690	-	25	2	41118;40862
ENH_00080990	-	7	2	3322;3345	ENH_00068870	+	12	2	15819;15680
ENH_00027390	+	6	2	4453;6257	ENH_00001580	-	188	2	7398;7378
ENH_00054330	-	14	2	20277;22094	ENH_00026220	+	22	2	126546;126611
ENH_00058570	-	27	2	125157;125217	ENH_00034070	+	13	2	9459;9781
ENH_00023820	+	9	2	49758;49480	ENH_00023470	-	19	2	14285;14066
ENH_00027710	-	5	2	3131;3106	ENH_00010410	+	14	2	3959;2272
ENH_00071350	-	75	2	62768;62871	ENH_00051640	+	12	2	41523;41547
ENH_00086560	+	6	2	2392;2354	ENH_00066030	+	34	2	4377;4318
ENH_00014600	+	22	2	13189;13170	ENH_00053990	+	42	2	28095;27847
ENH_00013160	+	27	2	3913;3885	ENH_00081320	+	10	2	81308;81069
ENH_00045140	+	35	2	65636;76396	ENH_00022810	-	203	2	147444;147463
ENH_00034050	+	5	2	39784;39805	ENH_00079060	-	26	2	94023;94495
ENH_00061130	-	12	2	113669;113688	ENH_00010910	-	10	2	66356;66563
ENH_00030900	-	15	2	37742;34169	ENH_00015610	-	6	2	91742;91802
ENH_00082430	+	49	2	29356;29395	ENH_00022310	+	8	2	3188;3822
ENH_00036310	-	8	2	38689;38736	ENH_00079210	+	9	2	6314;6344
ENH_00011080	+	14	2	26170;26206	ENH_00076200	+	5	2	105901;105958
ENH_00061680	+	13	2	34731;34693	ENH_00029580	-	10	2	33333;33305
ENH_00018150	+	26	2	140256;131108	ENH_00000450	-	7	2	80706;80726
ENH_00029550	+	17	2	21795;20909	ENH_00006370	+	16	2	10948;10912
ENH_00063290	-	9	2	10506;10544	ENH_00084740	-	13	2	49651;49685
ENH_00043090	-	6	2	149457;149604	ENH_00056500	-	11	2	56952;56509
ENH_00050780	-	8	2	87090;87340	ENH_00007070	-	4	2	184833;184891
ENH_00058470	-	5	2	48287;48306	ENH_00040700	+	19	2	33067;33104
ENH_00001130	-	25	2	81104;81142	ENH_00041910	+	118	2	122246;122089
ENH_00036590	+	9	2	10579;10549	ENH_00044140	+	21	2	71496;71450
ENH_00010000	-	11	2	12871;12895	ENH_00022620	+	19	2	70282;70470
ENH_00076610	-	23	2	106245;104909	ENH_00083910	+	56	2	55540;55581
ENH_00078690	-	10	2	4590;4783	ENH_00011730	+	33	2	61403;61269
ENH_00027350	-	9	2	27335;27395	ENH_00005490	+	18	2	61898;54707
ENH_00055040	+	15	2	93811;93787	ENH_00062810	-	13	2	5997;6229
ENH_00071360	+	122	2	81206;81255	ENH_00070850	+	7	2	17957;17998
ENH_00085310	-	11	2	2750;2689	ENH_00075180	-	50	2	77892;78012
ENH_00076120	+	21	2	70478;70538	ENH_00025790	-	1290	2	346;314
ENH_00027360	+	12	2	42006;42065	ENH_00012630	-	27	2	55168;55272
ENH_00084940	+	15	2	12659;12478	ENH_00039390	-	17	2	54134;53790
ENH_00033580	+	10	2	6566;7047	ENH_00075490	+	99	2	26757;26818
ENH_00067810	-	12	2	3447;14130	ENH_00072740	+	64	2	5827;5848
ENH_00027400	+	24	2	9988;10111	ENH_00074620	-	7	2	28855;29115
ENH_00004150	+	7	2	3687;4065	ENH_00013180	+	5	2	4687;5161
ENH_00008190	+	35	2	2277;6433	ENH_00084020	+	14	2	9884;9842
ENH_00030650	+	15	2	1908;1552	ENH_00038060	-	13	2	21302;21339
ENH_00078080	+	9	2	66962;66981	ENH_00040840	+	30	2	102546;102393
ENH_00003030	-	4	2	1725;2283	ENH_00055870	-	91	2	65769;65747
ENH_00047960	+	41	2	149068;149033	ENH_00061480	-	7	2	19627;19653
ENH_00069970	+	5	2	16580;16619	ENH_00026500	-	24	2	84407;83479
ENH_00035790	-	21	2	165205;165224	ENH_00010640	+	8	2	5958;6009
ENH_00007130	+	17	2	215547;215300	ENH_00024350	+	6	2	2450;2732
ENH_00078950	+	51	2	37098;37051	ENH_00065100	+	13	2	23042;21922
ENH_00000580	+	49	2	7691;7584	ENH_00040100	-	16	2	33152;33400
ENH_00078100	-	21	2	72266;72716	ENH_00061170	+	19	2	15633;12356
ENH_00022600	-	7	2	46420;46445	ENH_00017250	-	20	2	4403;4367
ENH_00047420	-	18	2	19669;19759	ENH_00066050	+	66	2	14137;14169
ENH_00038900	+	18	2	24739;25914	ENH_00084440	+	7	2	80565;80745
ENH_00020950	+	11	2	41513;41533	ENH_00006850	-	15	2	50756;51802
ENH_00042770	-	21	2	15481;15054	ENH_00022700	-	20	2	99072;99035
ENH_00039370	+	8	2	46838;44311	ENH_00007190	-	14	2	101;2278
ENH_00076130	+	9	2	74301;74389	ENH_00068460	-	6	2	10869;11323
ENH_00023480	+	25	2	22489;20076	ENH_00052270	+	7	2	8863;9274
ENH_00040520	+	6	2	102255;102206	ENH_00082570	+	13	2	104253;104299
ENH_00063230	+	41	2	1248;1269	ENH_00028770	-	10	2	1940;2027
ENH_00059130	-	6	2	238084;238601	ENH_00034390	-	23	2	180830;180859
ENH_00051000	-	27	2	246555;246575	ENH_00059220	+	16	2	6168;6091
ENH_00021790	+	17	2	2988;2837	ENH_00058570	-	13	2	125158;125218
ENH_00050730	+	12	2	72065;72087	ENH_00011060	+	20	2	9913;15305
ENH_00034630	-	122	2	9074;9098	ENH_00015450	-	15	2	4544;4482
ENH_00076310	-	10	2	10636;10509	ENH_00086560	+	28	2	2389;2359
ENH_00058750	+	27	2	77554;77168	ENH_00048780	-	18	2	84077;84147
ENH_00023540	+	16	2	53389;53415	ENH_00015640	-	8	2	104601;104941
ENH_00072870	-	11	2	94020;93378	ENH_00015630	+	39	2	105351;105254
ENH_00064800	+	7	2	8921;8393	ENH_00000550	-	14	2	5551;6823
ENH_00030980	+	8	2	4727;4776	ENH_00068440	+	9	2	6163;6183
ENH_00039220	+	12	2	4283;4089	ENH_00046970	+	33	2	88556;91580
ENH_00077240	-	20	2	2708;5179	ENH_00051970	-	7	2	29398;29419
ENH_00068420	+	25	2	17321;17855	ENH_00026840	-	13	2	269065;269042
ENH_00075640	+	10	2	96255;96721	ENH_00017960	-	9	2	6239;5281
ENH_00082420	-	14	2	25377;25400	ENH_00082210	+	8	2	196747;200375
ENH_00002370	-	4	2	67553;67830	ENH_00050780	-	20	2	87090;87342
ENH_00076470	+	15	2	23216;23121	ENH_00050830	+	26	2	125809;125738
ENH_00075190	+	19	2	87819;87769	ENH_00041120	-	23	2	260786;260912
ENH_00003380	+	11	2	93060;92829	ENH_00084730	+	24	2	50711;50771
ENH_00039830	-	9	2	29995;29967	ENH_00074870	+	5	2	16829;16790
ENH_00020040	+	16	2	3285;2538	ENH_00010000	-	89	2	12861;12895
ENH_00042260	+	17	2	2821;3120	ENH_00078340	+	12	2	14408;14232
ENH_00002590	-	8	2	55253;55338	ENH_00004600	+	9	2	3918;3862
ENH_00039450	-	20	2	89490;89308	ENH_00076800	-	14	2	82822;83036
ENH_00077500	+	53	2	54596;54505	ENH_00069590	+	49	2	40641;40610
ENH_00064640	-	6	2	76031;76246	ENH_00049110	+	8	2	2984;3010
ENH_00045130	+	6	2	58117;57822	ENH_00007310	+	24	2	1726;1757
ENH_00066320	-	26	2	37078;38737	ENH_00051870	-	43	2	22140;22116
ENH_00056510	-	24	2	64206;66210	ENH_00085310	-	60	2	2750;2684
ENH_00070750	+	26	2	91508;91489	ENH_00010690	-	22	2	34868;34892
ENH_00013610	-	13	2	25996;26122	ENH_00060930	-	12	2	21319;21365
ENH_00078970	+	14	2	42836;42792	ENH_00027360	+	26	2	42005;42060
ENH_00019330	-	14	2	42558;42489	ENH_00084940	+	6	2	12438;12469
ENH_00082220	+	38	2	209415;209377	ENH_00028140	-	10	2	12522;12611
ENH_00038290	+	6	2	138264;138214	ENH_00027400	+	22	2	12856;9990
ENH_00031610	-	6	2	123183;123228	ENH_00004150	+	10	2	4065;5601
ENH_00040670	+	5	2	18858;21773	ENH_00044680	-	10	2	5415;5624
ENH_00079530	-	8	2	103325;103392	ENH_00015410	+	12	2	61131;61189
ENH_00071970	+	8	2	6189;6375	ENH_00058730	-	15	2	61500;61519
ENH_00018130	-	21	2	95430;95450	ENH_00073070	+	27	2	9912;9939
ENH_00079720	+	18	2	9278;9318	ENH_00047960	+	28	2	149033;149070
ENH_00033760	+	35	2	25106;24954	ENH_00049080	+	6	2	21615;21400
ENH_00039820	+	21	2	29948;29971	ENH_00031040	-	27	2	45128;45107
ENH_00003990	-	8	2	28681;28660	ENH_00047750	+	12	2	12421;12634
ENH_00031690	+	17	2	185758;185706	ENH_00066470	-	177	2	130971;131086
ENH_00032500	-	4	2	16;225	ENH_00078950	+	14	2	37105;37076
ENH_00019280	+	8	2	23986;24039	ENH_00048250	+	80	2	13303;13480
ENH_00035670	+	106	2	95111;94881	ENH_00074360	+	7	2	14760;15207
ENH_00047970	+	12	2	157473;157862	ENH_00026670	-	10	2	177200;177354
ENH_00055920	-	22	2	110001;110044	ENH_00048990	+	23	2	26736;26759
ENH_00015340	-	14	2	23936;22084	ENH_00034270	+	7	2	136328;136254
ENH_00005970	-	21	2	2029;2115	ENH_00009020	+	746	2	36046;36078
ENH_00064440	-	9	2	6645;6958	ENH_00019540	+	12	2	59200;59167
ENH_00034210	+	10	2	87981;88009	ENH_00035750	-	35	2	145613;145640
ENH_00048750	-	6	2	66438;67524	ENH_00084700	+	14	2	33268;33239
ENH_00068060	+	31	2	52827;52859	ENH_00052730	-	5	2	15967;15642
ENH_00085350	-	56	2	10516;10483	ENH_00052600	+	8	2	106062;105584
ENH_00032000	+	9	2	3580;3757	ENH_00030150	-	7	2	30874;31286
ENH_00063880	-	11	2	16957;17010	ENH_00065820	+	4	2	247753;247806
ENH_00036780	+	358	2	69806;69833	ENH_00034150	-	8	2	42798;42719
ENH_00011480	-	117	2	4146;4743	ENH_00084680	+	40	2	17890;18194
ENH_00045020	+	10	2	35463;36130	ENH_00069690	+	551	2	104855;104897
ENH_00066430	-	5	2	107971;107568	ENH_00025850	-	44	2	26786;27147
ENH_00081980	-	7	2	69962;69850	ENH_00022960	+	21	2	4365;2778
ENH_00082580	-	58	2	104212;101546	ENH_00036990	+	15	2	3129;2079
ENH_00043360	-	15	2	12607;12637	ENH_00005220	+	11	2	50526;50494
ENH_00083870	-	21	2	17871;17976	ENH_00000290	-	6	2	16810;17555
ENH_00005860	-	16	2	52559;52937	ENH_00046690	+	41	2	5335;5251
ENH_00017140	-	44	2	34554;34613	ENH_00041970	-	705	2	159951;160039
ENH_00020410	+	44	2	26915;26947	ENH_00016900	+	17	2	25130;17985
ENH_00016790	+	31	2	2719;2928	ENH_00055010	+	204	2	77864;77885
ENH_00049580	+	8	2	12379;12246	ENH_00077420	+	21	2	13398;14928
ENH_00015720	+	28	2	168266;168232	ENH_00036020	+	15	2	410;2104
ENH_00076300	-	28	2	3001;3194	ENH_00044030	+	12	2	6507;6466
ENH_00079590	+	14	2	3829;3910	ENH_00050920	-	9	2	210664;210507
ENH_00028060	+	6	2	1231;1899	ENH_00037250	+	19	2	10085;10045
ENH_00005020	+	6	2	611;635	ENH_00059940	+	17	2	18978;19151
ENH_00062940	+	23	2	96069;96774	ENH_00058370	-	8	2	19974;20731
ENH_00029510	-	361	2	4513;4549	ENH_00078030	+	13	2	29849;29704
ENH_00051990	+	11	2	18076;21886	ENH_00006840	+	16	2	50105;50032
ENH_00054950	+	9	2	29873;33556	ENH_00004700	+	184	2	10473;7007
ENH_00067520	+	9	2	79379;79548	ENH_00015420	-	57	2	61234;61205
ENH_00062250	-	13	2	7109;6734	ENH_00050720	-	30	2	58028;58047
ENH_00030240	+	61	2	120085;120055	ENH_00084690	-	17	2	19444;19474
ENH_00025390	+	19	2	9069;9088	ENH_00082120	-	53	2	142697;142737
ENH_00003940	-	11	2	14000;14740	ENH_00053330	+	24	2	112465;112308
ENH_00035100	+	5	2	34437;34463	ENH_00004630	+	44	2	8682;8713
ENH_00074770	+	11	2	119195;119028	ENH_00042260	+	137	2	2821;3979
ENH_00026980	-	9	2	18586;19977	ENH_00045800	+	11	2	35588;35237
ENH_00032480	-	11	2	48060;48033	ENH_00057730	+	9	2	7175;6987
ENH_00001160	-	8	2	9607;9524	ENH_00011960	-	11	2	56800;56747
ENH_00060540	-	15	2	96860;96926	ENH_00002590	-	11	2	55341;55251
ENH_00053100	-	7	2	16084;18967	ENH_00025400	-	16	2	9635;9662
ENH_00011980	-	12	2	68077;68099	ENH_00020820	+	8	2	38104;38082
ENH_00015270	-	9	2	2640;2766	ENH_00082990	+	231	2	2343;2159
ENH_00003840	+	5	2	10333;10354	ENH_00040930	-	12	2	140460;140431
ENH_00065110	-	6	2	24993;25015	ENH_00077200	+	18	2	8101;1871
ENH_00032820	-	5	2	128181;128582	ENH_00066320	-	57	2	37076;37108
ENH_00024290	-	13	2	26135;26258	ENH_00029140	+	13	2	41521;45014
ENH_00049940	+	8	2	29241;30597	ENH_00010180	-	10	2	126019;126302
ENH_00066900	+	7	2	33352;33390	ENH_00068400	+	11	2	5616;5581
ENH_00015440	+	24	2	4395;4461	ENH_00055030	-	14	2	83140;83271
ENH_00015690	+	9	2	148185;157191	ENH_00086060	-	5	2	91373;91437
ENH_00022880	+	10	2	201912;201512	ENH_00006280	+	6	2	6227;6207
ENH_00066220	+	11	2	14277;14258	ENH_00042100	+	25	2	5426;5456
ENH_00060930	-	22	2	21319;21364	ENH_00023810	-	4	2	29233;29253
ENH_00049400	-	51	2	16524;16582	ENH_00030790	+	11	2	40425;40617
ENH_00079390	-	40	2	13573;13551	ENH_00026970	+	8	2	16642;16662
ENH_00051060	+	19	2	31297;31480	ENH_00018060	+	21	2	54956;53245
ENH_00081920	-	11	2	35114;35312	ENH_00058940	+	6	2	177805;177649
ENH_00042110	-	11	2	6490;6555	ENH_00007020	+	6	2	167835;167863
ENH_00054200	-	11	2	123717;123681	ENH_00003990	-	128	2	28683;28660
ENH_00041110	-	89	2	256220;256197	ENH_00068970	-	114	2	6552;6525
ENH_00026520	-	23	2	96663;96714	ENH_00054220	+	8	2	134697;135521
ENH_00050970	+	37	2	234680;234719	ENH_00019280	+	8	2	23984;24042
ENH_00030580	-	12	2	41019;41508	ENH_00073340	+	203	2	87419;87259
ENH_00036250	+	15	2	12813;12406	ENH_00039810	+	28	2	17133;17113
ENH_00071010	+	47	2	8217;1764	ENH_00015400	-	46	2	56768;56850
ENH_00080850	+	11	2	5455;8769	ENH_00014120	+	6	2	14755;16056
ENH_00049320	+	27	2	15253;15857	ENH_00005380	-	14	2	1868;1922
ENH_00075140	+	58	2	60104;60084	ENH_00064300	+	14	2	5610;816
ENH_00041410	-	13	2	19403;19746	ENH_00049720	-	12	2	76493;75172
ENH_00026580	+	6	2	132957;133674	ENH_00034210	+	29	2	88011;87942
ENH_00008580	-	42	2	60491;45954	ENH_00072760	-	18	2	26691;26820
ENH_00064060	+	8	2	91446;91419	ENH_00028630	+	20	2	140586;140196
ENH_00067220	+	21	2	12950;12905	ENH_00031350	-	444	2	28289;28252
ENH_00083430	-	6	2	89606;89626	ENH_00082250	+	11	2	219792;224249
ENH_00019300	-	15	2	32685;33901	ENH_00068060	+	166	2	52859;52827
ENH_00004900	+	20	2	2729;2692	ENH_00065210	+	274	2	72682;72647
ENH_00028790	-	95	2	12355;12549	ENH_00062100	-	9	2	12028;12068
ENH_00058480	-	8	2	52845;52864	ENH_00002380	+	38	2	78541;78504
ENH_00052200	+	8	2	3060;8884	ENH_00067020	-	7	2	101839;99409
ENH_00050330	+	9	2	17244;17162	ENH_00036780	+	181	2	69805;69837
ENH_00071300	+	87	2	31779;31611	ENH_00022340	-	12	2	2420;2013
ENH_00079500	+	9	2	85652;85195	ENH_00048800	-	68	2	106172;106191
ENH_00005400	+	18	2	7668;8287	ENH_00080190	-	18	2	11408;11369
ENH_00004360	+	15	2	8474;8453	ENH_00010480	+	977	2	24978;25913
ENH_00074800	-	204	2	9717;9647	ENH_00034060	+	73	2	5695;5720
ENH_00069810	-	29	2	2269;2248	ENH_00013050	+	49	2	196453;196433
ENH_00012590	+	93	2	37682;37713	ENH_00017090	-	19	2	8845;6024
ENH_00005130	+	27	2	7552;7379	ENH_00049810	+	5	2	135645;135722
ENH_00053880	+	13	2	7009;7028	ENH_00031890	-	18	2	26199;25762
ENH_00083460	-	21	2	1858;3014	ENH_00043280	+	15	2	7419;7362
ENH_00078110	+	10	2	79801;80726	ENH_00005860	-	5	2	52914;52938
ENH_00075150	-	9	2	60026;60250	ENH_00072300	+	45	2	28313;28244
ENH_00033000	-	6	2	6765;6882	ENH_00018510	-	18	2	22956;22810
ENH_00046350	+	20	2	24768;26695	ENH_00075060	-	6	2	9507;9482
ENH_00005450	+	12	2	13457;13488	ENH_00000260	-	11	2	5366;5982
ENH_00057090	+	9	2	62794;59087	ENH_00031110	-	5	2	42599;42753
ENH_00017900	-	7	2	48406;48444	ENH_00020570	+	10	2	146839;146765
ENH_00056480	-	44	2	47863;48042	ENH_00042680	-	18	2	27731;27601
ENH_00055740	-	9	2	13283;13903	ENH_00033940	-	10	2	18298;18454
ENH_00053540	+	6	2	29455;29779	ENH_00017590	-	146	2	61746;62139
ENH_00039590	+	10	2	174391;177245	ENH_00060390	+	13	2	33101;33563
ENH_00014410	-	29	2	30210;29323	ENH_00068520	+	4	2	6978;7006
ENH_00066840	+	11	2	17939;17912	ENH_00057880	+	15	2	85030;84292
ENH_00067770	+	11	2	5605;5642	ENH_00076560	+	20	2	81605;72498
ENH_00077210	-	13	2	4903;3777	ENH_00008480	+	7	2	2558;1244
ENH_00076290	+	18	2	2869;2286	ENH_00062250	-	34	2	7109;6734
ENH_00063830	-	22	2	14816;14837	ENH_00002320	-	16	2	33042;32863
ENH_00056080	+	9	2	22625;21928	ENH_00030240	+	181	2	120087;120067
ENH_00065840	-	141	2	253065;253156	ENH_00069090	+	9	2	83911;83942
ENH_00085630	+	6	2	1153;754	ENH_00074770	+	15	2	119195;119217
ENH_00036500	-	10	2	9031;8591	ENH_00008510	-	55	2	6405;6763
ENH_00007540	-	23	2	6733;6703	ENH_00064460	+	10	2	6558;6532
ENH_00083420	-	12	2	80464;80441	ENH_00054140	+	130	2	98574;98230
ENH_00011340	+	14	2	38903;38586	ENH_00050370	-	9	2	34522;34583
ENH_00058680	-	91	2	31734;31710	ENH_00007840	-	189	2	3667;3689
ENH_00060170	-	14	2	3165;2878	ENH_00020560	-	36	2	116974;116994
ENH_00008210	-	7	2	7599;7758	ENH_00035210	+	25	2	35405;35428
ENH_00055430	-	61	3	17692;19299;18109	ENH_00034370	-	5	2	174974;174922
ENH_00015850	+	100	3	2010;1981;2036	ENH_00015360	+	27	2	39269;40279
ENH_00071290	+	105	3	23875;23854;23830	ENH_00001370	+	5	2	65254;65299
ENH_00071930	-	102	3	2361;2327;2460	ENH_00003500	+	12	2	148077;148045
ENH_00053210	+	55	3	46472;46400;46627	ENH_00069410	+	110	2	13825;13898
ENH_00031140	+	15	3	4989;4969;5008	ENH_00051010	-	11	2	253864;256224
ENH_00072930	+	12	3	5742;6923;5964	ENH_00069070	+	45	2	70775;68638
ENH_00044090	-	42	3	29919;29352;29997	ENH_00032170	-	28	2	42876;42905
ENH_00048810	-	20	3	112128;112028;112058	ENH_00050810	-	21	2	113952;113971
ENH_00061480	-	17	3	19626;19655;19943	ENH_00043010	+	11	2	118251;118206
ENH_00078350	-	12	3	15528;15549;15508	ENH_00030250	-	32	2	120400;120315
ENH_00066420	-	68	3	102971;104704;104768	ENH_00079390	-	8	2	13550;13571
ENH_00076640	-	32	3	180;96;443	ENH_00059610	-	80	2	20329;20393
ENH_00080270	-	138	3	13878;18071;13798	ENH_00075850	-	4	2	5772;5858
ENH_00038980	+	11	3	6693;6715;7396	ENH_00057490	+	11	2	17057;15599
ENH_00026760	-	11	3	222208;221954;222005	ENH_00030200	-	8	2	74902;74813
ENH_00064230	-	24	3	9332;8353;9871	ENH_00059550	-	12	2	19989;21889
ENH_00082390	+	55	3	14259;14287;14310	ENH_00023830	-	25	2	50950;50989
ENH_00081410	+	42	3	9971;9851;9878	ENH_00054080	+	5	2	73107;73697
ENH_00032470	+	12	3	47538;46449;48839	ENH_00001110	+	109	2	73172;73153
ENH_00008980	+	141	3	10094;10123;9829	ENH_00003900	-	15	2	9524;8232
ENH_00075500	-	97	3	27384;24954;27344	ENH_00064510	+	20	2	22726;22172
ENH_00005870	+	13	3	70150;69578;70112	ENH_00075140	+	11	2	60071;60120
ENH_00044560	-	24	3	29722;29973;30370	ENH_00064270	-	33	2	18287;18311
ENH_00035500	-	95	3	22155;22176;25411	ENH_00054150	-	17	2	99663;99603
ENH_00022710	+	26	3	105529;105700;105669	ENH_00008580	-	4	2	45955;60490
ENH_00022040	+	21	3	54101;54076;54513	ENH_00025910	+	29	2	2685;3348
ENH_00057200	-	99	3	138151;137881;138901	ENH_00083430	-	34	2	89628;89821
ENH_00011320	+	17	3	12452;12498;12531	ENH_00026560	+	4	2	126605;126306
ENH_00013150	-	52	3	3938;3753;3907	ENH_00059740	-	26	2	21849;21814
ENH_00034160	-	23	3	49173;48995;49014	ENH_00064320	-	183	2	12713;12767
ENH_00013230	-	46	3	66277;71813;66518	ENH_00019550	-	7	2	59313;59994
ENH_00071870	-	31	3	3183;3251;3217	ENH_00066340	-	12	2	52867;53314
ENH_00054810	-	25	3	6381;5921;5978	ENH_00045390	-	8	2	28326;29133
ENH_00070290	-	9	3	11311;11105;12027	ENH_00038420	+	21	2	12983;8231
ENH_00036920	-	9	3	154815;154781;154835	ENH_00031430	-	15	2	23880;23901
ENH_00011850	+	23	3	4007;3804;3849	ENH_00032240	-	56	2	31512;31536
ENH_00086070	+	138	3	115347;115206;115303	ENH_00038640	-	21	2	23652;23828
ENH_00070200	+	48	3	98191;98165;98127	ENH_00050740	-	10	2	75280;75328
ENH_00070710	-	166	3	58189;58169;58145	ENH_00050330	+	9	2	17230;17164
ENH_00074630	+	17	3	38811;38156;38284	ENH_00072430	-	20	2	104774;104827
ENH_00069820	+	488	3	19434;18702;14543	ENH_00040660	+	17	2	13364;13202
ENH_00074230	+	80	3	114830;114267;114768	ENH_00036240	-	54	2	4341;4803
ENH_00035690	+	37	3	117678;117607;117631	ENH_00031150	-	8	2	4957;5003
ENH_00062450	-	15	3	128180;128204;128233	ENH_00014640	-	37	2	22213;21279
ENH_00003120	+	18	3	23257;23291;23402	ENH_00035630	+	7	2	78785;78971
ENH_00083330	+	15	3	54527;54446;54659	ENH_00022730	-	15	2	107916;110465
ENH_00002610	+	19	3	81408;80689;81210	ENH_00070620	-	582	2	6496;6519
ENH_00005030	+	22	3	3791;3762;3728	ENH_00060460	-	8	2	63772;63720
ENH_00069390	+	53	3	11194;11098;11159	ENH_00006980	+	8	2	131554;129246
ENH_00066340	-	19	3	52860;52895;53311	ENH_00007090	+	117	2	194491;194656
ENH_00058880	+	89	3	141281;141199;141260	ENH_00012590	+	80	2	37685;37659
ENH_00071640	-	8	3	83474;82457;83383	ENH_00085790	+	30	2	44952;45168
ENH_00049800	-	16	3	119970;119769;120781	ENH_00029380	+	6	2	36725;36677
ENH_00026170	-	77	3	86261;86185;86078	ENH_00075150	-	6	2	60199;60048
ENH_00053990	+	23	3	28101;27853;27752	ENH_00077000	-	11	2	208958;209135
ENH_00053530	+	58	3	27815;27753;27782	ENH_00010330	+	53	2	219019;218992
ENH_00060060	+	102	3	16935;16734;19273	ENH_00000880	-	39	2	877;440
ENH_00027140	-	30	3	15402;15422;17843	ENH_00076810	+	9	2	90949;91206
ENH_00000450	-	14	3	80707;80728;80819	ENH_00070060	-	8	2	19774;19711
ENH_00004290	-	26	3	72159;72259;72139	ENH_00086580	+	16	2	2344;2379
ENH_00012520	+	41	3	1618;1653;1703	ENH_00017900	-	135	2	48444;48404
ENH_00058630	-	26	3	6689;6709;6938	ENH_00021530	+	23	2	47538;47557
ENH_00015680	+	13	3	141225;141062;141092	ENH_00074950	-	20	2	12032;12056
ENH_00072040	+	54	3	10123;9005;8809	ENH_00057900	-	12	2	89327;89657
ENH_00073800	+	11	3	113639;115872;108748	ENH_00034020	+	13	2	20779;11237
ENH_00071330	+	15	3	56701;56681;56628	ENH_00053260	+	19	2	66439;66461
ENH_00072740	+	19	3	5828;5856;5896	ENH_00001710	+	13	2	61062;61096
ENH_00004220	+	51	3	38889;38733;38835	ENH_00022200	+	6	2	1769;1791
ENH_00038360	+	22	3	170054;169812;170035	ENH_00063830	-	10	2	14816;15304
ENH_00031620	+	51	3	129789;129757;129830	ENH_00056110	+	15	2	3012;2972
ENH_00020590	+	22	3	156495;156473;157401	ENH_00035030	+	49	2	15066;14993
ENH_00055390	+	15	3	6806;6827;7273	ENH_00081900	-	12	2	13800;13856
ENH_00066890	+	11	3	27856;27818;27882	ENH_00031070	+	16	2	21688;19484
ENH_00069270	-	62	3	6370;6400;6628	ENH_00036500	-	6	2	8568;9057
ENH_00014890	+	448	3	5562;5297;5671	ENH_00054960	+	24	2	53555;53519
ENH_00007370	+	20	3	7025;5732;5648	ENH_00007540	-	68	2	6718;6744
ENH_00071410	+	24	3	110924;110854;110903	ENH_00083420	-	18	2	80423;80443
ENH_00066330	-	50	3	41534;41511;41141	ENH_00019300	-	27	2	32705;33901
ENH_00026430	+	32	3	50443;50506;53401	ENH_00060020	-	11	2	12747;7294
ENH_00011930	-	32	3	32596;32801;32769	ENH_00041320	+	43	2	25711;25660
ENH_00008570	-	20	3	40513;40405;40494	ENH_00070110	-	30	2	44801;44822
ENH_00073840	-	57	3	13540;14267;14246	ENH_00017640	-	7	2	3050;3081
ENH_00046830	-	22	3	13341;13454;13312	ENH_00014250	+	16	2	65556;65287
ENH_00034390	-	23	3	179942;180851;180166	ENH_00026360	+	11	2	6017;6375
ENH_00047990	+	22	3	164953;163888;164159	ENH_00015540	-	11	2	59738;59841
ENH_00063870	+	12	3	17806;17852;19492	ENH_00013730	+	8	2	5650;5671
ENH_00067390	-	10	3	16043;10762;16248	ENH_00043220	+	4	2	36366;37235
ENH_00079940	-	24	3	63108;63193;62974	ENH_00056790	-	5	2	22816;22840
ENH_00054600	+	19	3	19015;12780;16704	ENH_00082790	-	41	2	13013;13348
ENH_00004110	-	13	3	327;606;1205	ENH_00016530	+	22	2	65660;65587
ENH_00035150	+	14	3	7256;7311;7564	ENH_00065540	+	53	2	109420;109371
ENH_00000220	+	62	3	3818;2780;2704	ENH_00078990	+	14	2	67756;67736
ENH_00067180	-	7	3	9633;9657;9822	ENH_00030120	-	146	3	10297;10320;10348
ENH_00078240	-	17	3	1752;2678;3996	ENH_00058790	+	43	3	96531;96585;96607
ENH_00007310	+	28	3	1726;1342;1755	ENH_00048970	+	29	3	10156;10178;10128
ENH_00052640	+	20	3	132121;131761;131944	ENH_00049700	-	25	3	62012;62263;62115
ENH_00040920	-	36	3	130504;130342;130527	ENH_00000940	+	87	3	4118;4161;4262
ENH_00061120	+	13	3	113239;114203;114462	ENH_00060320	-	18	3	12802;11385;17014
ENH_00064670	+	13	3	18777;18718;18885	ENH_00003910	-	30	3	822;991;867
ENH_00068680	+	21	3	89714;91369;84952	ENH_00068610	-	56	3	48712;48361;48494
ENH_00061090	+	10	3	104782;103833;111562	ENH_00077480	-	17	3	39371;39312;39331
ENH_00025630	+	9	3	1581;2074;2112	ENH_00046050	-	50	3	31421;31445;30719
ENH_00030410	+	13	3	11062;11437;11959	ENH_00076140	-	232	3	75130;75371;75493
ENH_00015410	+	10	3	61161;60648;61130	ENH_00032020	+	130	3	30102;29577;30232
ENH_00023290	+	72	3	4381;4438;4566	ENH_00072930	+	20	3	5953;5742;5983
ENH_00059280	-	30	3	1574;1451;1604	ENH_00029860	-	112	3	42475;42496;42453
ENH_00074360	+	13	3	10636;15062;15211	ENH_00039320	-	40	3	12196;12133;12332
ENH_00035750	-	49	3	145640;145611;145667	ENH_00031910	+	52	3	42194;42214;42240
ENH_00084760	+	13	3	73613;74949;73812	ENH_00086070	+	94	3	115336;115355;115205
ENH_00040430	-	22	3	51263;51230;51318	ENH_00060920	-	66	3	14302;14169;14327
ENH_00062260	+	24	3	17498;17329;17461	ENH_00061020	+	16	3	62613;62633;59020
ENH_00042890	+	39	3	50901;51006;50728	ENH_00008980	+	89	3	10136;10088;10109
ENH_00061750	-	31	3	81710;81814;81759	ENH_00053520	-	59	3	24277;24155;24004
ENH_00022960	+	14	3	4845;2788;4362	ENH_00031410	-	77	3	11941;11915;11960
ENH_00061730	-	69	3	55541;55583;55506	ENH_00030690	-	151	3	18159;18004;18194
ENH_00053570	-	10	3	2872;3338;3404	ENH_00013480	+	21	3	6987;7066;7161
ENH_00068710	+	18	3	96540;97317;97340	ENH_00041850	+	26	3	78533;78228;78580
ENH_00036150	+	35	3	21874;21817;21708	ENH_00053080	+	17	3	16629;18839;23460
ENH_00055010	+	143	3	77885;74839;77854	ENH_00053680	-	11	3	3312;3268;3395
ENH_00050920	-	34	3	210688;210506;210421	ENH_00073320	-	112	3	65940;65508;65903
ENH_00050720	-	23	3	58103;58033;58061	ENH_00066070	+	78	3	19778;22401;22145
ENH_00066460	-	34	3	121615;122243;121542	ENH_00029980	+	7	3	1423;1444;1615
ENH_00004630	+	40	3	8729;8675;8703	ENH_00070720	+	35	3	70400;70332;70427
ENH_00011960	-	16	3	56800;56747;56840	ENH_00005240	-	18	3	59219;59366;58726
ENH_00050910	-	13	3	204250;204579;204182	ENH_00070710	-	217	3	58172;58112;58132
ENH_00046100	-	12	3	74198;97074;74306	ENH_00058550	+	191	3	121644;121392;121888
ENH_00006100	+	26	3	69808;70408;71841	ENH_00034540	+	12	3	25220;25316;25378
ENH_00070640	-	13	3	26191;26412;26656	ENH_00007080	+	17	3	188136;190238;188087
ENH_00074640	-	26	3	39050;38757;38066	ENH_00054000	-	62	3	27907;27940;28060
ENH_00051550	+	23	3	11163;12077;11144	ENH_00070660	-	77	3	30835;30872;30692
ENH_00005480	-	11	3	50003;51330;50023	ENH_00078520	-	19	3	64582;64620;64553
ENH_00026830	-	142	3	266838;267027;266858	ENH_00001980	+	39	3	28051;27263;28073
ENH_00027070	-	11	3	482;1011;501	ENH_00071340	+	9	3	62781;62899;64601
ENH_00031860	+	15	3	15594;15566;15657	ENH_00083900	-	280	3	44709;44503;44522
ENH_00055030	-	18	3	83132;83415;83164	ENH_00021520	+	42	3	35951;26792;35924
ENH_00075170	+	9	3	78199;77621;78142	ENH_00008760	-	12	3	2155;2277;2208
ENH_00055550	-	83	3	16609;15603;16156	ENH_00058880	+	18	3	141283;141199;141262
ENH_00080280	+	120	3	24450;24522;24577	ENH_00010030	-	32	3	31893;32131;32047
ENH_00050840	+	27	3	158760;158532;158424	ENH_00031690	+	280	3	185747;185720;185766
ENH_00060400	+	27	3	37723;37571;37786	ENH_00025080	-	31	3	13509;12870;13599
ENH_00007020	+	22	3	167837;167864;167771	ENH_00068100	-	324	3	105019;104988;104913
ENH_00071990	+	15	3	1774;1960;1691	ENH_00056450	-	222	3	29689;29641;29723
ENH_00014120	+	7	3	15942;14757;14849	ENH_00020670	-	45	3	192056;192000;191865
ENH_00041170	+	26	3	35397;32736;30984	ENH_00021140	-	30	3	31344;30953;31642
ENH_00007250	-	16	3	7589;7694;7713	ENH_00038070	+	7	3	29369;32515;32543
ENH_00049000	-	29	3	29791;30215;29810	ENH_00083880	+	76	3	36335;36380;36406
ENH_00070070	+	124	3	27876;27818;27853	ENH_00015680	+	18	3	141219;141305;141676
ENH_00002380	+	642	3	78544;78502;78131	ENH_00031320	+	24	3	22023;27064;21959
ENH_00047020	+	10	3	107537;106791;106926	ENH_00070090	-	16	3	33786;33877;30570
ENH_00076820	-	14	3	91032;90733;90711	ENH_00022610	-	81	3	56459;56486;56534
ENH_00015180	-	9	3	57618;57476;57589	ENH_00015390	+	35	3	56765;57242;57321
ENH_00048770	+	41	3	83784;83746;83921	ENH_00050960	+	30	3	228655;228636;228720
ENH_00008480	+	14	3	1247;2319;2526	ENH_00081930	-	84	3	38657;38703;38807
ENH_00031510	+	39	3	71109;71304;71050	ENH_00078140	+	23	3	100438;100743;100414
ENH_00002320	-	16	3	33042;32826;32857	ENH_00022150	+	54	3	34883;34779;35087
ENH_00062930	-	13	3	77134;79268;76903	ENH_00045090	-	34	3	25764;25548;25567
ENH_00077110	+	29	3	6159;6116;6189	ENH_00082160	+	83	3	167030;166994;168363
ENH_00063890	+	12	3	14756;14905;14933	ENH_00069280	+	29	3	21042;21023;21004
ENH_00064460	+	47	3	6525;6554;6574	ENH_00026430	+	22	3	50516;53200;53348
ENH_00031750	+	26	3	2161;755;2456	ENH_00011930	-	57	3	32817;32596;32776
ENH_00042140	-	15	3	14561;14593;14947	ENH_00032250	+	18	3	40178;41436;41456
ENH_00065520	-	14	3	91602;91537;91789	ENH_00080730	+	223	3	27599;27626;27518
ENH_00015570	-	49	3	77645;77678;77705	ENH_00040000	+	23	3	15513;15489;18267
ENH_00031390	-	15	3	2919;2391;2842	ENH_00023530	-	66	3	38964;39685;41136
ENH_00041220	-	69	3	10822;11040;10803	ENH_00026370	-	41	3	7908;7927;7802
ENH_00062550	-	26	3	18790;18809;19240	ENH_00029200	+	114	3	30785;30747;30805
ENH_00050810	-	158	3	113934;113967;114064	ENH_00011360	-	31	3	45600;45620;45576
ENH_00073740	-	8	3	73291;73344;73398	ENH_00026850	-	26	3	272219;272469;272432
ENH_00076490	-	31	3	29019;29000;28859	ENH_00079940	-	23	3	63181;62974;63108
ENH_00076210	-	23	3	106599;107174;106620	ENH_00010490	-	201	3	25165;25131;25203
ENH_00006480	-	28	3	80624;80522;79847	ENH_00023820	+	59	3	49353;49762;49483
ENH_00001010	+	13	3	16626;17848;23331	ENH_00058510	+	343	3	91629;91658;91692
ENH_00079460	-	22	3	53299;53320;53361	ENH_00008540	-	17	3	19531;19398;19499
ENH_00039600	-	18	3	176131;175217;175262	ENH_00071350	-	223	3	62769;63392;62867
ENH_00039460	+	38	3	104877;104920;106283	ENH_00014600	+	64	3	13184;13054;13160
ENH_00072190	+	33	3	2894;2930;2862	ENH_00045140	+	60	3	65635;65539;70383
ENH_00059740	-	30	3	21831;21851;21812	ENH_00028570	-	272	3	91693;91671;91721
ENH_00064320	-	216	3	12713;12767;12831	ENH_00058640	+	29	3	16734;17177;17156
ENH_00062590	+	11	3	17616;18925;19673	ENH_00054600	+	11	3	19015;16543;16707
ENH_00018080	+	14	3	72547;72566;72445	ENH_00028160	-	15	3	26893;26798;26874
ENH_00046030	-	31	3	12666;13291;13543	ENH_00031860	+	12	3	15566;15593;15613
ENH_00036440	-	55	3	11647;12271;11599	ENH_00003950	+	16	3	19805;19486;19586
ENH_00032270	+	13	3	44954;44451;40749	ENH_00027350	-	20	3	27337;27395;27445
ENH_00068590	+	23	3	41471;41248;41195	ENH_00052820	+	31	3	3363;3318;3382
ENH_00075490	+	77	3	26814;26673;26757	ENH_00055040	+	78	3	93812;93500;92751
ENH_00057930	+	30	3	141688;120868;112623	ENH_00052640	+	12	3	132121;131759;131832
ENH_00076810	+	48	3	91202;90950;91228	ENH_00071360	+	195	3	81205;81554;81254
ENH_00035640	-	130	3	75918;75864;75817	ENH_00040920	-	35	3	130503;130340;130522
ENH_00075540	-	77	3	53359;53381;53433	ENH_00059620	+	15	3	21195;23675;21112
ENH_00053270	+	34	3	71379;71330;70927	ENH_00003570	-	66	3	169821;170766;169840
ENH_00062880	-	9	3	51126;51266;51000	ENH_00082390	+	28	3	14290;14312;14259
ENH_00034020	+	28	3	20779;11239;12773	ENH_00078080	+	25	3	66977;66952;67002
ENH_00013700	+	16	3	3238;3271;3671	ENH_00061060	-	18	3	70572;70547;70515
ENH_00040570	-	27	3	123355;123386;123631	ENH_00039480	+	196	3	117230;117153;117251
ENH_00059750	+	19	3	53725;53841;56970	ENH_00000770	-	47	3	68552;68496;68526
ENH_00061320	+	23	3	4086;3425;4005	ENH_00023290	+	106	3	4381;4433;4570
ENH_00021560	+	12	3	60145;60324;62418	ENH_00073090	-	27	3	5626;5759;5779
ENH_00022200	+	45	3	1785;1806;1752	ENH_00083280	-	167	3	15687;15639;15763
ENH_00076930	-	64	3	163112;162060;163157	ENH_00041770	-	17	3	9201;9043;9228
ENH_00003270	-	42	3	16662;16690;16765	ENH_00005910	-	26	3	77526;77242;77698
ENH_00028620	-	41	3	127576;129444;126811	ENH_00020150	-	10	3	6003;5978;9291
ENH_00071310	-	41	3	33557;33146;33418	ENH_00075160	+	45	3	71470;71431;71953
ENH_00069150	+	71	3	8543;9715;11935	ENH_00059520	+	16	3	13272;13127;13249
ENH_00082790	-	25	3	13024;13347;13421	ENH_00006990	-	69	3	129388;129421;129574
ENH_00012440	-	46	3	65429;65448;65485	ENH_00039580	-	34	3	162544;162525;162563
ENH_00003220	-	19	3	77871;77924;77890	ENH_00059130	-	69	3	238068;238596;238087
ENH_00074610	+	23	4	28592;28516;28745;28569	ENH_00018200	-	17	3	157984;158279;157534
ENH_00079290	+	41	4	7578;7477;3355;8964	ENH_00020340	-	11	3	28793;28831;28965
ENH_00029960	+	36	4	29921;30617;30642;30810	ENH_00076470	+	21	3	23216;23125;23239
ENH_00047520	+	26	4	3998;3939;3799;3899	ENH_00048900	+	664	3	162486;162436;162463
ENH_00080710	+	34	4	14559;15173;14428;14593	ENH_00039450	-	120	3	89315;89490;89295
ENH_00080170	-	12	4	5574;1381;3176;7033	ENH_00046100	-	63	3	74209;74599;74306
ENH_00041070	+	68	4	250127;250161;249903;249964	ENH_00064640	-	15	3	76684;76248;76015
ENH_00070270	+	188	4	5016;4804;2205;4997	ENH_00045130	+	45	3	57823;58118;57847
ENH_00060970	-	2242	4	18856;18875;18917;19197	ENH_00046210	+	93	3	156423;155938;159784
ENH_00023240	+	137	4	4557;4581;3864;3708	ENH_00058740	-	26	3	68328;68308;68372
ENH_00021270	-	28	4	8879;8826;8740;8853	ENH_00013610	-	22	3	26001;26100;26167
ENH_00018390	+	17	4	1144;4650;3795;3815	ENH_00003610	+	517	3	203234;203262;203183
ENH_00011070	-	26	4	10081;9904;9942;9987	ENH_00043470	-	16	3	21468;20782;21521
ENH_00079640	-	241	4	7166;7194;7115;7138	ENH_00026240	-	19	3	132710;132612;132956
ENH_00081470	+	34	4	7450;6264;1483;5717	ENH_00045260	+	125	3	143610;142279;146602
ENH_00018420	-	12	4	1821;2341;1850;2146	ENH_00018130	-	34	3	96563;96778;96827
ENH_00055540	+	24	4	16364;17220;16904;16991	ENH_00009000	+	11	3	18917;18795;18877
ENH_00058460	-	21	4	43956;43814;44051;43993	ENH_00060400	+	66	3	37723;37571;37767
ENH_00031670	+	81	4	178014;178133;173424;180562	ENH_00035670	+	43	3	95129;95109;94904
ENH_00064110	+	98	4	126307;125922;125747;126039	ENH_00075130	-	27	3	40960;40979;40935
ENH_00014670	-	32	4	39084;38852;39226;39053	ENH_00038300	-	49	3	139826;139722;139525
ENH_00032210	+	84	4	16591;16432;16567;16320	ENH_00023280	-	54	3	467;524;495
ENH_00070660	-	174	4	30874;30836;30683;30902	ENH_00047020	+	30	3	106790;106933;106870
ENH_00071340	+	44	4	62820;62893;62789;69903	ENH_00017600	+	25	3	2243;2889;2870
ENH_00050160	+	21	4	23490;16513;16878;21923	ENH_00015180	-	33	3	57586;57445;57546
ENH_00025080	-	132	4	13510;12875;13599;12894	ENH_00078320	-	54	3	8221;7459;7336
ENH_00080820	+	52	4	87441;86999;87387;87215	ENH_00025540	+	47	3	53155;53110;52966
ENH_00073910	-	21	4	5428;5469;5619;5822	ENH_00066290	-	122	3	15644;14947;15449
ENH_00076200	+	59	4	105958;105862;105891;105917	ENH_00015720	+	60	3	168238;168270;168174
ENH_00053120	+	21	4	5117;5640;5149;5617	ENH_00001140	-	13	3	88834;88763;88738
ENH_00084830	-	34	4	4268;4331;4363;4405	ENH_00062940	+	21	3	96772;96750;96087
ENH_00013180	+	22	4	4689;3478;4045;5159	ENH_00029510	-	407	3	4512;3382;4549
ENH_00037230	+	36	4	3049;3086;2719;3029	ENH_00054950	+	120	3	29873;29747;28978
ENH_00077170	+	28	4	10192;10170;11151;11253	ENH_00006940	+	50	3	101777;111483;111507
ENH_00054750	+	16	4	2083;9756;3165;9106	ENH_00001430	+	15	3	2478;2332;2450
ENH_00084460	-	16	4	86730;86795;86857;85251	ENH_00051310	+	137	3	8602;8700;8731
ENH_00069280	+	27	4	21042;20783;20577;21023	ENH_00009780	+	18	3	6135;3924;6178
ENH_00034550	-	31	4	30703;30735;29853;38624	ENH_00059290	-	104	3	5517;5538;5660
ENH_00082570	+	25	4	106160;104221;104244;104296	ENH_00060540	-	36	3	96879;96818;96928
ENH_00026370	-	38	4	7935;7908;8890;7800	ENH_00020420	-	29	3	53807;54195;46564
ENH_00011360	-	48	4	45598;45621;45676;45918	ENH_00079030	+	14	3	86133;86088;86195
ENH_00071100	+	120	4	3302;3271;4011;3429	ENH_00071370	+	23	3	88567;88526;88451
ENH_00020940	+	14	4	21845;21493;21694;21672	ENH_00038370	-	50	3	170251;170273;170320
ENH_00046970	+	267	4	88567;88533;88671;88757	ENH_00015570	-	655	3	77645;77702;77678
ENH_00082210	+	9	4	200376;192768;196746;200621	ENH_00038310	+	48	3	151797;151610;151824
ENH_00041120	-	13	4	260886;260969;261037;260912	ENH_00025060	+	70	3	10387;10290;10129
ENH_00084770	-	95	4	74147;74089;74759;74168	ENH_00067050	-	39	3	116378;116436;116908
ENH_00038330	-	102	4	155112;154986;155058;155078	ENH_00076490	-	21	3	29019;28772;28814
ENH_00078340	+	14	4	10372;14058;14232;14407	ENH_00083940	-	41	3	70032;70173;70430
ENH_00026700	+	66	4	198015;198051;198134;199227	ENH_00048680	-	67	3	34685;36867;34551
ENH_00052820	+	136	4	3320;3363;3390;2957	ENH_00081920	-	10	3	35113;35300;35272
ENH_00055000	-	79	4	70257;70235;70323;70070	ENH_00056540	-	34	3	83844;83872;83925
ENH_00027320	+	19	4	15188;17206;14486;15084	ENH_00039380	-	20	3	44017;44278;44081
ENH_00080290	+	24	4	37694;37524;37365;37594	ENH_00055090	-	21	3	128852;128745;128593
ENH_00017110	-	210	4	14534;14562;15037;14431	ENH_00059210	-	11	3	260635;260425;260444
ENH_00018120	+	232	4	96742;97075;96716;97053	ENH_00003520	+	29	3	155013;155272;154982
ENH_00076910	-	58	4	146564;149221;149202;150300	ENH_00079460	-	22	3	53299;53325;53406
ENH_00034270	+	24	4	136325;136237;136261;136289	ENH_00071010	+	41	3	8224;7418;8205
ENH_00046880	+	83	4	50583;50494;50603;51919	ENH_00028610	+	36	3	124116;125035;125175
ENH_00041770	-	27	4	9198;10318;10353;12014	ENH_00077610	-	21	3	110438;112689;111206
ENH_00076740	-	33	4	45748;45712;45817;45774	ENH_00019290	-	83	3	24258;26431;24379
ENH_00048400	+	53	4	32732;31995;30492;32053	ENH_00031050	+	15	3	8398;8420;8549
ENH_00065970	-	41	4	20741;20670;20792;20938	ENH_00082090	-	358	3	122932;122866;122912
ENH_00064650	+	32	4	87787;87835;88754;89688	ENH_00039460	+	70	3	104876;104924;104793
ENH_00004040	-	33	4	67412;59291;60467;60499	ENH_00084670	+	67	3	7252;7383;7314
ENH_00081880	+	83	4	6867;6920;6807;6980	ENH_00064060	+	131	3	91418;91441;91476
ENH_00073440	+	26	4	10420;11226;11285;4552	ENH_00030560	+	78	3	32739;32593;32573
ENH_00025140	-	40	4	45725;46180;46206;46152	ENH_00008170	+	38	3	5201;5084;5223
ENH_00034380	+	3261	4	180789;180811;180770;179771	ENH_00028510	+	25	3	61908;61731;61856
ENH_00045260	+	71	4	143621;142279;146603;143162	ENH_00029780	-	23	3	1674;1581;1773
ENH_00006830	-	91	4	37597;35608;35503;35627	ENH_00026820	+	263	3	266539;266558;266598
ENH_00036970	+	51	4	179503;184299;184234;179565	ENH_00012620	-	61	3	43435;43455;41482
ENH_00084530	-	37	4	9619;4834;5700;4673	ENH_00068590	+	22	3	41251;41475;41193
ENH_00028180	+	127	4	47064;47119;47905;47029	ENH_00046160	+	216	3	135942;135292;136567
ENH_00027330	-	17	4	14512;13802;13841;14893	ENH_00042950	-	59	3	68626;68551;68578
ENH_00055930	-	150	4	115038;115076;115122;114769	ENH_00078110	+	60	3	80758;80694;79800
ENH_00036390	-	33	4	26581;27076;26955;27015	ENH_00041100	+	21	3	256229;263032;256623
ENH_00065030	+	18	4	4547;3636;4206;3612	ENH_00010390	-	11	3	2670;1369;2690
ENH_00078320	-	37	4	8223;7450;8184;7337	ENH_00000470	-	17	3	86659;86350;86554
ENH_00004850	+	14	4	60712;60747;62086;70126	ENH_00035610	-	44	3	53700;53729;52845
ENH_00020600	-	39	4	156963;156821;156622;156924	ENH_00016510	-	27	3	25921;26006;25978
ENH_00006940	+	123	4	101775;111486;111509;111462	ENH_00009980	+	97	3	7559;7007;7521
ENH_00030160	+	21	4	45415;43904;43876;45242	ENH_00020800	+	45	3	14746;14664;14819
ENH_00035650	-	82	4	80250;80269;79884;80309	ENH_00046190	-	14	3	144514;145561;145819
ENH_00006780	+	43	4	12546;4996;4545;6999	ENH_00053270	+	85	3	71330;71351;71481
ENH_00051310	+	20	4	11459;8599;8703;11486	ENH_00039800	+	49	3	6129;6201;6158
ENH_00009150	-	36	4	5973;5384;5782;5690	ENH_00065840	-	58	3	253065;251916;253094
ENH_00074340	+	26	4	7401;1803;6519;7084	ENH_00084720	+	29	3	44076;43977;44021
ENH_00010120	+	46	4	98472;98395;95340;98516	ENH_00008210	-	23	3	7597;7429;7758
ENH_00026380	+	69	4	16555;16629;16528;16578	ENH_00003220	-	64	3	77862;77922;77893
ENH_00069130	-	347	4	109419;109455;109395;109355	ENH_00027630	+	123	3	38117;38625;40217
ENH_00003500	+	27	4	148078;145231;145339;148043	ENH_00043140	+	70	3	4057;4038;4007
ENH_00023790	-	14	4	20122;20146;20334;20353	ENH_00011140	+	142	4	67447;67508;67418;67466
ENH_00052720	-	30	4	11263;11309;11346;12496	ENH_00015340	-	44	4	22086;23962;22549;23931
ENH_00017040	-	17	4	1408;1672;1875;5363	ENH_00076640	-	302	4	180;444;96;14
ENH_00023330	+	30	4	25039;25410;25371;25352	ENH_00085720	+	272	4	12999;13020;12910;12890
ENH_00021140	-	37	4	31345;31644;30662;20033	ENH_00050990	+	17	4	247512;246335;247350;247324
ENH_00082480	+	32	4	52743;52689;52343;51827	ENH_00080710	+	35	4	14593;14494;16805;14549
ENH_00036180	-	78	4	37432;37389;37468;38143	ENH_00059730	-	53	4	14264;13783;14243;12377
ENH_00041810	+	24	4	62559;62378;62521;62540	ENH_00080170	-	31	4	1381;1338;3005;3182
ENH_00003600	-	87	4	179699;180177;179719;179786	ENH_00029760	+	19	4	1950;1891;2665;1969
ENH_00041190	-	32	4	32508;29471;32541;32812	ENH_00041070	+	17	4	250161;249902;249960;250126
ENH_00080800	-	26	4	67026;64896;67048;69159	ENH_00034160	-	28	4	49166;49185;48559;49012
ENH_00031580	-	40	4	105161;105231;105135;105267	ENH_00061180	-	215	4	13301;14495;13846;13170
ENH_00057900	-	105	4	89308;89327;89659;89626	ENH_00061190	+	185	4	23224;24234;24275;23714
ENH_00053260	+	37	4	66441;66339;66462;66535	ENH_00032540	+	127	4	21148;21122;20957;21003
ENH_00079990	-	14	4	85700;85744;85898;86364	ENH_00070290	-	70	4	11311;11047;11081;12030
ENH_00059540	+	36	4	20272;20384;20191;20312	ENH_00039400	-	257	4	57267;58488;57972;57505
ENH_00027630	+	52	4	38114;38624;38706;40206	ENH_00041960	+	25	4	160966;164163;160507;160486
ENH_00056600	+	37	5	118677;124734;125005;125043;123171	ENH_00042900	+	24	4	59698;55898;55871;59908
ENH_00060320	-	35	5	12801;17014;11891;15727;18061	ENH_00028600	+	27	4	119729;119559;119749;119644
ENH_00032020	+	370	5	30103;30142;29577;30194;27698	ENH_00056520	+	57	4	80338;79598;80164;80257
ENH_00064880	-	23	5	20617;19327;19389;20136;20034	ENH_00033960	-	211	4	33348;33369;33739;30932
ENH_00075470	+	29	5	14907;14976;14928;15105;19133	ENH_00039310	-	92	4	6546;6571;6595;6664
ENH_00008770	+	51	5	4886;5161;4920;5126;6206	ENH_00074230	+	216	4	114832;114767;114635;114789
ENH_00064310	+	21	5	13476;14007;15666;17244;12630	ENH_00035690	+	22	4	117630;117653;117679;117608
ENH_00083260	-	213	5	8345;8601;9089;7943;8581	ENH_00059680	+	19	4	20013;18835;19827;20694
ENH_00061190	+	29	5	23071;23568;23163;24990;25056	ENH_00050480	-	24	4	89488;89540;89507;89571
ENH_00050860	+	142	5	185135;185232;185165;185050;185106	ENH_00074790	+	41	4	9407;10231;9375;9539
ENH_00029980	+	23	5	1431;1458;1954;2199;2025	ENH_00000990	+	68	4	10902;10873;11358;10849
ENH_00060550	+	380	5	113161;113142;114784;114825;114749	ENH_00056950	+	27	4	8202;8491;7448;8270
ENH_00035600	+	59	5	53898;53934;53967;53785;53808	ENH_00045080	+	84	4	25265;25380;25243;25223
ENH_00023020	-	102	5	23452;22849;23419;23472;23767	ENH_00060150	-	52	4	16595;16345;16303;16624
ENH_00026810	-	37	5	260038;259491;259336;260316;259355	ENH_00018110	-	25	4	84004;84263;84055;84296
ENH_00081240	-	54	5	42294;42022;36414;36385;42111	ENH_00060060	+	77	4	16727;16934;19244;16746
ENH_00039400	-	54	5	57269;57507;57972;58490;65003	ENH_00012580	+	183	4	21725;21533;21453;21593
ENH_00045080	+	61	5	25317;25265;25222;25378;25298	ENH_00010070	-	31	4	63130;64685;61562;61943
ENH_00010030	-	522	5	31893;32211;32132;32048;32163	ENH_00018140	-	83	4	104744;104970;104797;104989
ENH_00069000	+	83	5	15538;14973;14457;15396;15565	ENH_00015490	+	66	4	26388;26229;26311;25875
ENH_00037820	+	72	5	25798;25744;25712;25773;26609	ENH_00012520	+	59	4	1617;1654;1704;1596
ENH_00028530	+	45	5	76269;76396;76349;76248;76296	ENH_00038280	-	15	4	131545;131207;131609;131577
ENH_00073950	+	72	5	3733;8998;16128;16153;16837	ENH_00026340	-	75	4	203109;203228;204963;203177
ENH_00077250	+	58	5	14853;14636;13785;15825;15978	ENH_00009010	-	346	4	21621;21662;21760;21642
ENH_00010020	+	28	5	31931;36266;31790;31849;33562	ENH_00015670	-	68	4	129721;129669;129433;126474
ENH_00003640	-	276	5	223923;223879;228820;224157;224193	ENH_00066950	+	98	4	68419;68396;68689;68744
ENH_00065570	+	293	5	124486;124379;124456;124522;124358	ENH_00066310	+	19	4	35081;34986;35159;39027
ENH_00069080	-	23	5	70934;70827;70959;71342;71368	ENH_00026380	+	182	4	16578;16631;16555;16528
ENH_00061820	+	119	5	120575;120312;120109;120421;120723	ENH_00077250	+	58	4	15965;15799;15906;15821
ENH_00003950	+	48	5	19809;19489;19752;19562;20248	ENH_00048630	+	229	4	4567;4633;4596;4546
ENH_00007240	+	25	5	7434;8911;6170;6717;8105	ENH_00046170	-	47	4	136640;136705;136736;136668
ENH_00082370	-	113	5	13375;13147;13683;13169;13313	ENH_00011280	+	27	4	3091;3017;3114;2977
ENH_00051650	+	336	5	46262;46304;46239;46281;46366	ENH_00016750	-	22	4	57547;55852;55756;55876
ENH_00054050	+	64	5	63522;63500;63200;63262;63226	ENH_00069270	-	168	4	6369;6651;6406;7444
ENH_00057210	+	62	5	144180;143989;144294;144241;144274	ENH_00029770	+	907	4	1031;1073;1009;3696
ENH_00052600	+	60	5	106054;105588;104434;106091;105569	ENH_00008570	-	69	4	40494;40513;40406;40566
ENH_00055060	-	85	5	101586;101717;102510;101529;101632	ENH_00050320	+	90	4	12445;12553;12963;12524
ENH_00023760	-	75	5	5747;5914;5978;5792;5711	ENH_00076720	+	35	4	33630;33693;33596;33649
ENH_00040930	-	43	5	140431;140460;140512;140341;140555	ENH_00080180	+	89	4	10758;10673;10736;10694
ENH_00063960	-	74	5	43308;43600;42212;43250;43328	ENH_00023030	-	146	4	29575;29599;29475;29622
ENH_00076550	-	46	5	68594;68263;68229;68502;68544	ENH_00069040	-	23	4	28405;28306;28328;28360
ENH_00026240	-	29	5	132676;133805;132597;132366;132711	ENH_00047990	+	27	4	163888;163924;164057;164157
ENH_00033420	-	24	5	35077;34784;35132;35225;35106	ENH_00045160	-	101	4	77716;77744;77659;79023
ENH_00023810	-	270	5	29233;29166;31937;29411;29864	ENH_00058200	+	278	4	26647;26670;26609;26628
ENH_00048700	-	75	5	42145;42260;42283;42165;41743	ENH_00072750	-	52	4	9651;9746;9684;9709
ENH_00005380	-	104	5	1918;1849;1872;1894;1980	ENH_00075000	-	15	4	9908;9927;9318;9338
ENH_00067020	-	72	5	99426;99451;101766;101840;101871	ENH_00011080	+	22	4	26159;26015;26209;26178
ENH_00032230	-	56	5	21383;21449;18286;21496;27058	ENH_00043090	-	25	4	149458;149639;149579;149617
ENH_00067510	-	42	5	69514;69678;69296;69562;69534	ENH_00000220	+	30	4	3818;3837;4032;2771
ENH_00076540	-	30	5	62676;63200;61235;63173;63132	ENH_00023840	-	12	4	58284;58973;58303;58930
ENH_00022800	+	218	5	145745;145768;143844;143864;146514	ENH_00051040	+	23	4	22035;22015;22095;22209
ENH_00039380	-	50	5	44017;44276;44296;43276;44211	ENH_00070100	+	633	4	44035;44054;44073;42268
ENH_00050630	+	75	5	16098;16142;14897;16120;16060	ENH_00079310	+	21	4	8890;9255;9081;8703
ENH_00082320	+	315	5	12808;12423;8149;12788;12829	ENH_00053290	+	11	4	86675;87247;87190;87485
ENH_00076830	+	66	5	103108;103716;102988;103663;104039	ENH_00062840	-	316	4	21779;21379;21731;21433
ENH_00005110	-	111	5	7184;6860;6982;7212;7245	ENH_00023040	+	36	4	39289;39790;40531;41604
ENH_00074050	-	37	5	2876;2830;2901;2852;2923	ENH_00018120	+	99	4	96741;97074;96715;97055
ENH_00003170	+	43	5	52832;52807;52898;52788;52929	ENH_00076910	-	60	4	149203;146577;149222;150301
ENH_00041850	+	36	5	78580;78531;78638;79538;78181	ENH_00019240	+	79	4	5830;5710;5887;5972
ENH_00022210	+	127	5	6289;9458;8130;9071;9438	ENH_00085760	+	27	4	32824;32922;32951;32845
ENH_00031660	-	48	5	167324;159388;159466;167184;168265	ENH_00060350	+	58	4	9675;10078;11375;10673
ENH_00020800	+	103	5	14788;14744;14638;14665;14700	ENH_00069080	-	47	4	71362;70929;70950;71342
ENH_00027340	+	21	5	27139;26629;26755;26816;26896	ENH_00063330	+	52	4	2256;4598;2221;2285
ENH_00074580	+	23	5	10210;10173;10010;9839;9956	ENH_00031440	+	36	4	32566;32543;32442;33449
ENH_00038350	-	26	5	165266;166074;165637;163102;163123	ENH_00000730	-	29	4	49880;48947;47169;47351
ENH_00014250	+	46	5	65519;65544;66171;65136;65288	ENH_00042770	-	18	4	15496;15468;16403;15051
ENH_00062830	-	105	6	11927;11873;12144;11904;12240;12164	ENH_00023340	+	39	4	32562;32543;32502;32839
ENH_00055050	+	162	6	101293;101388;101484;101330;101504;101359	ENH_00084760	+	37	4	73808;73777;73611;74947
ENH_00079510	-	66	6	86676;86879;86695;86715;86764;85287	ENH_00042890	+	89	4	50908;50727;51005;50864
ENH_00038510	+	25	6	16610;10536;13612;15006;16454;13632	ENH_00061110	-	53	4	103707;103036;103154;103118
ENH_00029130	-	77	6	30242;30261;30073;30004;30094;30032	ENH_00017580	-	323	4	53570;53589;50899;53551
ENH_00050990	+	28	6	246336;247512;246406;246425;247571;246355	ENH_00039510	-	59	4	122292;122030;121981;122262
ENH_00016440	+	81	6	1752;1236;726;694;1056;4659	ENH_00080810	+	104	4	77723;77639;77664;77703
ENH_00055070	+	87	6	115702;115753;115680;115791;115854;115721	ENH_00051790	-	163	4	119974;120442;120014;117173
ENH_00056520	+	68	6	80344;80273;79599;80253;80162;80310	ENH_00023760	-	26	4	5745;5905;5723;5929
ENH_00002710	+	116	6	3630;5848;662;3108;3777;4230	ENH_00030140	+	25	4	28740;28965;28494;28913
ENH_00039570	+	37	6	160912;161683;162311;162591;162827;160941	ENH_00054160	+	26	4	112794;112736;111203;112769
ENH_00078150	+	19	6	107190;102993;102272;103490;107220;107044	ENH_00060080	+	506	4	24986;26098;24929;26333
ENH_00026690	-	54	6	188541;188427;189073;189052;188603;188757	ENH_00017970	-	249	4	10133;10159;10093;10178
ENH_00074790	+	90	6	9394;9357;9540;9413;9445;10231	ENH_00031450	+	118	4	36472;36327;35963;36303
ENH_00059250	+	107	6	18114;18921;18901;18093;18444;21226	ENH_00086050	+	41	4	91482;91655;91717;91452
ENH_00072810	-	161	6	49673;49706;49727;50063;49783;49760	ENH_00045070	-	46	4	17785;17436;14434;17237
ENH_00010640	+	258	6	6008;5958;5917;5661;8853;8814	ENH_00052630	-	51	4	113971;113942;114407;114436
ENH_00043530	-	53	6	3812;3999;3832;4021;4872;4107	ENH_00050530	-	87	4	118621;118435;118203;118781
ENH_00036640	+	195	6	3286;3243;3314;3156;2905;3263	ENH_00056810	+	34	4	7105;6391;6414;8344
ENH_00044850	+	84	6	7303;6615;6596;5135;5059;6735	ENH_00012750	+	20	4	26716;26817;26837;26439
ENH_00032510	-	209	6	572;543;489;592;702;513	ENH_00076550	-	30	4	68263;68534;68581;68225
ENH_00028160	-	64	6	26692;26799;26893;26672;26869;26472	ENH_00058950	-	34	4	177980;178041;179042;179021
ENH_00019940	-	55	6	17167;17003;16977;17222;17196;17327	ENH_00075920	+	20	4	13734;13715;13755;13564
ENH_00063330	+	130	6	2240;4599;2273;603;4474;4515	ENH_00048700	-	20	4	42159;40958;42260;42280
ENH_00077300	+	81	6	5244;3241;5272;3378;3405;4992	ENH_00066370	-	57	4	74207;74096;74252;74115
ENH_00042840	+	164	6	23908;23883;23939;24081;17606;23862	ENH_00002620	-	72	4	81508;81741;81472;81527
ENH_00084510	+	191	6	9278;6479;6422;3145;6446;8533	ENH_00040740	+	32	4	58466;58113;60549;60600
ENH_00032990	+	1722	6	3335;3312;3382;3357;3525;3444	ENH_00057340	-	42	4	21757;21798;22000;21977
ENH_00034290	+	39	6	148644;148735;148520;148700;148677;149227	ENH_00069720	-	51	4	115918;115969;116033;115835
ENH_00003610	+	1394	6	203263;203233;202116;203611;202722;203182	ENH_00048750	-	26	4	67530;67565;67604;67759
ENH_00036510	+	33	6	12661;19487;18775;19543;19587;19965	ENH_00062930	-	165	4	76994;76903;77122;77019
ENH_00084180	+	59	6	7013;6350;308;1873;4285;6994	ENH_00066940	-	17	4	57752;54595;57086;55686
ENH_00065830	+	446	6	251906;251959;251881;251832;251939;251756	ENH_00034180	+	11	4	72785;72930;73297;73365
ENH_00010380	+	246	6	1416;1396;1369;1146;2283;2228	ENH_00006780	+	155	4	12547;12528;4893;15305
ENH_00022340	-	45	6	2019;635;2420;3816;664;3296	ENH_00028170	-	22	4	42062;41410;41462;42493
ENH_00036380	+	58	6	26306;25564;26274;23768;25175;26034	ENH_00027450	-	65	4	32909;33288;33041;33244
ENH_00025020	-	207	6	44408;44372;44434;44804;44678;45698	ENH_00016490	-	49	4	16866;16916;15483;16971
ENH_00020420	-	56	6	53807;46571;57178;57567;57779;54194	ENH_00020460	+	29	4	72026;72065;71821;71934
ENH_00007150	+	17	6	5187;8088;8396;8549;8819;8306	ENH_00015440	+	708	4	4394;4429;4371;4451
ENH_00082190	+	36	6	183124;184401;181876;182664;182747;184355	ENH_00065520	-	22	4	91602;91553;91634;91788
ENH_00020370	+	27	6	51504;51473;52710;51524;51556;52394	ENH_00015690	+	14	4	157191;157366;157246;157398
ENH_00070620	-	2084	6	6495;6519;7144;6476;6538;7527	ENH_00040850	-	19	4	100762;100386;102602;102668
ENH_00046190	-	38	6	145547;146689;144499;145582;145817;145988	ENH_00031390	-	23	4	2394;2928;2822;3457
ENH_00002620	-	178	6	81471;81521;81742;81598;81567;81704	ENH_00039410	+	32	4	76029;76049;75661;75984
ENH_00008500	-	84	7	1766;2738;1521;1574;1807;1839;1455	ENH_00023510	+	2159	4	35145;35229;35176;35202
ENH_00043280	+	42	7	7368;3041;7337;8030;3426;6742;7508	ENH_00049400	-	97	4	16514;16581;16826;16486
ENH_00066020	-	293	7	18035;18215;18085;18054;18193;18139;18382	ENH_00026520	-	48	4	96660;96679;96714;96871
ENH_00070630	+	129	7	25272;25206;25236;25174;26427;25121;26226	ENH_00044590	+	30	4	3693;3813;4333;4307
ENH_00030670	+	61	7	15634;15347;15477;15660;14222;15530;15450	ENH_00050630	+	32	4	16098;14897;16172;16150
ENH_00048000	-	211	7	164211;164153;164327;163910;164270;164706;165667	ENH_00008040	-	19	4	50987;50129;50878;48522
ENH_00056880	+	60	7	15437;16041;15361;8420;15418;16084;8399	ENH_00076830	+	32	4	103083;103111;103716;102987
ENH_00028510	+	128	7	61908;61827;61856;61730;61979;59020;62031	ENH_00062350	-	41	4	52835;52782;52869;53025
ENH_00071880	+	116	7	13037;13128;11028;11775;11823;12302;12996	ENH_00034110	+	53	4	31762;31733;31696;31802
ENH_00022310	+	146	7	3188;3232;3990;3835;3263;3213;3395	ENH_00035190	+	16	4	27240;27361;27409;27587
ENH_00012580	+	170	7	21727;21453;21534;21594;21619;21748;21684	ENH_00071300	+	52	4	31780;31738;31623;32373
ENH_00049420	-	74	7	26195;25969;26222;26295;25934;26063;26157	ENH_00084480	-	89	4	91146;91125;91006;90127
ENH_00085240	+	70	7	3181;2386;2538;2576;2709;3099;3957	ENH_00071940	+	33	4	15442;15626;15655;15373
ENH_00011700	+	670	7	50320;50273;50294;50172;49588;50192;52319	ENH_00003600	-	173	4	179716;180173;180194;177435
ENH_00068650	-	119	7	68901;69105;69135;68957;68977;69545;69070	ENH_00004360	+	71	4	8454;5403;8475;8496
ENH_00048660	+	79	7	20923;20749;20664;20886;18118;20728;21030	ENH_00028710	-	229	4	191170;191680;191019;191578
ENH_00045070	-	229	7	17785;17814;17450;17235;17753;17861;14418	ENH_00030230	-	51	4	109534;109994;109657;109803
ENH_00083320	+	91	7	50021;49974;50002;50065;50226;50380;49561	ENH_00033000	-	30	4	6728;6766;6792;6882
ENH_00072450	-	138	7	6260;6049;5798;5748;6165;5709;6281	ENH_00010110	-	213	4	82984;83176;83004;83059
ENH_00039510	-	141	7	122291;122263;122031;120386;121946;121970;122358	ENH_00031900	+	70	4	32858;32666;32637;32817
ENH_00071980	+	373	7	15948;15929;11397;15986;8691;15835;15967	ENH_00056480	-	58	4	47877;48047;47315;47708
ENH_00031450	+	127	7	36464;36437;35972;36309;36163;36246;36364	ENH_00061320	+	111	4	4089;4007;3436;5236
ENH_00067500	+	29	7	69470;67205;69668;68742;69142;69241;69956	ENH_00074580	+	21	4	10173;10009;9874;9950
ENH_00038300	-	705	7	139827;139544;139525;139723;139849;138760;138816	ENH_00085630	+	24	4	746;4524;1469;3995
ENH_00082180	+	178	7	177321;177143;177299;178246;177091;177514;177113	ENH_00035660	-	34	4	84055;86728;84079;85268
ENH_00049570	-	69	7	982;1766;1087;1132;1211;556;4276	ENH_00008550	+	93	4	30862;30883;30834;30663
ENH_00071370	+	85	7	88566;88752;88529;88589;88502;88716;88452	ENH_00059540	+	37	4	20415;20190;20270;21242
ENH_00023510	+	3261	7	35145;35229;35202;35176;35493;35126;35105	ENH_00058680	-	156	4	31690;31750;31709;31731
ENH_00015800	+	70	7	216858;217762;217971;218076;217718;217898;216837	ENH_00034280	-	527	4	136464;136418;136396;136483
ENH_00019260	+	691	7	12768;12693;12719;12742;12663;13330;12880	ENH_00026710	-	37	5	197838;197857;198060;198281;198365
ENH_00055860	+	1002	7	65293;65598;65323;65628;68040;65245;67444	ENH_00074610	+	199	5	28517;28574;28743;28497;28593
ENH_00006980	+	88	7	129323;129254;132140;129191;131452;129114;132723	ENH_00026440	-	41	5	50114;50639;50411;50561;51103
ENH_00041100	+	36	7	256510;256949;256986;263046;260307;261182;262880	ENH_00007100	-	158	5	195707;195108;193396;194976;195170
ENH_00009980	+	207	7	7560;7005;7297;7276;7613;7178;7581	ENH_00000790	+	42	5	89947;89975;89761;89857;89708
ENH_00035660	-	64	7	84074;86726;83079;87304;90021;83799;84053	ENH_00079290	+	63	5	7600;7578;7534;7472;8115
ENH_00009200	+	34	8	5286;6180;4868;4894;4364;5233;5805;5029	ENH_00057760	+	165	5	17296;17410;17363;17009;17335
ENH_00039320	-	566	8	12181;12121;12328;12300;12141;12202;17395;12280	ENH_00017540	-	19	5	17686;16741;17369;16321;17715
ENH_00031410	-	997	8	11958;11909;11824;11928;11844;11981;12028;11872	ENH_00044090	-	240	5	29921;30246;29353;29763;29997
ENH_00041830	-	287	8	68045;68549;69347;68164;68187;68913;68530;68076	ENH_00051760	+	27	5	104875;104983;104784;105717;108881
ENH_00034150	-	33	8	42718;42831;42785;42891;42913;42851;43270;43835	ENH_00064230	-	124	5	9333;8355;9097;9310;9871
ENH_00067170	+	33	8	10037;9955;10321;11490;10099;11051;11857;10729	ENH_00066020	-	89	5	18035;18177;18208;18084;18056
ENH_00019950	-	571	8	23816;23660;23785;23482;23707;23974;23523;23836	ENH_00076600	+	146	5	106751;106840;106799;106507;106600
ENH_00003320	+	183	8	74303;74032;74091;74153;74065;74205;74250;74183	ENH_00021270	-	220	5	8806;8861;8740;8880;6407
ENH_00041720	+	48	8	7763;5540;6113;6463;5917;6896;7704;5698	ENH_00067620	-	55	5	117626;122840;116576;120346;123994
ENH_00019270	-	56	8	12821;16399;12985;14949;12730;13098;13294;13423	ENH_00060410	-	47	5	39375;39479;39300;39596;42854
ENH_00066920	-	111	8	43321;43467;43354;43386;41463;41444;43280;41105	ENH_00018520	-	48	5	27535;26265;26637;27462;27589
ENH_00069610	+	170	8	78041;78076;77880;78158;77929;78021;77784;77949	ENH_00050860	+	67	5	185135;187888;185234;186984;185108
ENH_00016500	+	197	8	26856;26575;26923;26401;26975;26455;26615;27096	ENH_00080740	-	68	5	29800;32754;29776;29824;32545
ENH_00010110	-	1672	8	82984;83004;83027;83182;83060;82961;83999;83215	ENH_00010050	-	40	5	48543;47731;47691;47808;48137
ENH_00025270	+	38	8	13749;20314;20916;20587;20619;20850;20869;21015	ENH_00026690	-	114	5	188390;188540;188458;189502;188425
ENH_00016420	+	53	8	6250;6274;6229;6312;6203;6345;6370;6441	ENH_00047980	-	97	5	157657;157739;157820;156577;157909
ENH_00026710	-	140	9	197856;197819;197889;198060;198037;198091;198194;205308;205067	ENH_00049730	+	23	5	82012;81959;81706;81990;82249
ENH_00034520	+	244	9	11747;11713;11212;11694;11373;13635;11396;11311;14027	ENH_00071880	+	119	5	13036;13146;13062;13001;13106
ENH_00054700	+	105	9	8362;9347;2769;9382;9433;8122;8338;5769;10197	ENH_00003640	-	240	5	223922;223877;224264;224301;224191
ENH_00059730	-	139	9	13783;14263;13985;14179;14244;12934;13758;14204;14224	ENH_00037820	+	82	5	25773;25744;25802;25877;25712
ENH_00081890	+	325	9	10117;10144;10088;10269;9940;9895;10228;10377;10250	ENH_00050980	-	395	5	236610;236638;236585;236546;234727
ENH_00022080	+	43	9	1622;3565;1721;4082;4151;1371;3719;3992;3621	ENH_00067170	+	47	5	11492;10691;9948;10172;11466
ENH_00030150	-	84	9	30875;31888;30909;30936;31287;31919;32056;29133;31255	ENH_00049670	+	102	5	53078;52863;53116;52899;52844
ENH_00063310	+	136	9	16425;8628;14190;15478;5778;14275;14708;8653;8875	ENH_00062400	+	53	5	94848;94886;95429;94522;95268
ENH_00023800	-	231	9	24620;24671;24718;24530;24639;24391;23927;24490;24743	ENH_00073950	+	54	5	9024;16129;16160;9004;3725
ENH_00042920	-	208	9	62887;63298;63640;63407;63358;63461;63491;62866;62932	ENH_00072040	+	543	5	10121;10097;8810;9420;10143
ENH_00063640	+	38	9	17064;14626;14733;14969;15269;16890;14433;16454;17086	ENH_00053640	-	133	5	261;352;1883;281;686
ENH_00028170	-	101	9	42053;42493;41464;42531;41342;41409;41439;42561;42267	ENH_00020590	+	213	5	156495;156518;156473;156582;157402
ENH_00000950	+	56	9	10845;11586;10006;11059;11285;11554;10757;10815;10963	ENH_00022600	-	27	5	46444;46302;46420;45089;46483
ENH_00054960	+	301	9	53556;53731;53527;53643;53672;53693;54574;53495;53821	ENH_00062340	+	33	5	52805;52855;43299;50837;52888
ENH_00036560	+	58	10	37227;37197;39712;36995;37358;37396;30877;33204;37564;34132	ENH_00003200	+	135	5	72371;72437;72392;72244;72159
ENH_00071810	-	399	10	216279;216220;216554;215187;216579;216009;216253;216533;215671;216877	ENH_00014670	-	93	5	38852;39094;39051;39219;39137
ENH_00080180	+	865	10	10690;10743;10663;10628;6929;10557;6539;9346;9424;10199	ENH_00023360	+	226	5	45270;45512;46481;46727;45925
ENH_00034340	-	133	10	168443;168302;167897;168358;168409;168381;167573;167604;168492;169580	ENH_00049560	-	133	5	22900;22920;24654;25251;25462
ENH_00041970	-	4244	10	159951;160041;159992;159919;159813;159970;160021;160073;159774;162545	ENH_00020300	+	42	5	15039;15000;14943;15092;15398
ENH_00077200	+	126	10	8099;1875;8119;8292;525;4638;7905;7990;8070;8258	ENH_00039470	-	48	5	105038;105147;105223;104917;105096
ENH_00029080	+	538	10	8877;8858;8198;8233;8535;8832;6744;8313;8678;8704	ENH_00002270	+	35	5	14257;14401;14183;14843;14276
ENH_00076560	+	47	10	74974;76625;81605;74078;74432;74453;75673;76001;73013;81553	ENH_00003320	+	32	5	74085;74303;74038;74130;74204
ENH_00082410	+	2170	10	24889;24868;24923;24824;24627;24421;24648;24679;25967;24766	ENH_00015330	+	89	5	25195;25075;25019;25262;25215
ENH_00065550	+	552	10	113864;112763;113902;112706;112996;113219;113772;113681;113700;117044	ENH_00048650	-	68	5	10527;10120;8283;10216;10140
ENH_00018070	+	99	10	61601;61714;61244;61626;61417;61194;61220;61740;61481;61661	ENH_00084750	+	106	5	69159;69076;69048;69028;69446
ENH_00044590	+	267	10	4307;3791;3653;3685;4149;3602;3629;4081;4333;3813	ENH_00076740	-	76	5	45748;45713;45773;45798;45946
ENH_00008170	+	94	10	5201;5233;5590;4644;4880;5065;5759;5126;5610;5901	ENH_00008830	-	121	5	58279;58328;57765;58349;58374
ENH_00055260	-	56	11	1532;1281;721;994;1364;927;628;808;891;1396;411	ENH_00061750	-	76	5	81708;81758;81777;81810;81893
ENH_00053290	+	195	11	87764;87279;87192;87246;87494;86730;87414;87438;86648;86675;86695	ENH_00051000	-	61	5	246584;246562;246494;246536;246637
ENH_00061110	-	269	11	103707;103036;103014;103143;103163;102947;103681;102912;103123;103496;102869	ENH_00055060	-	93	5	101633;101587;101709;102505;101530
ENH_00036650	+	280	12	9241;8843;8948;8981;9219;9124;10311;9273;9072;9376;10244;15210	ENH_00038940	-	71	5	36344;36206;36546;36243;36430
ENH_00080730	+	1930	13	27599;27518;27627;27411;27552;27571;27324;27296;27984;27351;27370;27430;28598	ENH_00002370	-	28	5	66504;66354;66468;67554;66387
ENH_00068560	-	392	13	19663;19643;19392;19507;20327;18518;19820;19884;19371;18537;19482;19549;19683	ENH_00004040	-	174	5	67412;59291;59348;59385;60511
ENH_00054030	-	223	13	46019;45924;45988;44795;45711;45959;45884;45653;44849;46052;45305;45628;46084	ENH_00066460	-	82	5	121612;122238;122341;122264;122058
ENH_00031900	+	229	14	25235;24239;25261;24646;25603;22840;22593;22680;23366;24414;25036;22197;23745;32671	ENH_00060140	+	116	5	12461;12165;11917;11997;12082
ENH_00009030	+	470	14	48528;48557;47032;46073;48013;43410;46230;47951;48111;43321;43371;45808;47979;48145	ENH_00050910	-	46	5	204169;204235;204384;204559;204254
ENH_00083310	-	289	15	42928;43200;44880;43227;42812;43150;42881;44848;42739;43974;42858;43082;43353;42720;42793	ENH_00074640	-	41	5	38062;39050;38919;38940;38756
ENH_00066390	-	244	15	92044;95301;95613;95464;94989;95261;91961;92078;95320;95497;95586;92024;95008;95519;100165	ENH_00030570	-	30	5	31932;32654;32569;32596;32174
ENH_00080010	+	388	16	99268;99850;99222;99562;97568;99089;99489;99931;99153;99294;99319;99970;105484;97742;105582;99132	ENH_00075170	+	35	5	77623;78203;77565;77679;78145
ENH_00002490	+	5761	16	11774;11386;11434;11336;11313;11487;11410;11199;11365;11806;11284;11869;10937;11244;11639;11706	ENH_00038290	+	126	5	138219;138265;138300;138159;138081
ENH_00079230	+	116	16	6977;8888;12919;6802;7093;12945;6950;8088;9051;13116;14679;9222;13522;13555;13651;15720	ENH_00065230	+	276	5	94697;94600;92246;94405;94678
ENH_00041960	+	213	17	164163;165700;160302;164704;160473;165015;166222;165383;159224;160498;164524;164549;164771;164933;165319;166513;160193	ENH_00027330	-	99	5	13793;14527;14621;13815;13880
ENH_00008070	-	662	17	58949;59224;59447;59417;59264;59243;59198;64586;59377;59324;58989;59283;59356;59396;59700;59466;58968	ENH_00010380	+	29	5	1416;3038;1357;1395;2279
ENH_00005240	-	187	19	78190;78219;59220;61876;72429;59260;72396;58709;78157;58893;58967;59310;59364;71003;59000;70983;71022;72342;76143	ENH_00032990	+	377	5	3310;3383;3343;3444;3513
ENH_00041840	+	425	20	74759;74794;75237;73549;74213;71586;71609;75494;71443;71635;68991;70003;71242;71262;74595;75124;75218;75532;74194;75565	ENH_00083870	-	34	5	17871;17971;18048;18149;18069
ENH_00004730	+	210	20	13377;7972;13357;4800;8130;13327;7345;7717;7424;7464;7566;8087;9201;9458;7246;7402;7494;7758;7835;8110	ENH_00045270	-	32	5	147262;145963;146969;146904;148258
ENH_00042910	+	121	21	63829;63397;63797;63770;64224;63367;63740;64128;63228;63297;63322;63343;63498;63650;63688;64152;63270;63426;63709;63911;63991	ENH_00048770	+	163	5	83781;83749;83801;83929;83846
ENH_00039810	+	3461	21	20567;20603;17146;17118;20622;20511;16731;18916;18936;19609;18794;20537;19102;20458;19072;19157;19262;19300;20059;20285;18022	ENH_00067510	-	181	5	69675;69525;69567;69719;69295
ENH_00011810	+	1209	22	8657;8632;6518;8532;8244;1840;3043;8461;6716;6878;8303;8265;2259;6747;3850;5258;6558;6914;8352;8509;2019;2432	ENH_00059580	-	58	5	4188;4989;5517;4931;5009
ENH_00003250	+	192	22	21052;20868;15261;18274;18500;18909;19402;20231;14440;17017;20075;16603;16849;17378;19972;20107;20295;20436;21033;18313;19150;19376	ENH_00049570	-	37	5	4219;4241;4277;4469;4340
ENH_00006970	-	1132	23	122800;122130;122735;122358;122915;122756;122386;122709;122187;122860;122781;122407;122432;123052;122154;122265;122585;122830;121047;122210;123017;122319;122895	ENH_00034310	-	16	5	152658;152692;155001;155080;154787
ENH_00075130	-	2946	32	40967;40918;36829;41099;40939;41703;36912;40899;40996;41740;41763;38004;41078;36544;36730;36964;37144;37185;37850;38061;41137;41170;41219;41280;36507;36752;36983;37163;40822;41015;41050;41118	ENH_00000760	-	66	5	59428;59507;59452;59620;59775
ENH_00051610	+	522	43	19313;19338;21505;20230;20598;20142;18884;20690;18802;20028;20505;20633;18844;20436;20568;20101;20403;19642;20170;20201;20256;20311;20345;20382;20484;20535;20710;18509;19009;19805;19866;19911;19950;20003;20654;19065;19247;19681;19737;20050;20123;20278;20746	ENH_00062870	+	80	5	52408;52381;53538;52707;53012
ENH_00069590	+	634	58	71648;40611;69370;69658;71569;71624;69542;66090;69410;66984;67491;69181;69242;69307;40639;68364;69859;70293;57929;65214;65970;66178;66553;67248;68590;68959;69149;69631;69745;69767;69840;69887;69988;71088;71322;71673;40664;65045;65170;65704;65893;66228;66335;66602;67872;68139;69090;69512;69789;70366;70476;70861;71346;71538;66380;67715;70185;71601	ENH_00019260	+	216	5	12768;12693;12719;16295;12748
ENH_00035630	+	6672	61	78751;78782;77779;78438;78802;77987;77603;77871;77898;77729;77838;78254;78545;78363;77223;77558;78405;77267;77524;77940;78018;78715;78114;78140;78221;77400;77427;77496;78520;78579;77286;77470;77584;77636;77679;77799;78087;78176;78201;78474;78615;78645;78685;76990;77310;77449;77700;77961;78068;78283;78343;78495;78971;76131;77360;77379;77917;78037;78304;78383;78665	ENH_00055860	+	116	5	65600;65280;65318;66624;67404
					ENH_00058480	-	128	5	52806;52844;52909;52873;53250
					ENH_00005110	-	58	5	7181;6976;6861;7213;7234
					ENH_00041810	+	131	5	62555;62381;62521;62608;62255
					ENH_00011340	+	40	5	38903;38882;38564;39654;39810
					ENH_00026210	-	54	5	117033;116883;116632;116986;117564
					ENH_00025970	+	16	5	31109;30636;31165;43333;44464
					ENH_00031530	-	36	5	74742;74769;74801;74698;74820
					ENH_00071310	-	69	5	33581;33556;33159;33225;33420
					ENH_00069910	+	335	5	10269;10690;10098;10714;10984
					ENH_00025270	+	26	5	20901;20656;21013;20314;20867
					ENH_00013700	+	65	5	3673;3238;3271;1167;3212
					ENH_00059750	+	269	5	56980;53725;53846;56331;53881
					ENH_00059720	+	293	5	14016;13981;14210;13707;14087
					ENH_00076930	-	368	5	163156;163114;162078;163185;163134
					ENH_00038350	-	74	5	165636;163105;165266;163133;163520
					ENH_00062830	-	207	6	11920;12144;12220;11941;11873;12163
					ENH_00028700	+	248	6	190772;194465;194342;190822;191202;191067
					ENH_00029790	-	234	6	8734;8617;8799;8935;8758;8877
					ENH_00029960	+	47	6	30842;30654;29918;30810;30618;30509
					ENH_00026760	-	102	6	221996;222213;222286;221954;222322;222015
					ENH_00041830	-	371	6	68040;68534;68164;69348;68562;68918
					ENH_00030020	-	223	6	1659;1638;1616;1818;2011;2044
					ENH_00070200	+	148	6	98199;98160;98120;98180;98246;101865
					ENH_00066330	-	179	6	41531;41140;41474;41495;41655;41375
					ENH_00003120	+	202	6	23285;23431;23148;23355;23400;23254
					ENH_00026170	-	596	6	86262;86229;86076;86155;86202;86375
					ENH_00030300	+	61	6	140786;140882;138528;140854;141033;140831
					ENH_00028530	+	126	6	76398;76283;76347;76140;76249;76307
					ENH_00015550	+	177	6	68024;68081;68191;68057;68002;68159
					ENH_00046040	-	47	6	21219;21489;21139;21267;21164;21446
					ENH_00058500	-	104	6	73365;73335;73204;73406;73453;75391
					ENH_00026180	+	141	6	97107;97802;97827;97442;90010;97025
					ENH_00071810	-	326	6	216220;216257;216547;216279;216578;216474
					ENH_00034550	-	65	6	30733;32019;30305;34805;30666;30699
					ENH_00065570	+	308	6	124486;124508;124380;124430;124189;124357
					ENH_00044110	+	133	6	46966;47057;47522;48321;48587;49440
					ENH_00049800	-	22	6	119794;119767;120790;119889;119965;120303
					ENH_00001130	-	61	6	81104;81140;81187;80188;81063;81084
					ENH_00054050	+	248	6	63502;63262;63199;63224;63419;63466
					ENH_00068560	-	225	6	19664;19638;19482;19394;19509;19816
					ENH_00000580	+	43	6	10668;9656;9724;10028;10790;10815
					ENH_00030180	-	272	6	60711;60738;61010;64858;60691;59157
					ENH_00079980	+	268	6	81208;81254;81285;81170;80986;81231
					ENH_00072450	-	104	6	6258;5748;6043;5711;5798;6151
					ENH_00017110	-	320	6	14536;15037;14567;15015;14992;14430
					ENH_00081880	+	168	6	6807;6922;6866;6971;7430;6999
					ENH_00020580	-	31	6	146782;146724;146631;146656;146697;146808
					ENH_00063960	-	53	6	43309;42203;43412;43505;43601;43626
					ENH_00077180	+	154	6	15575;15378;15451;15925;15313;15945
					ENH_00050940	-	23	6	218132;217986;218063;218087;218951;220020
					ENH_00072810	-	183	6	49705;49789;49665;49733;50059;50078
					ENH_00023350	+	48	6	37735;37765;37785;38066;36561;37699
					ENH_00020660	+	116	6	193957;189409;189501;193449;193899;193936
					ENH_00069610	+	82	6	78043;77880;78167;77948;77980;78023
					ENH_00041190	-	56	6	30781;30648;29473;31992;29514;30807
					ENH_00078260	-	240	6	14960;14806;15228;14912;14781;14932
					ENH_00031580	-	90	6	105161;105230;105284;105201;105049;105264
					ENH_00000800	-	58	6	94851;94941;94519;92776;91862;94400
					ENH_00072000	+	143	6	8387;8083;8971;8258;8150;8284
					ENH_00057720	+	431	6	3754;3825;3780;3716;3806;3681
					ENH_00027430	-	116	6	20395;20626;20716;20460;20561;20424
					ENH_00008500	-	160	7	1706;1574;2735;1815;1757;1458;1784
					ENH_00056560	-	53	7	89220;91115;91220;91000;91092;91262;92094
					ENH_00003250	+	41	7	21063;20726;15261;18042;18534;19359;14439
					ENH_00046090	-	51	7	65939;65298;65850;65820;65346;65383;65693
					ENH_00055050	+	213	7	101293;101469;101489;101388;101509;101431;101356
					ENH_00070630	+	106	7	25276;25208;25011;25308;25032;25121;25253
					ENH_00036660	-	209	7	10516;10646;10486;10541;10354;10626;10562
					ENH_00007430	+	166	7	61051;54755;55685;49593;54734;49537;61152
					ENH_00070130	+	56	7	60338;60033;61151;59620;60070;60455;60126
					ENH_00081990	+	41	7	77687;77572;77659;78031;85604;85740;85713
					ENH_00025960	-	114	7	30339;30460;30174;30679;30748;30313;30526
					ENH_00073910	-	79	7	5475;5619;5823;5428;5037;5368;5456
					ENH_00079130	-	109	7	12191;10345;12214;10640;10824;10368;10793
					ENH_00035550	+	53	7	20964;20988;21742;21981;22074;20939;21919
					ENH_00011700	+	282	7	50327;50275;50299;50200;50164;51019;52189
					ENH_00023550	-	94	7	53179;50912;53467;49175;49201;53253;53417
					ENH_00048660	+	251	7	20893;20927;20856;21050;20756;20809;21017
					ENH_00023370	-	57	7	54379;54204;54404;54675;53539;54256;54703
					ENH_00020500	+	109	7	93729;91215;93382;90812;90027;93313;93339
					ENH_00055080	-	165	7	115987;115161;115796;115638;115868;115419;116322
					ENH_00075400	-	40	7	3977;2809;3515;4046;4599;2045;2932
					ENH_00036650	+	43	7	9226;9275;8797;8985;8840;8948;9087
					ENH_00041720	+	54	7	7749;6308;7430;5708;6961;7637;3711
					ENH_00038900	+	55	7	24740;25973;26525;26552;25934;25953;26381
					ENH_00051330	+	158	7	25048;20142;23668;23587;23386;24552;25029
					ENH_00076130	+	71	7	74466;74175;74111;73833;74322;74301;74389
					ENH_00050510	+	250	7	116638;116536;116609;115959;116167;116575;116555
					ENH_00081970	-	129	7	61912;61932;61972;61953;62798;61433;62524
					ENH_00019330	-	1552	7	42511;42557;42490;42535;42401;44269;43256
					ENH_00033420	-	307	7	35115;35081;34790;35224;36412;35146;36794
					ENH_00048790	+	57	7	105531;105639;105586;98925;105916;104816;105309
					ENH_00007110	+	285	7	210737;207615;210708;210681;209297;208953;209579
					ENH_00081980	-	128	7	69850;69875;69961;69825;70263;69804;69909
					ENH_00032230	-	102	7	27021;18283;21360;21383;21432;21496;21560
					ENH_00082410	+	3626	7	24889;24912;24868;24823;24627;24648;25962
					ENH_00031510	+	225	7	71113;71311;71050;71151;72890;72848;71070
					ENH_00035100	+	87	7	39585;39374;34644;39533;33885;34437;39329
					ENH_00062490	-	304	7	11466;15069;11440;14697;11486;13996;14055
					ENH_00054200	-	131	7	123681;123708;124344;123609;124267;124446;124324
					ENH_00070310	+	36	7	9766;9722;8843;9616;9651;9683;8818
					ENH_00035020	-	147	7	5242;5271;5187;5532;3125;5497;5456
					ENH_00082190	+	104	7	184355;183124;182750;184403;181876;182593;184529
					ENH_00032270	+	63	7	44925;40738;44170;44328;44547;44192;44348
					ENH_00056630	+	445	7	154206;154176;154729;154248;154688;154021;154148
					ENH_00016420	+	61	7	6264;6325;6349;6449;6492;6472;6245
					ENH_00013660	-	217	7	46716;46791;46811;47140;46587;46694;46831
					ENH_00028550	-	534	7	82499;82439;82410;82367;82527;82577;82634
					ENH_00011810	+	86	8	8621;8661;8532;6536;6879;8243;8265;8300
					ENH_00034520	+	120	8	11738;13557;13635;11703;11212;14009;14312;14059
					ENH_00080250	-	1256	8	3472;3293;3428;2509;3115;2843;2347;3270
					ENH_00068650	-	179	8	68896;68957;69134;69106;69546;69167;69210;68976
					ENH_00023020	-	148	8	23451;23472;22849;23131;23259;23215;23426;23552
					ENH_00081240	-	95	8	42294;41989;42028;36391;36414;39633;42135;42264
					ENH_00031670	+	210	8	178073;180866;178148;178012;177946;180404;180636;179663
					ENH_00030170	+	191	8	58082;58045;57993;58121;57905;58205;58026;58375
					ENH_00046080	-	68	8	54255;54236;54111;53892;53745;53794;53872;54032
					ENH_00031630	+	93	8	142912;142841;142168;142227;142533;142931;142362;143031
					ENH_00083890	-	308	8	39803;39747;39231;39138;39981;38232;39774;39826
					ENH_00034340	-	72	8	168358;168380;167883;168409;168439;167594;168320;168014
					ENH_00031870	+	357	8	21214;21129;20517;21167;20615;21239;21433;21455
					ENH_00036390	-	132	8	26565;26969;27081;27014;26810;26993;26585;27141
					ENH_00036380	+	66	8	26305;26281;25565;25832;26901;25475;26030;26261
					ENH_00020600	-	344	8	156925;156968;156821;157069;154642;156453;156761;157103
					ENH_00022800	+	276	8	145745;146512;145771;146276;146141;145708;146102;145822
					ENH_00009150	-	393	8	5974;5774;5374;5405;6008;5747;5795;7135
					ENH_00036250	+	270	8	12394;12640;12818;12064;12253;12188;12449;12045
					ENH_00023330	+	250	8	25039;25371;25392;24827;25349;26841;28185;28353
					ENH_00027340	+	117	8	26802;26905;27139;26754;26633;25188;26822;27761
					ENH_00054700	+	106	9	9432;9351;8359;9382;5142;8337;5427;7912;8122
					ENH_00027440	+	123	9	32106;32137;31751;31777;31862;31690;31817;31886;32173
					ENH_00080820	+	143	9	87434;86992;87041;87497;87109;87387;87149;87211;87302
					ENH_00021260	+	163	9	5396;5347;5425;5281;5300;5487;5627;4977;5214
					ENH_00063740	+	278	9	17063;16345;16313;17098;13743;16152;15460;15506;16379
					ENH_00006970	-	130	9	122801;122352;122915;122209;122130;122861;122406;122735;122152
					ENH_00076540	-	65	9	61196;61165;63199;62676;61216;63081;63128;58206;62212
					ENH_00035620	+	189	9	65854;62720;65043;66171;65088;65069;66020;65003;66206
					ENH_00018080	+	68	9	72546;72566;71763;72487;72593;71928;72435;71804;72519
					ENH_00066390	-	260	9	95301;95461;95614;94989;92045;95584;95321;100165;95524
					ENH_00080010	+	141	10	99850;99266;99215;99554;99296;99333;99489;99030;99134;99932
					ENH_00074630	+	205	10	38813;41170;38283;38169;38246;38653;34380;38105;38710;41143
					ENH_00020000	+	276	10	54350;54378;54331;53947;54548;54099;56928;55122;56590;56628
					ENH_00007000	-	371	10	133972;133137;132908;134117;133025;133991;133657;134580;132931;133811
					ENH_00012960	+	271	10	142964;143227;142945;143308;143036;143246;142986;143017;142771;143180
					ENH_00018070	+	322	10	61234;61742;61627;61601;61713;61417;61456;61663;59768;61397
					ENH_00026470	-	250	10	73799;73722;74756;73661;74156;74794;74107;74197;74869;73925
					ENH_00080800	-	642	10	67047;67028;66926;67304;64895;67186;66959;67008;67206;66754
					ENH_00062880	-	142	10	49995;51651;51130;50997;51256;50026;51234;50047;50066;51291
					ENH_00012940	+	273	11	128650;128492;128239;128692;128576;128343;128542;129401;128314;130335;133041
					ENH_00017470	+	130	11	3322;2841;3013;3366;2893;3095;2772;2969;2992;3345;4463
					ENH_00027320	+	253	11	15188;15091;16987;15070;15153;15305;17034;15207;14487;14679;17218
					ENH_00029150	-	301	11	37405;37610;37452;37424;37909;38038;38178;37581;38626;38725;39129
					ENH_00003380	+	106	11	93083;93218;93060;94111;95158;92849;94391;94646;96460;96650;96349
					ENH_00019270	-	217	11	12821;12730;16415;13272;13355;12800;12928;12986;16201;13233;13422
					ENH_00041840	+	293	12	74759;74793;71590;75237;71452;75497;71431;71616;74213;75125;75532;75569
					ENH_00008070	-	237	12	59406;58952;56273;59425;59244;59452;59214;59264;59307;59195;59326;59375
					ENH_00061830	-	109	12	121959;121935;121697;121374;121417;121614;121786;121886;121909;121491;121594;121731
					ENH_00055070	+	453	13	115752;115717;115856;115939;115680;115904;119726;115875;115790;118950;119161;119139;119180
					ENH_00000590	-	97	13	10644;10740;9965;8834;10679;10150;5893;9839;10015;10702;7647;9901;10608
					ENH_00049740	+	680	13	88926;89313;88795;88761;84421;89368;86860;89389;89470;89051;86937;88564;88906
					ENH_00055920	-	1401	13	107635;106812;110039;110018;110058;107513;107538;107288;107315;107707;108303;108883;109980
					ENH_00076820	-	2650	14	91033;90710;90735;91055;90656;90807;90928;91075;91000;89029;88714;89317;89542;90678
					ENH_00015560	+	1261	15	77010;76991;77193;76961;73201;73833;76934;76103;76401;76915;77045;74772;74852;76263;76282
					ENH_00038620	+	498	15	2764;2807;2985;2879;2744;2578;2625;3654;4783;2546;2859;2055;3788;3069;3635
					ENH_00012290	-	196	15	430;1925;2083;2202;326;462;364;1001;1206;2115;2233;122;142;483;2027
					ENH_00009030	+	1083	15	48528;48557;47951;47994;48050;48509;48022;48122;48149;48344;47889;48182;48083;48299;48396
					ENH_00068130	+	297	17	127098;118318;122178;127068;117854;127118;121430;119587;118275;117675;117826;118360;119892;119972;120001;118295;118655
					ENH_00083310	-	906	17	42928;43200;42813;44863;43226;42740;43967;42882;43150;43352;42793;42838;43075;43990;44159;42683;44135
					ENH_00041170	+	96	20	30456;32183;31942;21653;22533;32410;33167;30757;33273;35379;35406;20392;21775;22963;29555;29948;30777;31374;32475;32949
