# Supplementary material for: Full-length transcriptome analysis and identification of transcript structures in Eimeria necatrix from different developmental stages by single-molecule real-time sequencing
Source: Parasit Vectors. 2021 Sep 27;14:502. doi: 10.1186/s13071-021-05015-7 (PMC8474931; doi:10.1186/s13071-021-05015-7)
Supplement: Supplementary file 11 — Additional file 11: Table S7. Information of fusion transcripts from Iso-Seq. [file 13071_2021_5015_MOESM11_ESM.xlsx]

## Sheet: Sheet1
Table S7. Information of fusion transcripts from Iso-Seq.
SZ																	MZ-2
transcriptID	block1.start	block1.end	block1.chr	block1.strand	block1.chrstart	block1.chrend	block1.geneid	block1.coverage	block2.start	block2.end	block2.chr	block2.strand	block2.chrstart	block2.chrend	block2.geneid	block2.coverage	transcriptID	block1.start	block1.end	block1.chr	block1.strand	block1.chrstart	block1.chrend	block1.geneid	block1.coverage	block2.start	block2.end	block2.chr	block2.strand	block2.chrstart	block2.chrend	block2.geneid	block2.coverage
i2_LQ_SZ_c91175/f1p13/2685	10	2171	NW_013651917.1	-	7802	13322	ENH_00004740	80.6	2172	2684	NW_013651963.1	+	5640	6215	notsure	19.1	i3_LQ_MZ2_c3764/f1p28/3287	1	1096	NW_013655287.1	+	52	1714	notsure	33.4	1097	3277	NW_013652605.1	+	188	3423	notsure	66.5
i1_LQ_SZ_c98754/f1p8/1233	1	932	NW_013652643.1	-	86	1031	ENH_00027090	75.6	933	1232	NW_013654624.1	-	16470	16872	notsure	24.4	i2_LQ_MZ2_c171573/f1p13/2590	1	1195	NW_013654683.1	+	13198	14609	ENH_00080880	46.1	1196	2591	NW_013654389.1	+	99	1942	notsure	53.9
i1_LQ_SZ_c10637/f1p26/1221	1	593	NW_013652736.1	-	8308	8877	ENH_00029090,ENH_00029100	48.6	594	1219	NW_013655132.1	-	15244	15884	ENH_00029000	51.3	i1_LQ_MZ2_c2970/f1p2/1108	1	174	NW_013655216.1	-	35853	36650	notsure	15.7	175	1106	NW_013653258.1	-	13664	16424	ENH_00038050	84.3
i2_LQ_SZ_c150926/f1p0/2631	4	1256	NW_013653822.1	+	713	2304	notsure	47.6	1257	2630	NW_013653972.1	-	754	2768	ENH_00045640	52.2	i2_LQ_MZ2_c28593/f1p15/2949	16	1566	NW_013651881.1	+	10270	11823	ENH_00002770	52.6	1567	2946	NW_013652268.1	-	4358	5738	ENH_00017250	46.8
i1_LQ_SZ_c65933/f1p6/1852	1	318	NW_013652638.1	-	359	672	notsure	17.2	319	1845	NW_013653004.1	-	567	2847	notsure	82.5	i1_LQ_MZ2_c12674/f1p0/1586	1	327	NW_013652140.1	-	550	870	notsure	20.9	328	1568	NW_013652059.1	+	830	2281	ENH_00010410	79.1
i1_LQ_SZ_c101917/f1p0/1089	1	510	NW_013655188.1	+	48295	49321	notsure	51.2	511	995	NW_013651955.1	+	101	1153	ENH_00005960	48.7	i0_LQ_MZ2_c41298/f1p0/931	1	539	NW_013651852.1	-	110	1078	ENH_00023390	56.9	540	948	NW_013652488.1	-	4414	4879	ENH_00086330	43.1
i1_LQ_SZ_c43210/f1p8/1374	4	1184	NW_013652558.1	-	42637	55106	ENH_00025140,ENH_00025150	86	1185	1372	NW_013655088.1	-	8491	8678	ENH_00024800	13.7	i2_LQ_MZ2_c169168/f1p10/2921	1	1964	NW_013654455.1	-	5	3397	ENH_00064940	67.1	1965	2925	NW_013653236.1	-	38801	41202	ENH_00036570	32.9
i4_LQ_SZ_c8247/f1p0/4713	1	2818	NW_013654502.1	+	16634	21042	ENH_00069200	59.7	2819	4723	NW_013651834.1	-	9699	11625	ENH_00000960	40.3	i3_LQ_MZ2_c42741/f1p0/3706	5	623	NW_013653309.1	-	1013	2854	ENH_00037470	16.8	624	3694	NW_013654552.1	-	5770	15363	ENH_00073090	83.1
i2_LQ_SZ_c125486/f1p16/2537	1	1351	NW_013653913.1	+	33219	36223	ENH_00045020	53.2	1352	2518	NW_013651737.1	+	1902	18703	ENH_00071110,ENH_00071100	46	i3_LQ_MZ2_c37150/f1p0/3776	1	2807	NW_013654725.1	-	37	6968	notsure	71.6	2808	3918	NW_013652835.1	+	961	2069	notsure	28.3
i2_LQ_SZ_c72859/f1p23/2973	1	1294	NW_013652627.1	-	207415	209160	ENH_00041000	43.5	1295	2972	NW_013655324.1	-	15917	17527	ENH_00043770	56.5	i3_LQ_MZ2_c27644/f1p1/3191	1	1908	NW_013654686.1	-	94	6484	ENH_00080940	59.8	1909	3191	NW_013653778.1	-	35803	37494	notsure	40.2
i1_LQ_SZ_c11222/f1p20/1195	1	519	NW_013654543.1	-	771	3754	ENH_00072670	43.3	520	1198	NW_013652368.1	-	4136	4830	notsure	56.7	i1_LQ_MZ2_c52719/f1p36/1842	17	319	NW_013655262.1	-	253	1146	notsure	16.5	320	1838	NW_013654926.1	-	2528	8244	ENH_00012070	82.6
i2_LQ_SZ_c8768/f1p93/2396	1	1277	NW_013653619.1	+	23376	24647	ENH_00041630	53.3	1278	2398	NW_013651762.1	-	8284	9404	ENH_00077990	46.7	i3_LQ_MZ2_c20185/f1p45/3354	1	1137	NW_013654813.1	-	86	2334	notsure	32.9	1138	3458	NW_013654519.1	-	12896	20144	ENH_00070520	67.1
i2_LQ_SZ_c130013/f1p3/2408	1	1464	NW_013652179.1	-	66	2079	ENH_00014310	60.9	1465	2405	NW_013652362.1	+	195	1953	ENH_00020030	39.1	i2_LQ_MZ2_c132540/f1p1/2399	1	878	NW_013652740.1	+	2627	3502	notsure	36.4	879	2410	NW_013654492.1	-	18108	21651	ENH_00068430	63.6
i2_LQ_SZ_c45693/f1p11/2252	1	475	NW_013651734.1	+	18527	20291	notsure	21.1	476	2252	NW_013652250.1	+	476	2718	ENH_00016790	78.9	i3_LQ_MZ2_c9915/f1p3/3447	3	1053	NW_013655287.1	+	98	1711	notsure	30.7	1054	3418	NW_013652605.1	+	186	3353	notsure	69.2
i2_LQ_SZ_c51222/f1p10/2508	1	1216	NW_013651945.1	-	464	3039	notsure	48.5	1217	2509	NW_013651980.1	-	7673	9890	ENH_00007250	51.5	i3_LQ_MZ2_c4342/f1p0/3499	1	400	NW_013652847.1	-	1035	1636	notsure	11.4	401	3502	NW_013653259.1	+	43	3130	ENH_00036990	88.6
i0_LQ_SZ_c5499/f1p0/680	3	146	NW_013652548.1	+	880	1520	ENH_00024770	21.1	147	683	NW_013654609.1	-	36567	37103	notsure	78.6	i2_LQ_MZ2_c134677/f1p7/2700	1	1591	NW_013654520.1	-	651	5401	ENH_00070530	58.9	1592	2702	NW_013652505.1	-	1457	4602	ENH_00023730	41.1
i4_LQ_SZ_c1544/f1p0/4218	2	1433	NW_013654813.1	-	86	2518	notsure	34.7	1434	4129	NW_013654519.1	-	12894	20144	ENH_00070520	65.3	i2_HQ_MZ2_c36965/f2p9/2933	1	1902	NW_013651965.1	+	3448	9665	ENH_00006300	64.8	1903	2934	NW_013654507.1	+	393	5478	notsure	35.2
i2_LQ_SZ_c162483/f1p6/2505	1	353	NW_013654584.1	+	17695	18047	notsure	14.1	354	2505	NW_013654470.1	+	165	3367	ENH_00066730,ENH_00066720	85.9	i2_HQ_MZ2_c174264/f3p4/1941	1	622	NW_013655360.1	+	31711	33817	notsure	32	623	1945	NW_013652429.1	-	54458	58341	ENH_00022050	68
i2_LQ_SZ_c128991/f1p0/2423	1	1323	NW_013653913.1	+	33237	36223	ENH_00045020	54.6	1324	2424	NW_013651737.1	+	1902	3274	ENH_00071100	45.4	i2_LQ_MZ2_c31899/f1p9/2370	1	276	NW_013653183.1	+	85	2460	notsure	11.6	277	2372	NW_013654618.1	-	240108	244457	ENH_00082290	88.4
i2_LQ_SZ_c70748/f1p5/2776	3	1211	NW_013651756.1	+	14883	17656	ENH_00075700,ENH_00075690	43.5	1212	2782	NW_013654346.1	-	22201	26172	ENH_00056060	56.5	i1_LQ_MZ2_c51673/f1p5/1494	1	915	NW_013652643.1	+	1703	3718	ENH_00086340	60.8	916	1506	NW_013652297.1	+	171	922	ENH_00027100	39.2
i2_LQ_SZ_c6332/f1p11/2280	1	333	NW_013654806.1	+	26294	27333	ENH_00054420	14.6	334	2281	NW_013652114.1	+	69	3805	ENH_00011850	85.4	i4_LQ_MZ2_c6208/f1p24/4926	1	4259	NW_013654345.1	+	149069	155122	ENH_00056630	86.4	4260	4926	NW_013652353.1	-	63838	64504	notsure	13.5
i1_LQ_SZ_c49429/f1p9/1142	1	663	NW_013652110.1	+	5383	6045	ENH_00011810	58.1	664	1142	NW_013654378.1	-	67256	67734	ENH_00065470	41.9	i2_LQ_MZ2_c162270/f1p15/2768	1	1067	NW_013652412.1	-	72	1157	ENH_00086310	38.5	1068	2751	NW_013651837.1	-	8738	11786	ENH_00021270	60.8
i2_LQ_SZ_c42051/f1p3/2363	1	1390	NW_013653913.1	+	33203	36223	ENH_00045020	58.7	1391	2368	NW_013651737.1	+	1902	3270	ENH_00071100	41.3	i2_LQ_MZ2_c12992/f1p42/2934	1	2555	NW_013654345.1	+	149062	155122	ENH_00056630	87	2556	2937	NW_013652353.1	-	64123	64504	notsure	13
i3_LQ_SZ_c40093/f1p0/3265	1	1832	NW_013654723.1	+	10833	14146	ENH_00083130	56.1	1833	3267	NW_013652431.1	+	215	2788	ENH_00021790	43.9	i4_LQ_MZ2_c14496/f1p2/4991	1	2304	NW_013653733.1	+	34482	37429	ENH_00043220	46.1	2305	4998	NW_013654508.1	-	16553	21020	notsure	53.9
i4_LQ_SZ_c6827/f1p7/4238	1	2268	NW_013654502.1	+	16636	21042	ENH_00069200	53.5	2269	4242	NW_013651834.1	-	9697	11625	ENH_00000960	46.5	i2_LQ_MZ2_c69251/f1p77/2826	2	931	NW_013654901.1	+	63536	64468	ENH_00009660	32.9	932	2823	NW_013652055.1	-	1187	6276	ENH_00010390	66.9
i1_LQ_SZ_c15428/f1p1/1928	1	923	NW_013654290.1	+	31313	32990	ENH_00049500	47.9	924	1926	NW_013651984.1	-	8947	10146	ENH_00007350	52.1	i1_LQ_MZ2_c21100/f1p2/1612	1	1080	NW_013652044.1	+	7363	8580	ENH_00009520	66.8	1081	1615	NW_013653079.1	-	45793	46463	ENH_00034560	33.1
i3_LQ_SZ_c20382/f1p13/3453	14	860	NW_013654456.1	-	289	10250	ENH_00065020,ENH_00065040	24.5	861	3453	NW_013654455.1	-	18978	22274	ENH_00065000,ENH_00064990	75.1	i0_LQ_MZ2_c9187/f1p6/690	1	232	NW_013654419.1	+	19843	20716	notsure	33.6	233	691	NW_013652492.1	-	2736	3223	ENH_00023410	66.4
i2_LQ_SZ_c54775/f1p1/2427	1	1321	NW_013653913.1	+	33237	36223	ENH_00045020	54.5	1322	2426	NW_013651737.1	+	1902	3277	ENH_00071100	45.5	i3_LQ_MZ2_c53772/f1p0/3059	1	346	NW_013652952.1	-	705	1051	ENH_00032280	11.3	347	3070	NW_013653372.1	+	20	2744	ENH_00038620	88.7
i1_LQ_SZ_c22563/f1p0/1397	1	733	NW_013654801.1	-	1040	2286	ENH_00053050	52.5	734	1397	NW_013654779.1	-	10517	12254	ENH_00085350	47.5	i1_HQ_MZ2_c920/f17p5/1636	2	617	NW_013654693.1	+	11818	12854	notsure	37.6	618	1637	NW_013652625.1	+	208	2685	ENH_00025910	62.3
i2_LQ_SZ_c143710/f1p13/2131	1	295	NW_013651802.1	-	13809	14103	notsure	13.8	296	2135	NW_013653004.1	-	489	2847	notsure	86.2	i3_LQ_MZ2_c14845/f1p0/3071	1	1935	NW_013654520.1	-	651	4714	ENH_00070530	63.2	1936	3057	NW_013652505.1	-	1461	4602	ENH_00023730	36.7
i0_LQ_SZ_c39041/f1p0/619	1	219	NW_013652643.1	-	86	1032	ENH_00027090	35.4	220	619	NW_013654624.1	-	16470	16872	notsure	64.6	i3_LQ_MZ2_c36995/f1p13/3197	1	1477	NW_013651775.1	-	67	2937	ENH_00079110	46.2	1478	3197	NW_013652866.1	-	42756	47447	ENH_00031110	53.8
i1_LQ_SZ_c51433/f1p99/1562	1	1262	NW_013653258.1	+	6580	15462	ENH_00038040	80.8	1263	1562	NW_013651929.1	+	743	1042	notsure	19.2	i3_LQ_MZ2_c28437/f1p0/3389	1	569	NW_013653497.1	-	133	701	notsure	16.8	570	3393	NW_013654362.1	+	987	3824	ENH_00057720	83.2
i1_LQ_SZ_c15667/f1p17/1087	1	685	NW_013652643.1	-	86	1032	ENH_00027090	62.8	686	1090	NW_013654624.1	-	16467	16872	notsure	37.2	i3_LQ_MZ2_c20059/f1p0/3295	2	551	NW_013653497.1	-	133	683	notsure	16.7	552	3298	NW_013654362.1	+	999	3760	ENH_00057720	83.3
i1_LQ_SZ_c30107/f1p2/1006	1	373	NW_013654419.1	+	20706	22159	notsure	37	374	1008	NW_013652492.1	-	2735	3612	ENH_00023410	63	i3_LQ_MZ2_c44337/f1p3/3173	1	1340	NW_013655024.1	-	88	1654	ENH_00020120	42.2	1341	3173	NW_013652458.1	-	2014	4901	ENH_00022340	57.8
i2_LQ_SZ_c32828/f3p16/2261	1	1646	NW_013654623.1	-	18	1875	ENH_00077190	73.2	1647	2250	NW_013653646.1	-	35869	36493	ENH_00042180	26.8	i2_LQ_MZ2_c180310/f1p4/2544	1	2060	NW_013654853.1	-	88	2150	ENH_00004110	80.9	2061	2545	NW_013654335.1	+	64	542	notsure	19.1
i1_LQ_SZ_c40150/f4p0/1403	1	530	NW_013654662.1	+	13496	14332	ENH_00079740	37.7	531	1407	NW_013654719.1	+	535	2342	ENH_00082990	62.3	i1_HQ_MZ2_c12499/f2p1/1065	1	432	NW_013654419.1	+	20647	22159	notsure	40.6	433	1065	NW_013652492.1	-	2737	3612	ENH_00023410	59.4
i2_LQ_SZ_c125292/f1p13/2218	1	296	NW_013651899.1	+	10331	10835	ENH_00003840	13.3	297	2221	NW_013651815.1	-	8724	12897	ENH_00000150	86.6	i3_LQ_MZ2_c48367/f1p22/3061	1	545	NW_013655092.1	+	2205	2749	ENH_00024900	17.8	546	3062	NW_013652276.1	+	350	4464	ENH_00017470	82.2
i0_LQ_SZ_c74637/f1p5/879	1	604	NW_013654792.1	-	235	1887	ENH_00052110	70	605	863	NW_013652158.1	+	684	925	ENH_00013490	30	i5_LQ_MZ2_c1394/f1p0/5812	1	3402	NW_013651833.1	+	2783	12531	ENH_00000920,ENH_00000930	58.6	3403	5808	NW_013652265.1	+	282	4105	ENH_00017220	41.4
i1_LQ_SZ_c77342/f1p1/1659	1	957	NW_013652643.1	+	1704	3718	ENH_00086340	57.7	958	1660	NW_013652297.1	+	171	922	ENH_00027100	42.3	i2_LQ_MZ2_c168135/f1p5/2416	1	1051	NW_013654631.1	-	69	1650	ENH_00077740	43.1	1052	2438	NW_013651900.1	+	753	3320	notsure	56.9
i3_LQ_SZ_c11024/f1p33/3665	1	3132	NW_013651926.1	+	88088	92417	ENH_00005260	85.1	3133	3682	NW_013654322.1	-	28571	30169	notsure	14.9	i3_LQ_MZ2_c6135/f1p6/3136	1	500	NW_013652952.1	-	705	1203	ENH_00032280	15.9	501	3137	NW_013653372.1	+	20	2757	ENH_00038620	84.1
i1_LQ_SZ_c10252/f1p12/1211	2	616	NW_013654358.1	+	8526	11047	ENH_00056880	50.8	617	1211	NW_013654809.1	+	124551	125458	ENH_00055960	49.1	i3_LQ_MZ2_c46141/f1p11/3107	1	1091	NW_013655287.1	+	57	1714	notsure	35.1	1092	3098	NW_013652605.1	+	188	3423	notsure	64.7
i1_LQ_SZ_c119920/f1p2/1050	1	688	NW_013652643.1	-	86	1032	ENH_00027090	65.4	689	1052	NW_013654624.1	-	16461	16872	notsure	34.6	i0_HQ_MZ2_c77593/f2p0/908	1	530	NW_013654443.1	+	22932	23464	ENH_00064280	58.4	531	908	NW_013651875.1	-	11199	11570	notsure	41.6
i2_LQ_SZ_c124752/f1p20/2797	1	864	NW_013655315.1	-	83	951	ENH_00043270	30.8	865	2786	NW_013654652.1	+	824	6965	ENH_00079230	68.6	i1_LQ_MZ2_c29773/f1p7/1255	3	788	NW_013652048.1	-	23	1155	ENH_00009750	62.5	789	1258	NW_013651859.1	+	30	604	notsure	37.4
i2_LQ_SZ_c53045/f1p7/2483	1	1126	NW_013652250.1	+	4376	5710	notsure	45.8	1127	2460	NW_013652104.1	+	262	4218	ENH_00011490,ENH_00011520	54.2	i2_LQ_MZ2_c23032/f1p16/2804	1	774	NW_013654502.1	+	19658	21042	ENH_00069200	27.6	775	2804	NW_013651834.1	-	9699	11625	ENH_00000960	72.4
i1_LQ_SZ_c42746/f1p0/1142	1	282	NW_013652499.1	-	22	303	ENH_00023580	24.7	283	1142	NW_013654636.1	-	16675	17651	notsure	75.2	i2_LQ_MZ2_c70414/f1p39/2745	3	705	NW_013654372.1	+	20317	21595	notsure	25.6	706	2746	NW_013655109.1	+	38372	43337	ENH_00025970	74.3
i3_LQ_SZ_c20387/f1p0/3099	1	1933	NW_013654953.1	-	63	4638	ENH_00014110	62.5	1934	3095	NW_013654460.1	-	20940	22663	ENH_00065970	37.5	i5_LQ_MZ2_c4065/f1p0/5909	1	3387	NW_013653372.1	+	36991	40594	ENH_00038670,ENH_00038680	57.3	3388	5915	NW_013654382.1	-	21893	25678	ENH_00059550	42.7
i3_LQ_SZ_c33310/f1p6/3284	1	2890	NW_013652072.1	+	32029	60532	ENH_00010880,ENH_00010860	88.1	2891	3280	NW_013654820.1	-	7786	8312	ENH_00000170	11.9	i2_LQ_MZ2_c13391/f1p1/2558	4	564	NW_013653633.1	-	1150	1712	notsure	21.9	565	2559	NW_013655036.1	+	1419	5347	ENH_00021260	78
i4_LQ_SZ_c9735/f1p0/4837	1	2974	NW_013654502.1	+	16458	21042	ENH_00069200	60	2975	4954	NW_013651834.1	-	9697	11625	ENH_00000960	40	i1_LQ_MZ2_c52061/f1p0/1581	1	992	NW_013652103.1	-	60	1932	ENH_00011470	62.7	993	1583	NW_013652409.1	-	2936	4677	ENH_00021240	37.3
i2_LQ_SZ_c101271/f1p10/2087	1	781	NW_013654523.1	-	78	4538	ENH_00071260	37.5	782	2085	NW_013654660.1	+	473	3829	ENH_00079590	62.5	i3_LQ_MZ2_c44400/f1p12/4020	2	3550	NW_013655059.1	+	315	5277	notsure	88.1	3551	4026	NW_013652668.1	-	1780	2568	notsure	11.8
i3_LQ_SZ_c21626/f1p0/3530	1	2848	NW_013654530.1	+	17290	20151	ENH_00071910	80.6	2849	3532	NW_013652048.1	-	8254	8972	notsure	19.4	i4_LQ_MZ2_c6666/f1p0/4381	2	3859	NW_013655124.1	-	730	12978	ENH_00028200,ENH_00028220,ENH_00028230	88.4	3860	4365	NW_013655225.1	+	168	903	ENH_00034600	11.6
i2_HQ_SZ_c86015/f4p29/2778	12	1267	NW_013652264.1	+	593	6272	ENH_00017200	45.2	1268	2778	NW_013654723.1	+	144	7915	ENH_00083110,ENH_00083100	54.4	i2_LQ_MZ2_c117324/f1p27/2080	1	714	NW_013653019.1	-	936	2262	ENH_00033470	34.3	715	2075	NW_013654668.1	-	13005	15805	notsure	65.4
i2_LQ_SZ_c14046/f1p49/2227	23	418	NW_013654756.1	-	6090	6443	notsure	17.8	419	2226	NW_013654840.1	+	2788	11774	ENH_00002490	81.2	i0_LQ_MZ2_c44748/f1p2/915	4	532	NW_013654443.1	+	22934	23463	ENH_00064280	60.1	533	880	NW_013651875.1	-	11244	11570	notsure	39.5
i3_LQ_SZ_c43746/f1p0/3256	1	890	NW_013655315.1	-	83	951	ENH_00043270	26.8	891	3315	NW_013654652.1	+	824	6953	ENH_00079230	73.2	i1_LQ_MZ2_c50071/f1p2/1572	1	281	NW_013654398.1	+	23593	23873	ENH_00060760	17.8	282	1583	NW_013652504.1	-	3083	4995	notsure	82.2
i0_LQ_SZ_c3882/f1p6/892	1	617	NW_013651677.1	-	20260	20877	ENH_00060970	69.2	618	892	NW_013654624.1	-	13156	13434	notsure	30.8	i0_LQ_MZ2_c88238/f1p0/849	1	522	NW_013654443.1	+	22939	23464	ENH_00064280	61.5	523	849	NW_013651875.1	-	11251	11570	notsure	38.5
i3_LQ_SZ_c25441/f1p0/3393	1	2266	NW_013654502.1	+	16637	21042	ENH_00069200	66.3	2267	3416	NW_013651834.1	-	9697	11625	ENH_00000960	33.7	i4_LQ_MZ2_c11419/f1p10/4649	1	2208	NW_013652052.1	-	12	2219	ENH_00012690	46.2	2209	4780	NW_013654443.1	+	839	3336	notsure	53.8
i0_LQ_SZ_c83674/f1p2/226	1	53	NW_013652478.1	-	846	898	ENH_00023120	23.5	54	226	NW_013654464.1	-	20272	20444	notsure	76.5	i2_LQ_MZ2_c5685/f1p16/2525	1	252	NW_013654580.1	-	245	736	ENH_00074460	10	253	2521	NW_013652030.1	-	3215	8895	ENH_00008960	90
i1_LQ_SZ_c46198/f1p7/1446	1	790	NW_013654419.1	+	19830	22159	notsure	54.9	791	1432	NW_013652492.1	-	2731	3612	ENH_00023410	44.6	i1_LQ_MZ2_c68388/f1p10/1714	1	398	NW_013654490.1	-	39	436	ENH_00068330	23.2	399	1715	NW_013652506.1	-	1653	4575	notsure	76.8
i4_LQ_SZ_c9411/f1p8/4272	1	2630	NW_013654338.1	-	8	3240	ENH_00055260	61.5	2631	4274	NW_013655239.1	+	993	3284	ENH_00036640	38.5	i0_LQ_MZ2_c62091/f1p2/985	1	155	NW_013655178.1	+	2477	2631	notsure	15.3	156	1014	NW_013651722.1	-	124415	125500	notsure	84.7
i1_HQ_SZ_c41566/f2p3/1426	1	997	NW_013652909.1	+	47472	49185	ENH_00031970	69.9	998	1426	NW_013655056.1	-	3235	4182	ENH_00022950	30.1	i4_LQ_MZ2_c14348/f1p0/4511	1	965	NW_013652052.1	-	839	1803	ENH_00012690	21.4	966	4517	NW_013654443.1	+	12	3509	notsure	78.6
i2_LQ_SZ_c91111/f1p43/2611	1	2126	NW_013654853.1	-	28	2153	ENH_00004110	81.4	2127	2612	NW_013654335.1	+	67	546	notsure	18.6	i0_LQ_MZ2_c29926/f1p5/876	3	539	NW_013654443.1	+	22926	23464	ENH_00064280	61.9	540	868	NW_013651875.1	-	11253	11570	notsure	37.9
i3_LQ_SZ_c20853/f1p12/3772	1	472	NW_013651935.1	-	176	1022	notsure	12.3	473	3841	NW_013652103.1	-	4150	8470	ENH_00011480	87.7	i1_LQ_MZ2_c12444/f1p9/1849	2	1155	NW_013651827.1	-	80	1435	ENH_00000610	62	1156	1861	NW_013652328.1	-	4578	5736	ENH_00019040	37.9
i3_LQ_SZ_c27366/f1p1/3428	1	2348	NW_013651709.1	-	92	2578	ENH_00067140	68.7	2349	3418	NW_013652500.1	+	614	1682	notsure	31.3	i3_LQ_MZ2_c8349/f1p0/3709	1	872	NW_013655302.1	+	27085	37019	ENH_00041750	23.5	873	3708	NW_013651873.1	+	179	5112	ENH_00002650	76.5
i1_LQ_SZ_c49698/f1p7/1308	1	889	NW_013652643.1	-	86	1032	ENH_00027090	68.2	890	1303	NW_013654624.1	-	16459	16872	notsure	31.8	i3_LQ_MZ2_c35997/f1p2/3970	1	1534	NW_013652427.1	-	3613	5121	ENH_00021640	38	1535	4040	NW_013654932.1	-	327	3937	ENH_00012290	62
i4_LQ_SZ_c8540/f1p8/4996	12	645	NW_013651740.1	-	15318	15951	notsure	12.6	646	5033	NW_013651812.1	-	223923	229963	ENH_00003640	87.2	i3_LQ_MZ2_c18296/f1p1/3228	4	1015	NW_013654364.1	-	1522	3224	ENH_00057380	31.3	1016	3229	NW_013651775.1	-	12192	16399	ENH_00079130	68.5
i2_LQ_SZ_c63829/f1p1/2135	3	1150	NW_013654904.1	+	5611	8961	ENH_00009530	53.6	1151	2140	NW_013654591.1	+	80	2905	ENH_00075020	46.3	i2_LQ_MZ2_c44563/f1p6/2741	1	2018	NW_013651824.1	-	12	4126	ENH_00000570	73.2	2019	2757	NW_013651714.1	-	20102	20905	notsure	26.8
i2_LQ_SZ_c29381/f1p0/2473	1	1332	NW_013653913.1	+	33237	36223	ENH_00045020	54	1333	2468	NW_013651737.1	+	1902	3303	ENH_00071100	46	i0_LQ_MZ2_c5145/f1p2/516	1	102	NW_013654536.1	+	39733	39834	ENH_00072790	19.8	103	516	NW_013654191.1	+	160416	162488	ENH_00048900	80.2
i2_LQ_SZ_c11004/f1p12/2394	1	1250	NW_013651945.1	-	464	3073	notsure	52.2	1251	2394	NW_013651980.1	-	7624	9890	ENH_00007250	47.8	i4_LQ_MZ2_c8841/f1p0/4252	25	3402	NW_013653372.1	+	36991	40594	ENH_00038670,ENH_00038680	78.1	3403	4325	NW_013654382.1	-	24756	25678	ENH_00059550	21.3
i1_LQ_SZ_c25604/f1p16/1908	2	420	NW_013652976.1	+	1504	2262	notsure	22.6	421	1855	NW_013654933.1	-	3092	4933	notsure	77.4	i4_LQ_MZ2_c7878/f1p6/4248	1	1782	NW_013653733.1	+	34495	37429	ENH_00043220	39.7	1783	4491	NW_013654508.1	-	16568	21020	notsure	60.3
i1_LQ_SZ_c101186/f1p15/1110	3	506	NW_013654756.1	-	104	970	notsure	45.6	507	1099	NW_013651978.1	-	8884	10000	notsure	53.6	i2_LQ_MZ2_c105924/f1p16/2948	1	565	NW_013655092.1	+	2185	2749	ENH_00024900	19.1	566	2951	NW_013652276.1	+	350	4510	ENH_00017470	80.9
i0_LQ_SZ_c2416/f1p113/764	1	192	NW_013654947.1	+	70593	70784	ENH_00013920	25.1	193	764	NW_013651917.1	-	7048	11059	ENH_00004740	74.9	i0_LQ_MZ2_c33437/f1p0/976	1	550	NW_013651852.1	-	110	1078	ENH_00023390	56.4	551	976	NW_013652488.1	-	4412	4879	ENH_00086330	43.6
i4_LQ_SZ_c6440/f1p11/4296	25	2947	NW_013651917.1	+	7024	36976	ENH_00004770,ENH_00004800	68.1	2948	4295	NW_013652396.1	-	31346	32693	ENH_00021140	31.4	i2_LQ_MZ2_c168739/f1p6/2512	3	316	NW_013655092.1	+	2180	2493	ENH_00024900	12.5	317	2499	NW_013655036.1	+	1521	5472	ENH_00021260	86.6
i3_LQ_SZ_c10654/f1p115/3303	4	694	NW_013654523.1	-	78	4381	ENH_00071260	21	695	3281	NW_013654660.1	+	473	3828	ENH_00079590	78.8	i1_LQ_MZ2_c50756/f1p11/1712	1	892	NW_013651989.1	-	3	2696	ENH_00007520	51.9	893	1718	NW_013651763.1	+	24	2389	ENH_00077680	48.1
i1_LQ_SZ_c140432/f1p1/1558	1	173	NW_013652236.1	-	154	318	ENH_00016430	11.1	174	1558	NW_013652055.1	+	9	1395	ENH_00010380	88.9	i1_LQ_MZ2_c22777/f1p0/1110	1	543	NW_013653863.1	+	34360	34975	notsure	48.9	544	1111	NW_013654582.1	-	8448	9096	ENH_00074550	51.1
i2_LQ_SZ_c127026/f1p8/2278	4	1160	NW_013653913.1	+	33249	36223	ENH_00045020	50.9	1161	2268	NW_013651737.1	+	1902	3311	ENH_00071100	48.8	i2_LQ_MZ2_c2923/f1p10/2964	1	1001	NW_013654484.1	+	17349	18349	notsure	33.8	1002	2964	NW_013654477.1	-	11474	18620	ENH_00067380,ENH_00067370	66.2
i3_LQ_SZ_c9023/f1p20/3212	1	2496	NW_013654648.1	-	5	2488	ENH_00079350	77	2497	3240	NW_013652890.1	+	7	752	ENH_00031750	23	i3_LQ_MZ2_c19917/f1p33/3460	1	1097	NW_013655287.1	+	51	1714	notsure	32	1098	3430	NW_013652605.1	+	188	3408	notsure	68
i1_LQ_SZ_c96593/f1p8/1666	1	216	NW_013652353.1	-	268	483	notsure	13	217	1664	NW_013653873.1	+	383	3611	ENH_00044590	87	i1_LQ_MZ2_c58959/f1p1/1019	1	232	NW_013652169.1	-	419	650	ENH_00013990	22.7	233	1020	NW_013653019.1	-	46078	46901	notsure	77.3
i2_LQ_SZ_c28001/f1p7/2587	27	1917	NW_013652103.1	-	5387	8472	ENH_00011480	73.1	1918	2587	NW_013654354.1	+	138148	139728	notsure	25.9	i1_HQ_MZ2_c6152/f2p3/1053	1	522	NW_013654543.1	-	779	3765	ENH_00072670	49.5	523	1054	NW_013652368.1	-	4135	4655	notsure	50.5
i2_LQ_SZ_c133413/f1p35/2091	1	1714	NW_013652643.1	+	907	3718	ENH_00086340	81.8	1715	2095	NW_013652297.1	+	171	921	ENH_00027100	18.2	i1_LQ_MZ2_c26698/f1p0/1165	1	577	NW_013652103.1	-	60	1298	ENH_00011470	48.4	578	1192	NW_013652409.1	-	2930	4677	ENH_00021240	51.6
i2_HQ_SZ_c29708/f2p17/2607	1	950	NW_013654795.1	-	12	1402	ENH_00052390	36.6	951	2594	NW_013652829.1	+	364	1907	ENH_00030650	63.4	i0_LQ_MZ2_c36093/f1p0/880	1	431	NW_013651852.1	-	110	1062	ENH_00023390	49	432	879	NW_013652488.1	-	4426	4879	ENH_00086330	51
i2_LQ_SZ_c47024/f1p11/2192	1	421	NW_013655283.1	-	21572	21995	ENH_00039920	19.2	422	2194	NW_013655324.1	-	16014	17700	ENH_00043770	80.8	i4_LQ_MZ2_c4189/f1p0/4170	1	2284	NW_013654502.1	+	16635	21042	ENH_00069200	54.7	2285	4175	NW_013651834.1	-	9696	11625	ENH_00000960	45.3
i2_HQ_SZ_c163372/f3p0/2427	1	1830	NW_013654756.1	-	104	3145	ENH_00084500	75.6	1831	2422	NW_013651978.1	-	8880	9999	notsure	24.4	i1_LQ_MZ2_c5131/f1p10/1597	1	291	NW_013654808.1	-	10925	12061	ENH_00054640	18.2	292	1597	NW_013655203.1	+	15814	17508	ENH_00033130	81.8
i3_LQ_SZ_c9099/f1p4/3450	1	747	NW_013651917.1	-	7786	9201	ENH_00004740	21.7	748	3445	NW_013654455.1	-	18976	22038	ENH_00065000,ENH_00064990	78.3	i1_LQ_MZ2_c24424/f1p2/1846	1	1488	NW_013651877.1	+	6413	11335	ENH_00060730	81.4	1489	1829	NW_013654394.1	-	22144	22791	notsure	18.6
i2_LQ_SZ_c59075/f1p13/1948	1	1074	NW_013652154.1	+	4379	7476	ENH_00013460	55.2	1075	1945	NW_013651685.1	-	22308	23176	notsure	44.8	i4_LQ_MZ2_c6400/f1p29/4087	1	3025	NW_013651882.1	+	88150	95510	ENH_00003230	73.9	3026	4092	NW_013654668.1	+	268	1325	ENH_00080090	26.1
i1_LQ_SZ_c100610/f1p4/1665	2	1464	NW_013652558.1	+	56323	57737	ENH_00025160	87.7	1465	1668	NW_013653513.1	+	561	764	ENH_00040230	12.2	i1_LQ_MZ2_c40686/f1p25/1562	1	915	NW_013654359.1	-	19103	20004	notsure	59.4	916	1541	NW_013652079.1	-	2500	3123	notsure	40.6
i2_LQ_SZ_c97083/f1p3/2171	1	303	NW_013653722.1	-	98	1343	ENH_00042720	14	304	2164	NW_013654751.1	-	10775	13795	ENH_00084200	86	i2_HQ_MZ2_c47653/f2p10/2857	1	1460	NW_013654455.1	-	5	2893	ENH_00064940	51.1	1461	2854	NW_013653236.1	-	38411	41202	ENH_00036570	48.8
i2_LQ_SZ_c99180/f1p0/2093	1	397	NW_013654369.1	-	7	403	notsure	19	398	2094	NW_013652050.1	+	173	1866	ENH_00009810	81	i0_LQ_MZ2_c62452/f1p7/475	5	249	NW_013651852.1	-	424	1089	ENH_00023390	51.8	250	473	NW_013652488.1	-	4416	4684	notsure	47.4
i1_LQ_SZ_c107364/f1p3/1932	1	1023	NW_013654378.1	+	206382	219693	ENH_00065740,ENH_00065770	52.8	1024	1936	NW_013651778.1	-	7159	8867	ENH_00079640	47.2	i1_LQ_MZ2_c4874/f1p46/1312	6	791	NW_013652048.1	-	23	1155	ENH_00009750	59.7	792	1316	NW_013651859.1	+	30	620	notsure	39.9
i3_LQ_SZ_c15280/f1p10/3589	1	2654	NW_013651917.1	+	2274	54992	ENH_00004820,ENH_00004730,ENH_00004770,ENH_00004800	73.9	2655	3590	NW_013655143.1	+	46548	47474	ENH_00029400	26.1	i6_LQ_MZ2_c1665/f1p8/6173	1	2462	NW_013653733.1	+	34495	37429	ENH_00043220	40.2	2463	6125	NW_013654508.1	-	16553	21020	notsure	59.8
i1_LQ_SZ_c26825/f1p9/1718	1	1496	NW_013653883.1	+	24847	26451	ENH_00044740,ENH_00044730	87	1497	1719	NW_013654354.1	+	142708	142930	notsure	13	i2_LQ_MZ2_c28844/f1p3/2535	1	479	NW_013654901.1	-	76933	78033	ENH_00009690	18.9	480	2537	NW_013652924.1	-	42906	48533	ENH_00032170	81.1
i1_LQ_SZ_c96655/f1p52/1087	4	697	NW_013651709.1	-	1339	2030	ENH_00067140	64	698	1085	NW_013652500.1	+	1295	1681	notsure	35.8	i2_LQ_MZ2_c116883/f1p0/2030	1	248	NW_013654580.1	-	245	729	ENH_00074460	12.2	249	2031	NW_013652030.1	-	3511	8895	ENH_00008960	87.8
i2_LQ_SZ_c66511/f1p33/3412	35	872	NW_013654575.1	+	16593	18588	notsure	24.6	873	3412	NW_013652146.1	+	212	4684	ENH_00013180	74.4	i2_HQ_MZ2_c113471/f4p8/2605	1	2123	NW_013654853.1	-	28	2150	ENH_00004110	81.4	2124	2607	NW_013654335.1	+	67	544	notsure	18.6
i1_LQ_SZ_c6166/f1p17/1453	1	256	NW_013654533.1	+	15474	15723	notsure	17.6	257	1453	NW_013654455.1	-	18081	21028	ENH_00065000,ENH_00064990	82.4	i0_LQ_MZ2_c12367/f1p41/694	1	271	NW_013651852.1	-	110	1083	ENH_00023390	39	272	694	NW_013652488.1	-	4415	4879	ENH_00086330	61
i0_LQ_SZ_c35286/f1p1/734	1	184	NW_013654378.1	-	68401	68584	ENH_00065470	25.1	185	734	NW_013651731.1	+	3197	5001	ENH_00070270	74.9	i2_LQ_MZ2_c195550/f1p3/2522	1	2038	NW_013654853.1	-	28	2064	ENH_00004110	80.8	2039	2523	NW_013654335.1	+	67	542	notsure	19.2
i2_LQ_SZ_c98757/f1p1/2779	1	1367	NW_013651812.1	-	847	3910	ENH_00003240	49.5	1368	2764	NW_013655311.1	-	35707	37976	ENH_00042690	50.5	i2_LQ_MZ2_c88799/f1p1/2186	1	1450	NW_013651686.1	-	1	1836	ENH_00062230	66.3	1451	2173	NW_013654554.1	+	309	2754	notsure	33.1
i0_LQ_SZ_c16495/f1p0/818	1	671	NW_013651917.1	-	11324	13377	ENH_00004740	82	672	818	NW_013655090.1	+	29165	29311	notsure	18	i3_LQ_MZ2_c4648/f1p8/3493	1	832	NW_013654411.1	+	22593	25018	notsure	23.4	833	3553	NW_013654345.1	+	526	9547	ENH_00056430	76.6
i2_LQ_SZ_c16816/f1p15/2039	1	1454	NW_013654530.1	+	18611	20084	ENH_00071910	71.3	1455	2040	NW_013652048.1	-	8254	8833	notsure	28.7	i2_LQ_MZ2_c14227/f1p79/2633	2	2151	NW_013654853.1	-	28	2178	ENH_00004110	81.7	2152	2632	NW_013654335.1	+	67	541	notsure	18.3
i1_LQ_SZ_c24896/f1p1/1170	1	356	NW_013654662.1	+	13494	14332	ENH_00079740	30.4	357	1171	NW_013654719.1	+	535	2342	ENH_00082990	69.6	i3_LQ_MZ2_c10520/f1p1/3462	14	567	NW_013654310.1	+	29389	30091	ENH_00051880	16	568	3464	NW_013651848.1	-	6420	11792	ENH_00001550	83.6
i3_LQ_SZ_c5338/f1p157/3394	1	1679	NW_013654378.1	+	110999	112680	ENH_00065550	49.4	1680	3400	NW_013651995.1	-	59227	61372	ENH_00008070	50.6	i2_LQ_MZ2_c87911/f1p19/2047	1	636	NW_013655283.1	+	25905	26887	ENH_00039930	31	637	2050	NW_013652032.1	-	876	14311	ENH_00009260,ENH_00009290,ENH_00009270	69
i2_LQ_SZ_c131861/f1p12/2401	1	1093	NW_013654769.1	-	92	3598	notsure	46.2	1094	2365	NW_013654361.1	-	25528	26784	ENH_00057010	53.8	i2_LQ_MZ2_c183168/f1p12/1808	1	436	NW_013652125.1	-	312	1387	notsure	24.1	437	1811	NW_013653574.1	+	11	1660	notsure	75.9
i0_LQ_SZ_c14550/f1p10/997	1	283	NW_013652304.1	+	5312	6151	ENH_00018400	28.4	284	998	NW_013655046.1	+	362	1765	notsure	71.6	i3_LQ_MZ2_c25845/f1p54/3454	4	990	NW_013655287.1	+	73	1626	notsure	28.9	991	3416	NW_013652605.1	+	188	3364	notsure	71
i1_LQ_SZ_c117448/f1p8/1466	1	1311	NW_013653913.1	+	33222	36223	ENH_00045020	89.4	1312	1467	NW_013651737.1	+	1902	2057	ENH_00071100	10.6	i2_LQ_MZ2_c103977/f1p2/2584	1	1022	NW_013655266.1	-	1097	2775	ENH_00037770	39.5	1023	2589	NW_013651912.1	+	214	3389	ENH_00004370	60.5
i3_LQ_SZ_c2427/f1p159/3431	1	1515	NW_013653258.1	+	6564	8067	ENH_00038040	43.5	1516	3483	NW_013654384.1	-	1866	7621	ENH_00059640	56.5	i2_LQ_MZ2_c151933/f1p7/2099	1	473	NW_013652162.1	+	6771	7295	ENH_00013740	22.5	474	2100	NW_013652856.1	-	45129	49021	ENH_00031040	77.5
i4_LQ_SZ_c3604/f1p115/4278	3	1985	NW_013654338.1	-	989	3258	ENH_00055260	46.3	1986	4282	NW_013655239.1	+	15	3286	ENH_00036640	53.6	i3_LQ_MZ2_c10645/f1p6/3191	1	487	NW_013652952.1	-	705	1190	ENH_00032280	15.1	488	3224	NW_013653372.1	+	20	2756	ENH_00038620	84.9
i4_LQ_SZ_c5381/f1p1/4076	1	2284	NW_013654502.1	+	16637	21042	ENH_00069200	55.5	2285	4117	NW_013651834.1	-	9697	11625	ENH_00000960	44.5	i2_LQ_MZ2_c25860/f1p26/2773	1	1158	NW_013655092.1	+	1358	2927	ENH_00024900	41.6	1159	2782	NW_013652276.1	+	411	3087	ENH_00017470	58.4
i2_LQ_SZ_c51769/f1p8/2163	1	452	NW_013654683.1	-	641	1392	ENH_00080840	20.9	453	2164	NW_013651721.1	-	16117	19756	ENH_00068890	79.1	i1_LQ_MZ2_c11477/f1p2/1712	1	1163	NW_013654767.1	+	11893	13676	ENH_00084920	67.9	1164	1712	NW_013652683.1	-	2699	3447	notsure	32.1
i2_LQ_SZ_c71050/f1p17/2280	6	295	NW_013652638.1	-	359	645	notsure	12.7	296	2274	NW_013653004.1	-	567	2847	notsure	86.8	i2_LQ_MZ2_c15615/f1p5/2096	1	247	NW_013654585.1	-	516	756	ENH_00074810	11.8	248	2096	NW_013654672.1	+	939	3674	ENH_00080200	88.2
i3_LQ_SZ_c28649/f1p4/4042	1	1824	NW_013652259.1	-	86	2058	notsure	45.4	1825	4021	NW_013654864.1	-	3073	7414	notsure	54.6	i1_HQ_MZ2_c17286/f3p1/1657	1	392	NW_013654490.1	-	39	431	ENH_00068330	23.6	393	1650	NW_013652506.1	-	1631	4575	notsure	75.6
i3_LQ_SZ_c26712/f1p0/3558	1	2527	NW_013651805.1	-	31	2595	ENH_00084830	70.9	2528	3562	NW_013653534.1	-	685	1727	ENH_00040340	29.1	i2_LQ_MZ2_c3876/f1p17/2829	1	1143	NW_013651885.1	+	10584	11971	notsure	40.4	1144	2829	NW_013651919.1	+	134	2378	notsure	59.6
i2_LQ_SZ_c130930/f1p17/2286	1	486	NW_013651743.1	-	12	662	notsure	21.3	487	2287	NW_013654632.1	-	14942	16748	ENH_00077800	78.7	i3_LQ_MZ2_c30799/f1p3/3054	12	1519	NW_013652900.1	+	84	2130	ENH_00031830	49.3	1520	3059	NW_013652194.1	-	3633	6435	ENH_00014830	50.3
i1_LQ_SZ_c6020/f1p2/1837	1	801	NW_013655328.1	-	18995	20218	ENH_00045070	43.6	802	1837	NW_013652743.1	-	1629	4313	ENH_00029180	56.4	i2_LQ_MZ2_c73069/f1p51/2607	1	2123	NW_013654853.1	-	28	2150	ENH_00004110	81.4	2124	2607	NW_013654335.1	+	67	545	notsure	18.6
i1_HQ_SZ_c34591/f2p1/1053	1	235	NW_013651934.1	+	10450	10684	ENH_00005050	22.3	236	1056	NW_013651907.1	+	236	3687	ENH_00004150	77.7	i3_LQ_MZ2_c25863/f1p8/3564	1	1172	NW_013651885.1	+	10580	11971	notsure	32.9	1173	3567	NW_013651919.1	+	134	3918	ENH_00004600	67.1
i4_LQ_SZ_c5717/f1p0/4793	1	3179	NW_013651926.1	+	88103	92424	ENH_00005260	65.8	3180	4829	NW_013654322.1	-	28512	30162	notsure	34.2	i1_LQ_MZ2_c16053/f1p1/1032	4	504	NW_013654785.1	-	41	544	ENH_00085620	48.5	505	1032	NW_013655243.1	+	460	1091	ENH_00035950	51.2
i1_LQ_SZ_c99693/f1p16/1333	1	758	NW_013651899.1	+	9872	10835	ENH_00003840	56.9	759	1333	NW_013651815.1	-	11776	12897	ENH_00000150	43.1	i2_LQ_MZ2_c169377/f1p6/2403	1	453	NW_013652276.1	+	5261	5707	notsure	18.9	454	2400	NW_013652097.1	+	177	3096	ENH_00011280	81.1
i2_LQ_SZ_c97011/f1p3/2506	1	748	NW_013652133.1	+	4645	5969	ENH_00012530	29.8	749	2507	NW_013652378.1	+	8	1742	notsure	70.2	i1_LQ_MZ2_c17318/f1p0/1138	1	397	NW_013654490.1	-	39	436	ENH_00068330	34.9	398	1138	NW_013652506.1	-	2212	4575	notsure	65.1
i3_LQ_SZ_c6861/f1p0/3229	1	2170	NW_013654502.1	+	16635	21042	ENH_00069200	65.9	2171	3292	NW_013651834.1	-	9699	11625	ENH_00000960	34.1	i2_LQ_MZ2_c76138/f1p9/2411	1	474	NW_013651979.1	+	1981	2824	notsure	19.7	475	2409	NW_013652468.1	+	1703	4379	ENH_00022960	80.3
i1_LQ_SZ_c105232/f1p1/1643	1	1299	NW_013651694.1	+	18614	22545	ENH_00086450	79.3	1300	1636	NW_013655295.1	+	100	68624	ENH_00063840,ENH_00050700,ENH_00050660,ENH_00050690,ENH_00050730,ENH_00050630	20.6	i2_LQ_MZ2_c147645/f1p20/2259	1	993	NW_013652106.1	+	41281	42537	ENH_00011940	43.7	994	2271	NW_013654447.1	-	19754	21141	notsure	56.3
i0_LQ_SZ_c33987/f1p0/852	1	560	NW_013653913.1	+	33248	35126	ENH_00045020	65.6	561	854	NW_013651737.1	+	2978	3271	notsure	34.4	i2_LQ_MZ2_c193185/f1p0/2609	1	2119	NW_013654853.1	-	34	2153	ENH_00004110	81.2	2120	2610	NW_013654335.1	+	60	544	notsure	18.8
i1_LQ_SZ_c51787/f1p345/1847	1	1638	NW_013651963.1	+	7722	9982	ENH_00006290	88.7	1639	1837	NW_013651752.1	+	1036	1904	ENH_00074880	10.8	i1_LQ_MZ2_c27581/f1p22/1639	2	785	NW_013652274.1	-	89	1294	ENH_00017440	47.9	786	1638	NW_013654052.1	+	96	1541	ENH_00046380	52.1
i2_LQ_SZ_c51796/f1p72/2269	1	1821	NW_013654756.1	-	104	3145	ENH_00084500	80.1	1822	2274	NW_013651978.1	-	7570	10000	notsure	19.9	i1_LQ_MZ2_c14254/f1p2/1508	1	1162	NW_013654285.1	+	32180	33352	ENH_00049010	77	1163	1509	NW_013654772.1	+	187	529	notsure	23
i3_LQ_SZ_c3089/f1p12/3291	1	1269	NW_013654338.1	-	989	2545	ENH_00055260	37.8	1270	3358	NW_013655239.1	+	15	3230	ENH_00036640	62.2	i0_LQ_MZ2_c3410/f1p8/597	1	134	NW_013655030.1	-	148635	148768	ENH_00022810	22.4	135	598	NW_013651698.1	-	21595	22592	notsure	77.5
i2_LQ_SZ_c13197/f1p13/2501	2	1018	NW_013654392.1	-	5271	23737	ENH_00060290,ENH_00060340,ENH_00060320	40.7	1019	2499	NW_013654285.1	-	29810	31935	ENH_00049000	59.3	i3_LQ_MZ2_c25400/f1p1/3268	1	2448	NW_013654143.1	+	28389	35200	notsure	74.8	2449	3270	NW_013652222.1	-	6485	7306	notsure	25.1
i4_HQ_SZ_c11627/f11p10/4301	1	2655	NW_013654338.1	-	8	3264	ENH_00055260	61.7	2656	4302	NW_013655239.1	+	993	3286	ENH_00036640	38.3	i2_LQ_MZ2_c82300/f1p13/2623	1	1370	NW_013651965.1	+	3452	9665	ENH_00006300	52.2	1371	2623	NW_013654507.1	+	393	5472	notsure	47.8
i1_LQ_SZ_c115766/f1p9/1038	1	496	NW_013653913.1	+	33436	35088	ENH_00045020	47.7	497	1039	NW_013651737.1	+	2664	3270	notsure	52.3	i1_LQ_MZ2_c29645/f1p0/1455	1	808	NW_013652103.1	-	60	1931	ENH_00011470	55.5	809	1455	NW_013652409.1	-	2925	4677	ENH_00021240	44.5
i4_LQ_SZ_c8476/f1p0/4457	1	2727	NW_013651926.1	+	87940	92417	ENH_00005260	62.1	2728	4390	NW_013654322.1	-	28513	30169	notsure	37.9	i0_HQ_MZ2_c77521/f2p0/920	1	530	NW_013654443.1	+	22932	23464	ENH_00064280	57.6	531	920	NW_013651875.1	-	11190	11570	notsure	42.4
i1_LQ_SZ_c79524/f1p147/1775	1	1082	NW_013654840.1	+	8474	34621	ENH_00002530,ENH_00002500,ENH_00002520,ENH_00002540,ENH_00002490	61	1083	1775	NW_013654378.1	-	67255	67944	ENH_00065470	39	i0_LQ_MZ2_c37627/f1p0/997	1	543	NW_013651852.1	-	110	1078	ENH_00023390	54.5	544	997	NW_013652488.1	-	4417	4879	ENH_00086330	45.5
i1_LQ_SZ_c78028/f1p0/1163	2	231	NW_013655038.1	+	2244	2473	notsure	19.8	232	1164	NW_013655303.1	-	62888	63820	ENH_00042920	80.2	i1_LQ_MZ2_c41467/f1p2/1898	1	209	NW_013654486.1	+	21313	21876	ENH_00068230	10.9	210	1910	NW_013654487.1	+	101	4786	ENH_00068250	89.1
i0_LQ_SZ_c3236/f1p0/686	1	221	NW_013655090.1	+	27513	48315	ENH_00024970,ENH_00025010,ENH_00025000	32.3	222	685	NW_013651756.1	+	9222	13309	ENH_00075690	67.7	i3_LQ_MZ2_c20748/f1p0/3552	1	474	NW_013651935.1	-	176	1025	notsure	13.3	475	3556	NW_013652103.1	-	4147	8470	ENH_00011480	86.7
i2_LQ_SZ_c103468/f1p2/2791	1	1599	NW_013654342.1	-	1	1620	ENH_00055590	57.2	1603	2796	NW_013654679.1	+	55	1256	ENH_00080620	42.7	i1_LQ_MZ2_c49736/f1p1/1852	1	499	NW_013653247.1	+	42593	43096	notsure	26.9	500	1853	NW_013652211.1	-	5354	7124	ENH_00015270	73.1
i0_HQ_SZ_c30785/f2p21/839	1	591	NW_013654792.1	-	235	1886	ENH_00052110	70.4	592	839	NW_013652158.1	+	684	922	ENH_00013490	29.6	i1_LQ_MZ2_c13533/f1p1/1409	1	482	NW_013652244.1	-	87	1515	notsure	34.2	483	1408	NW_013651790.1	+	1368	2346	ENH_00086580	65.8
i2_LQ_SZ_c12391/f1p24/2339	1	1344	NW_013655283.1	-	20242	22003	ENH_00039920	57.3	1345	2346	NW_013654330.1	-	20503	21564	notsure	42.7	i1_LQ_MZ2_c59637/f1p18/1024	1	834	NW_013654455.1	-	659	2877	ENH_00064940	81.4	835	1024	NW_013653236.1	-	40605	41049	ENH_00036570	18.6
i0_LQ_SZ_c32722/f1p0/380	1	238	NW_013651989.1	+	970	2087	notsure	62.5	239	381	NW_013654527.1	+	18908	19050	notsure	37.5	i3_LQ_MZ2_c41876/f1p10/3394	1	1056	NW_013655287.1	+	30	1714	notsure	31.1	1057	3394	NW_013652605.1	+	188	3413	notsure	68.9
i4_LQ_SZ_c7232/f1p0/4909	1	832	NW_013654577.1	+	16569	17667	ENH_00074370	16.9	833	4924	NW_013654291.1	-	22887	32325	ENH_00049560	83.1	i0_LQ_MZ2_c96545/f3p0/952	5	649	NW_013654359.1	-	19103	19737	notsure	67.7	650	951	NW_013652079.1	-	2822	3123	notsure	31.7
i1_LQ_SZ_c111198/f5p0/1031	1	408	NW_013652003.1	-	1393	2397	ENH_00007900	39.5	409	1034	NW_013655305.1	+	993	2821	ENH_00042260	60.5	i3_HQ_MZ2_c4011/f2p19/3191	1	648	NW_013654299.1	+	159365	160016	notsure	20.3	649	3196	NW_013654619.1	-	112690	116942	ENH_00077610	79.7
i3_LQ_SZ_c12989/f1p0/3270	1	2731	NW_013654910.1	+	21449	82873	ENH_00010520,ENH_00010510,ENH_00010530,ENH_00010480	83.6	2732	3268	NW_013654970.1	-	167028	167565	ENH_00018230	16.4	i2_LQ_MZ2_c119081/f1p2/2156	1	981	NW_013654545.1	-	86	1156	ENH_00073170	45.5	982	2156	NW_013651725.1	-	16334	18573	notsure	54.5
i1_LQ_SZ_c137488/f1p4/1009	2	761	NW_013654483.1	+	19759	20649	ENH_00067820	75.2	762	1010	NW_013652455.1	+	3730	3978	notsure	24.7	i0_LQ_MZ2_c78900/f1p0/1002	1	547	NW_013651852.1	-	110	1077	ENH_00023390	54.6	548	1001	NW_013652488.1	-	4415	4879	ENH_00086330	45.4
i1_LQ_SZ_c33247/f1p2/1811	1	1265	NW_013654290.1	+	31036	32990	ENH_00049500	69.3	1266	1825	NW_013651984.1	-	9404	10146	ENH_00007350	30.7	i2_LQ_MZ2_c29831/f1p5/3067	2	1090	NW_013654329.1	-	81	2526	ENH_00054290	35.5	1091	3069	NW_013651994.1	-	5147	9288	ENH_00007630	64.5
i2_LQ_SZ_c49077/f1p6/2493	1	510	NW_013651762.1	-	111042	111551	ENH_00078170	20.5	511	2493	NW_013654840.1	+	9790	11770	ENH_00002490	79.5	i1_LQ_MZ2_c14611/f1p1/1902	1	552	NW_013654494.1	+	2007	2569	notsure	28.9	553	1913	NW_013653266.1	-	196	1589	notsure	71.1
i2_LQ_SZ_c64412/f1p3/3578	40	675	NW_013654456.1	-	289	1347	ENH_00065020	17.8	676	3581	NW_013654455.1	-	18989	22274	ENH_00065000,ENH_00064990	81.2	i4_LQ_MZ2_c10311/f1p0/4811	1	2301	NW_013653733.1	+	34443	37429	ENH_00043220	46.1	2302	4986	NW_013654508.1	-	16558	21020	notsure	53.8
i1_LQ_SZ_c96478/f1p1/1896	1	572	NW_013652840.1	-	192	759	ENH_00030740	30.2	573	1895	NW_013653006.1	+	376	2888	ENH_00033330	69.8	i0_LQ_MZ2_c29082/f1p15/960	1	549	NW_013651852.1	-	110	1079	ENH_00023390	57.2	550	960	NW_013652488.1	-	4408	4879	ENH_00086330	42.8
i1_LQ_SZ_c69728/f1p7/1941	9	1505	NW_013654091.1	+	3917	18649	ENH_00069150	77.1	1506	1941	NW_013651717.1	+	90797	91370	notsure	22.5	i1_HQ_MZ2_c6400/f2p19/1923	1	607	NW_013655360.1	+	31724	33817	notsure	31.5	608	1925	NW_013652429.1	-	54466	58341	ENH_00022050	68.5
i1_LQ_SZ_c6118/f1p16/1265	1	867	NW_013652643.1	-	86	965	ENH_00027090	68.6	868	1263	NW_013654624.1	-	16476	16872	notsure	31.3	i2_LQ_MZ2_c25797/f1p7/3063	1	1297	NW_013655302.1	+	30776	37019	ENH_00041750	42.7	1298	3038	NW_013651873.1	+	179	3973	ENH_00002650	57.3
i2_LQ_SZ_c22030/f1p8/2408	1	482	NW_013652154.1	-	131	1032	ENH_00013440	20	483	2408	NW_013654476.1	-	8877	11905	notsure	80	i4_LQ_MZ2_c12515/f1p0/4520	1	3201	NW_013651791.1	+	3409	9193	notsure	70.4	3202	4546	NW_013652020.1	+	1000	6262	notsure	29.6
i3_LQ_SZ_c10061/f1p1/3267	1	1173	NW_013652406.1	-	179	1354	ENH_00021290	35.9	1174	3268	NW_013654724.1	-	11997	14833	ENH_00083160	64.1	i1_LQ_MZ2_c47027/f1p1/1686	1	415	NW_013652493.1	+	3178	4910	ENH_00023430	24.6	416	1687	NW_013652422.1	-	1801	5284	ENH_00021590	75.4
i4_LQ_SZ_c5236/f1p0/4679	2	2683	NW_013654502.1	+	16447	21042	ENH_00069200	57.3	2684	4682	NW_013651834.1	-	9697	11625	ENH_00000960	42.7	i2_LQ_MZ2_c128135/f1p10/2870	1	726	NW_013655287.1	+	332	1626	notsure	25.3	727	2866	NW_013652605.1	+	188	3423	notsure	74.5
i1_LQ_SZ_c78764/f1p2/1946	1	624	NW_013653438.1	+	18287	18901	notsure	32	625	1948	NW_013652676.1	-	33236	34563	ENH_00027840	68	i1_LQ_MZ2_c43144/f1p0/1349	1	760	NW_013652103.1	-	60	1903	ENH_00011470	56.3	761	1349	NW_013652409.1	-	2938	4677	ENH_00021240	43.7
i1_LQ_SZ_c21138/f1p79/1742	1	483	NW_013654609.1	-	74115	74948	notsure	27.7	484	1745	NW_013655280.1	-	15802	17364	ENH_00039650	72.3	i4_LQ_MZ2_c10494/f1p0/4730	1	3766	NW_013652070.1	-	19	4715	notsure	78.8	3767	4782	NW_013652575.1	-	3629	4643	notsure	21.2
i3_LQ_SZ_c31648/f1p60/3629	1	1369	NW_013654456.1	-	289	3646	ENH_00065020	37.8	1370	3626	NW_013654455.1	-	18975	22274	ENH_00065000,ENH_00064990	62.2	i1_HQ_MZ2_c54853/f2p1/1616	1	1138	NW_013654359.1	-	19103	20270	notsure	70.6	1139	1613	NW_013652079.1	-	2649	3123	notsure	29.4
i2_HQ_SZ_c49876/f5p3/2511	1	1331	NW_013654545.1	-	86	1493	ENH_00073170	53	1332	2511	NW_013651725.1	-	16343	18573	notsure	47	i2_LQ_MZ2_c168413/f1p21/2284	1	987	NW_013652106.1	+	41284	42537	ENH_00011940	43.3	988	2282	NW_013654447.1	-	19737	21141	notsure	56.7
i1_LQ_SZ_c9799/f1p7/1376	14	530	NW_013652036.1	-	804	1320	ENH_00009120	37.6	531	1376	NW_013654666.1	+	870	1724	ENH_00080040	61.5	i1_LQ_MZ2_c23335/f2p0/1247	1	510	NW_013654662.1	+	13510	14332	ENH_00079740	40.9	511	1247	NW_013654719.1	+	535	2158	ENH_00082990	59.1
i3_LQ_SZ_c9063/f1p0/3543	1	1512	NW_013652560.1	-	14	1809	ENH_00025040	42.7	1513	3544	NW_013655113.1	-	1693	3780	ENH_00027070	57.3	i4_LQ_MZ2_c9558/f1p1/4631	1	1022	NW_013654364.1	-	1522	3250	ENH_00057380	22.1	1023	4629	NW_013651775.1	-	10345	16399	ENH_00079130	77.9
i1_LQ_SZ_c53251/f1p20/1830	1	819	NW_013654953.1	-	63	2813	ENH_00014110	44.8	820	1830	NW_013654460.1	-	20740	22663	ENH_00065970	55.2	i6_LQ_MZ2_c441/f1p0/6085	1	2761	NW_013653733.1	+	34469	37429	ENH_00043220	44	2762	6282	NW_013654508.1	-	16551	21020	notsure	56
i1_LQ_SZ_c103463/f1p3/1453	1	271	NW_013652829.1	+	29384	29663	ENH_00030710	18.3	272	1479	NW_013651950.1	+	26409	84508	ENH_00006040,ENH_00006100,ENH_00006050,ENH_00006030,ENH_00006090,ENH_00006070	81.6	i2_LQ_MZ2_c4088/f1p12/2834	28	1289	NW_013652257.1	+	3952	5168	notsure	44.5	1290	2839	NW_013654515.1	-	115512	118026	ENH_00070800	54.6
i0_HQ_SZ_c12622/f2p0/801	7	126	NW_013653343.1	+	18696	23499	ENH_00037940	15	127	801	NW_013651977.1	-	8542	9423	ENH_00007170	84.3	i1_LQ_MZ2_c66486/f1p48/1742	2	1295	NW_013652611.1	-	12	3487	ENH_00025790	74.2	1296	1745	NW_013654523.1	-	120228	120676	notsure	25.8
i1_LQ_SZ_c10863/f1p5/1886	1	865	NW_013652488.1	-	674	3291	ENH_00023380	45.8	866	1888	NW_013651993.1	-	5429	9062	notsure	54.2	i1_LQ_MZ2_c48778/f1p9/1309	2	722	NW_013652772.1	-	164	1167	notsure	55.2	723	1305	NW_013654509.1	-	19485	20118	notsure	44.7
i3_LQ_SZ_c37145/f1p0/3031	1	2150	NW_013654502.1	+	16638	21042	ENH_00069200	70.9	2151	3031	NW_013651834.1	-	10763	11625	ENH_00000960	29.1	i4_LQ_MZ2_c13686/f1p0/4073	1	1482	NW_013654609.1	-	924	2770	ENH_00076460	36.5	1483	4060	NW_013655201.1	+	751	3328	ENH_00032990	63.5
i2_LQ_SZ_c101503/f1p194/3308	1	2245	NW_013652062.1	-	3039	8868	ENH_00010650	67.7	2246	3317	NW_013652676.1	-	33237	34912	ENH_00027840	32.3	i0_LQ_MZ2_c6164/f1p4/756	1	158	NW_013652927.1	-	1697	1856	notsure	20.9	159	755	NW_013651824.1	-	10747	12742	ENH_00000590	79.1
i1_LQ_SZ_c77681/f1p18/1476	1	841	NW_013654378.1	-	68612	69453	ENH_00065470	57	842	1473	NW_013655132.1	-	14920	15563	notsure	42.8	i0_LQ_MZ2_c21590/f1p0/915	1	527	NW_013654443.1	+	22934	23464	ENH_00064280	57.9	528	910	NW_013651875.1	-	11196	11570	notsure	42.1
i2_LQ_SZ_c10205/f1p22/2586	1	299	NW_013654456.1	-	289	830	ENH_00065020	11.5	300	2589	NW_013654455.1	-	18972	22274	ENH_00065000,ENH_00064990	88.5	i3_LQ_MZ2_c27570/f1p27/3609	1	3121	NW_013655059.1	+	308	5277	notsure	86.4	3122	3605	NW_013652668.1	-	1772	2568	notsure	13.4
i0_LQ_SZ_c25331/f1p3/927	1	463	NW_013654813.1	+	26080	27369	ENH_00056710	49.9	464	928	NW_013652369.1	-	4933	5396	ENH_00020230	50.1	i2_LQ_MZ2_c131888/f1p0/2726	2	1117	NW_013655287.1	+	72	1907	notsure	40.9	1118	2727	NW_013652605.1	+	376	3364	notsure	59
i3_LQ_SZ_c32029/f1p24/3182	1	2519	NW_013654840.1	+	7684	10202	ENH_00002490	79.2	2520	3181	NW_013651917.1	-	7026	7963	ENH_00004740	20.8	i1_HQ_MZ2_c32100/f3p2/1796	1	438	NW_013652493.1	+	3178	4910	ENH_00023430	24.4	439	1796	NW_013652422.1	-	1817	5284	ENH_00021590	75.6
i1_LQ_SZ_c104365/f1p4/1900	1	764	NW_013653883.1	+	22573	32264	ENH_00044740,ENH_00044730,ENH_00044720	40.2	765	1900	NW_013654378.1	-	67258	68389	ENH_00065470	59.8	i3_LQ_MZ2_c10789/f1p17/3157	1	2030	NW_013654398.1	+	20242	24411	ENH_00060760	64.2	2031	3161	NW_013652504.1	-	3082	4515	notsure	35.8
i1_LQ_SZ_c77593/f1p0/1533	1	1147	NW_013653913.1	+	33248	36223	ENH_00045020	74.8	1148	1533	NW_013651737.1	+	1902	2490	ENH_00071100	25.2	i0_LQ_MZ2_c10428/f1p6/539	1	286	NW_013654389.1	+	25797	26082	notsure	53.1	287	539	NW_013651722.1	-	124415	124667	notsure	46.9
i1_LQ_SZ_c54126/f1p25/1268	1	867	NW_013655038.1	+	2242	3109	notsure	68.4	868	1267	NW_013652331.1	+	47614	48229	ENH_00019340	31.6	i3_LQ_MZ2_c37027/f1p0/3906	1	1045	NW_013655287.1	+	15	1626	notsure	26.8	1046	3901	NW_013652605.1	+	188	3414	notsure	73.2
i1_LQ_SZ_c41925/f1p53/1805	1	1077	NW_013652560.1	-	14	1387	ENH_00025040	59.6	1078	1808	NW_013655113.1	-	1684	3780	ENH_00027070	40.4	i2_LQ_MZ2_c59528/f1p17/2056	1	1169	NW_013654510.1	+	15879	20017	ENH_00069520	56.8	1170	2048	NW_013654151.1	-	27136	33992	ENH_00047580	42.7
i0_LQ_SZ_c5898/f1p9/868	1	428	NW_013651917.1	-	7802	10057	ENH_00004740	49.3	429	868	NW_013652280.1	-	22159	22605	notsure	50.7	i3_LQ_MZ2_c17833/f2p0/3198	1	1227	NW_013652154.1	-	131	2108	ENH_00013440	38.2	1228	3211	NW_013654476.1	-	8884	11905	notsure	61.8
i2_LQ_SZ_c70958/f1p10/2615	4	1316	NW_013651734.1	+	18887	20291	notsure	50.3	1317	2611	NW_013652250.1	+	476	2917	ENH_00016790	49.6	i4_LQ_MZ2_c2622/f1p4/4830	1	1647	NW_013654619.1	+	56955	59501	ENH_00077510	34.1	1648	4823	NW_013652627.1	-	200690	207439	ENH_00041000	65.8
i3_LQ_SZ_c25301/f1p3/3121	2	774	NW_013654809.1	-	124549	125801	notsure	24.5	775	3150	NW_013651917.1	-	7048	13110	ENH_00004740	75.4	i0_LQ_MZ2_c31072/f1p7/603	1	471	NW_013654980.1	-	7	6349	notsure	78.1	472	603	NW_013652708.1	+	4020	4138	notsure	21.9
i1_LQ_SZ_c106947/f1p1/1593	1	723	NW_013652182.1	+	71945	72910	ENH_00014750	45.4	724	1591	NW_013654368.1	+	244	3894	notsure	54.6	i4_LQ_MZ2_c9252/f1p0/4354	1	1945	NW_013653733.1	+	34489	37429	ENH_00043220	44.8	1946	4337	NW_013654508.1	-	16855	21020	notsure	55.2
i1_LQ_SZ_c69969/f2p19/1753	4	288	NW_013652638.1	-	359	640	notsure	16.1	289	1760	NW_013653004.1	-	567	2847	notsure	83.4	i1_LQ_MZ2_c49554/f1p7/1676	1	787	NW_013654662.1	+	13510	14332	ENH_00079740	46.9	788	1677	NW_013654719.1	+	535	2343	ENH_00082990	53.1
i2_LQ_SZ_c28342/f1p1/2632	2	1060	NW_013654834.1	+	9650	11011	ENH_00001610	40.1	1061	2638	NW_013654444.1	-	16625	21554	notsure	59.8	i0_LQ_MZ2_c6569/f1p3/512	1	372	NW_013654980.1	-	7	6250	notsure	72.7	373	512	NW_013652708.1	+	4020	4146	notsure	27.3
i0_LQ_SZ_c24030/f1p0/987	1	741	NW_013654568.1	-	679	3087	notsure	75.3	742	984	NW_013652436.1	+	74	520	ENH_00021880	24.7	i2_HQ_MZ2_c157221/f5p0/2661	1	2176	NW_013654853.1	-	28	2202	ENH_00004110	81.8	2177	2661	NW_013654335.1	+	67	545	notsure	18.2
i4_LQ_SZ_c8934/f1p0/4365	1	1289	NW_013652443.1	-	85	1785	notsure	28.9	1290	4457	NW_013653353.1	+	259	6292	ENH_00039300	71.1	i0_LQ_MZ2_c84540/f1p0/874	1	537	NW_013654443.1	+	22923	23464	ENH_00064280	62.1	538	865	NW_013651875.1	-	11254	11570	notsure	37.9
i6_LQ_SZ_c669/f1p0/6629	32	1763	NW_013652668.1	+	970	2742	ENH_00027500,ENH_00027490	26.8	1764	6469	NW_013655059.1	-	109	5272	ENH_00023060	72.7	i1_LQ_MZ2_c65670/f1p1/1436	2	515	NW_013654662.1	+	13511	14332	ENH_00079740	35.8	516	1432	NW_013654719.1	+	535	2341	ENH_00082990	63.9
i1_LQ_SZ_c49422/f1p3/1685	2	784	NW_013652211.1	-	3	1608	notsure	46.6	785	1680	NW_013654615.1	+	3	2869	ENH_00076290	53.3	i1_HQ_MZ2_c19967/f2p4/1176	1	161	NW_013654693.1	+	12688	12854	notsure	13.7	162	1177	NW_013652625.1	+	208	2681	ENH_00025910	86.3
i0_LQ_SZ_c3968/f1p72/974	1	209	NW_013654523.1	+	77507	77815	ENH_00071360	21.5	210	974	NW_013651877.1	+	3454	4230	notsure	78.5	i3_HQ_MZ2_c34804/f2p0/3259	1	1327	NW_013654362.1	+	148695	150076	ENH_00057960	40.7	1328	3263	NW_013655188.1	+	528	3603	notsure	59.3
i4_LQ_SZ_c4643/f1p7/4561	1	971	NW_013653353.1	-	18807	19923	ENH_00039320	21.3	972	4565	NW_013654562.1	+	8501	17249	ENH_00073610	78.7	i1_HQ_MZ2_c61292/f2p21/1849	1	317	NW_013652638.1	-	359	672	notsure	17.1	318	1846	NW_013653004.1	-	567	2847	notsure	82.6
i0_LQ_SZ_c26818/f1p282/597	1	148	NW_013654359.1	-	19176	19323	notsure	24.7	149	598	NW_013655219.1	-	77108	77545	ENH_00035640	75.3	i1_LQ_MZ2_c7466/f1p25/1348	1	1106	NW_013655072.1	-	1416	7106	ENH_00023760,ENH_00023750	82	1107	1348	NW_013654933.1	+	90	331	notsure	18
i2_LQ_SZ_c49464/f1p11/2677	1	478	NW_013654456.1	-	289	1009	ENH_00065020	17.9	479	2668	NW_013654455.1	-	18973	22274	ENH_00065000,ENH_00064990	82.1	i3_LQ_MZ2_c18301/f1p0/3389	1	1852	NW_013654520.1	-	7	4707	ENH_00070530	54.7	1853	3387	NW_013652505.1	-	1476	4636	ENH_00023730	45.3
i1_LQ_SZ_c9784/f1p35/1879	1	361	NW_013654359.1	-	19226	19580	notsure	19.1	362	1869	NW_013654860.1	+	4392	6152	ENH_00005100	79.9	i1_LQ_MZ2_c27814/f1p41/1751	1	847	NW_013654607.1	-	1	3779	notsure	48.4	848	1751	NW_013654596.1	-	15059	17457	notsure	51.6
i1_LQ_SZ_c14749/f1p12/1120	1	716	NW_013652643.1	-	86	1031	ENH_00027090	64.9	717	1104	NW_013654624.1	-	16464	16872	notsure	35.1	i2_LQ_MZ2_c107738/f1p7/2359	1	1446	NW_013654379.1	+	21340	25479	ENH_00059270	61.4	1447	2356	NW_013653832.1	+	8	1218	notsure	38.6
i2_LQ_SZ_c32545/f1p8/2586	1	704	NW_013652353.1	-	44	823	notsure	27.2	705	2584	NW_013653873.1	+	11	3668	ENH_00044590	72.6	i3_LQ_MZ2_c47325/f1p0/3070	1	1600	NW_013653548.1	-	323	2437	notsure	52.1	1601	3069	NW_013653454.1	+	248	1723	notsure	47.9
i1_LQ_SZ_c45815/f1p61/1630	1	1279	NW_013652451.1	-	9906	29226	ENH_00022390,ENH_00022400	79	1280	1619	NW_013654170.1	-	9348	9707	notsure	21	i4_LQ_MZ2_c6277/f1p1/4404	1	3259	NW_013653372.1	+	36992	40594	ENH_00038670,ENH_00038680	72.4	3260	4502	NW_013654382.1	-	24409	25678	ENH_00059550	27.6
i2_LQ_SZ_c90039/f1p30/2732	1	1587	NW_013653913.1	+	33203	36223	ENH_00045020	57.8	1588	2722	NW_013651737.1	+	1902	3305	ENH_00071100	41.3	i2_LQ_MZ2_c135612/f1p0/2282	1	1214	NW_013654568.1	-	679	3524	notsure	53.1	1215	2286	NW_013652436.1	+	74	3632	ENH_00021880	46.9
i5_LQ_SZ_c1360/f1p2/5471	1	3653	NW_013655239.1	+	181984	185763	notsure	66.5	3654	5495	NW_013652092.1	-	6407	8249	notsure	33.5	i4_HQ_MZ2_c2329/f2p19/4340	1	805	NW_013654577.1	+	16595	17667	ENH_00074370	18.5	806	4332	NW_013654291.1	-	24661	32325	ENH_00049560	81.3
i2_LQ_SZ_c127879/f1p7/2604	1	1095	NW_013654460.1	-	62	3521	ENH_00065930	42	1096	2606	NW_013655353.1	+	101	5399	ENH_00046690	58	i0_HQ_MZ2_c76488/f2p0/995	6	539	NW_013651852.1	-	108	1063	ENH_00023390	53.7	540	995	NW_013652488.1	-	4418	4879	ENH_00086330	45.8
i1_LQ_SZ_c67850/f1p1/1548	1	837	NW_013652643.1	+	2555	3718	notsure	54.1	838	1548	NW_013652297.1	+	171	921	ENH_00027100	45.9	i5_LQ_MZ2_c3991/f1p1/5556	33	1066	NW_013654015.1	+	243	1280	notsure	18.6	1067	5553	NW_013654951.1	+	8	5315	notsure	80.8
i2_HQ_SZ_c100751/f2p2/2792	1	887	NW_013654609.1	-	946	2770	ENH_00076460	31.8	888	2789	NW_013655201.1	+	1408	3310	ENH_00032990	68.2	i0_LQ_MZ2_c4516/f1p0/958	1	843	NW_013655200.1	-	136469	138027	ENH_00034280	86.2	844	970	NW_013654863.1	+	2376	15103	ENH_00005740,ENH_00005750	13
i3_LQ_SZ_c2923/f1p8/3621	3	785	NW_013654806.1	+	24978	27333	ENH_00054420	21.6	786	3622	NW_013652114.1	+	69	4011	ENH_00011850	78.3	i2_LQ_MZ2_c22001/f1p8/2255	1	506	NW_013652162.1	+	6778	7295	ENH_00013740	22.4	507	2256	NW_013652856.1	-	45113	49021	ENH_00031040	77.6
i3_HQ_SZ_c45384/f2p12/3195	1	1167	NW_013654502.1	+	18847	21042	ENH_00069200	36.5	1168	3195	NW_013651834.1	-	9701	11625	ENH_00000960	63.5	i1_LQ_MZ2_c5881/f1p0/1133	5	991	NW_013652523.1	-	5	2857	ENH_00024070	87.1	992	1133	NW_013652652.1	+	112	253	notsure	12.5
i3_LQ_SZ_c23241/f1p51/3148	1	1850	NW_013652081.1	-	2219	4067	ENH_00010950	58.7	1851	3149	NW_013655090.1	+	28003	29303	ENH_00024970	41.3	i4_LQ_MZ2_c6838/f1p1/4741	1	2336	NW_013651833.1	+	9823	12531	ENH_00000930	49.2	2337	4744	NW_013652265.1	+	282	4105	ENH_00017220	50.8
i0_LQ_SZ_c3492/f1p1/680	1	215	NW_013654419.1	+	19843	20054	notsure	31.5	216	682	NW_013652492.1	-	2735	3198	ENH_00023410	68.5	i2_LQ_MZ2_c30218/f4p15/2762	2	378	NW_013654584.1	+	17675	18051	notsure	13.6	379	2765	NW_013654470.1	+	170	3353	ENH_00066730,ENH_00066720	86.3
i2_LQ_SZ_c132449/f1p0/2041	1	815	NW_013654364.1	-	5781	6595	ENH_00057390	39.9	816	2042	NW_013654299.1	-	18600	19828	notsure	60.1	i0_LQ_MZ2_c37846/f1p0/697	1	180	NW_013652255.1	-	118	298	ENH_00017000	25.8	181	697	NW_013654501.1	+	80	823	ENH_00068930	74.2
i1_LQ_SZ_c44877/f1p1/1710	3	523	NW_013654956.1	-	10039	10562	ENH_00014360	30.5	524	1708	NW_013654378.1	-	67258	68637	ENH_00065470	69.3	i0_LQ_MZ2_c23125/f1p0/978	1	550	NW_013651852.1	-	110	1078	ENH_00023390	56.4	551	975	NW_013652488.1	-	4416	4879	ENH_00086330	43.6
i1_LQ_SZ_c15080/f2p1/1753	1	1196	NW_013654290.1	+	31033	32990	ENH_00049500	68.1	1197	1755	NW_013651984.1	-	9399	10146	ENH_00007350	31.9	i1_LQ_MZ2_c8712/f1p0/1593	1	1246	NW_013654734.1	+	6856	8953	ENH_00083550	78.2	1247	1593	NW_013651739.1	+	13409	13755	notsure	21.8
i2_LQ_SZ_c70407/f1p15/2747	2	1380	NW_013651734.1	+	18818	20291	notsure	50.1	1381	2751	NW_013652250.1	+	476	2928	ENH_00016790	49.8	i3_LQ_MZ2_c7892/f1p60/3181	1	2710	NW_013651978.1	-	2093	6217	ENH_00007190	85.1	2711	3186	NW_013654571.1	-	18283	18758	notsure	14.9
i2_LQ_SZ_c66247/f1p17/2573	1	1616	NW_013654795.1	-	399	3540	ENH_00052390	62.8	1617	2574	NW_013652829.1	+	976	1908	ENH_00030650	37.2	i3_LQ_MZ2_c14129/f1p4/3077	1	1546	NW_013652900.1	+	94	2130	ENH_00031830	50.2	1547	3082	NW_013652194.1	-	3630	6435	ENH_00014830	49.8
i0_LQ_SZ_c55972/f1p0/584	1	62	NW_013654662.1	+	8594	8655	notsure	10.6	63	584	NW_013654444.1	+	358	899	notsure	89.4	i2_LQ_MZ2_c69192/f1p15/2740	1	338	NW_013654584.1	+	17714	18051	notsure	12.3	339	2743	NW_013654470.1	+	170	3369	ENH_00066730,ENH_00066720	87.7
i1_LQ_SZ_c116754/f1p2/1059	1	681	NW_013652643.1	-	86	1032	ENH_00027090	64.2	682	1060	NW_013654624.1	-	16462	16872	notsure	35.8	i3_LQ_MZ2_c27093/f1p3/3460	1	2309	NW_013654502.1	+	16605	21042	ENH_00069200	66.3	2310	3484	NW_013651834.1	-	9697	11625	ENH_00000960	33.7
i3_LQ_SZ_c36836/f1p0/3127	3	1092	NW_013654502.1	+	16634	21042	ENH_00069200	35.5	1093	3073	NW_013651834.1	-	9699	11625	ENH_00000960	64.4	i0_LQ_MZ2_c64234/f1p76/981	8	364	NW_013651826.1	+	12432	12785	notsure	36.6	365	976	NW_013652105.1	+	310	1202	ENH_00011540	62.7
i3_LQ_SZ_c46553/f1p0/3010	4	744	NW_013654477.1	-	19	2594	notsure	24.6	745	3011	NW_013654564.1	-	13539	18515	ENH_00073840	75.3	i1_HQ_MZ2_c70671/f5p0/1594	1	1295	NW_013652611.1	-	12	3474	ENH_00025790	81.3	1296	1592	NW_013654523.1	-	120380	120676	notsure	18.7
i2_LQ_SZ_c13058/f1p29/2764	3	372	NW_013654584.1	+	17678	18047	notsure	13.4	373	2769	NW_013654470.1	+	165	3358	ENH_00066730,ENH_00066720	86.6	i0_HQ_MZ2_c518/f11p0/996	1	199	NW_013654983.1	-	162	360	ENH_00016620	20	200	996	NW_013652673.1	-	2626	3769	ENH_00027520	80
i4_LQ_SZ_c2699/f1p29/4226	1	2230	NW_013654502.1	+	16635	21042	ENH_00069200	53.1	2231	4203	NW_013651834.1	-	9699	11625	ENH_00000960	46.9	i1_LQ_MZ2_c41406/f1p5/1280	1	786	NW_013652048.1	-	23	1156	ENH_00009750	60.8	787	1293	NW_013651859.1	+	30	602	notsure	39.2
i3_LQ_SZ_c11638/f1p24/3906	1	2055	NW_013654806.1	+	22359	27333	ENH_00054420	52.8	2056	3894	NW_013652114.1	+	69	4017	ENH_00011850	47.2	i2_LQ_MZ2_c22092/f1p5/2542	1	2056	NW_013652113.1	+	4210	7004	ENH_00011840	80.9	2057	2542	NW_013652551.1	-	1018	3540	ENH_00024910	19.1
i1_LQ_SZ_c45736/f1p4/1790	1	951	NW_013652395.1	-	187	4406	notsure	52.5	952	1811	NW_013652104.1	-	5430	7325	ENH_00011530	47.5	i4_LQ_MZ2_c6769/f1p0/4981	1	974	NW_013652412.1	-	72	1150	ENH_00086310	19.6	975	4979	NW_013651837.1	-	6415	11786	ENH_00021270	80.4
i1_LQ_SZ_c43267/f1p9/1266	1	516	NW_013652582.1	+	1316	3753	ENH_00025360	40.7	517	1267	NW_013652722.1	-	1533	3455	ENH_00028740	59.3	i3_LQ_MZ2_c22566/f1p0/3376	1	877	NW_013652154.1	-	131	977	ENH_00013440	26	878	3379	NW_013654476.1	-	8870	11905	notsure	74
i1_LQ_SZ_c11397/f1p4/1658	10	335	NW_013652564.1	-	1174	1777	ENH_00072620	19.6	336	1662	NW_013654845.1	-	91240	94833	ENH_00002940	79.8	i3_LQ_MZ2_c36850/f1p0/3655	6	630	NW_013654299.1	+	159395	160016	notsure	17.1	631	3653	NW_013654619.1	-	111207	116942	ENH_00077610	82.8
i4_LQ_SZ_c9673/f1p0/4308	1	3772	NW_013654880.1	+	38225	87831	ENH_00008260,ENH_00008250,ENH_00008350,ENH_00008310,ENH_00008330,ENH_00008270	88	3773	4286	NW_013655324.1	-	15157	15721	notsure	12	i1_LQ_MZ2_c19708/f2p3/1402	1	751	NW_013652772.1	-	164	1195	notsure	53.9	752	1394	NW_013654509.1	-	19483	20118	notsure	46.1
i2_LQ_SZ_c11324/f1p29/2561	1	1974	NW_013654756.1	-	104	3298	ENH_00084500	77	1975	2562	NW_013651978.1	-	8884	10000	notsure	22.9	i3_LQ_MZ2_c3875/f1p4/3965	1	3577	NW_013652341.1	+	1986	6149	notsure	89.8	3578	3983	NW_013652941.1	+	939	1344	notsure	10.2
i3_LQ_SZ_c9259/f1p0/3465	1	1220	NW_013653309.1	-	15	3192	ENH_00037470	35.2	1221	3468	NW_013654552.1	-	6320	14727	ENH_00073090	64.8	i1_LQ_MZ2_c8917/f1p58/1394	1	457	NW_013654853.1	-	1733	2189	ENH_00004110	32.8	458	1395	NW_013652487.1	+	33777	35145	ENH_00023510	67.2
i1_LQ_SZ_c73398/f1p1/1867	1	771	NW_013654568.1	-	679	3718	notsure	41.5	772	1856	NW_013652436.1	+	74	3652	ENH_00021880	58.5	i2_LQ_MZ2_c101952/f1p26/2893	22	508	NW_013654817.1	+	97862	98348	notsure	16.8	509	2898	NW_013655059.1	+	1321	3712	notsure	82.5
i1_LQ_SZ_c28541/f1p38/1168	1	1031	NW_013654378.1	-	68423	69453	ENH_00065470	88.7	1032	1163	NW_013653534.1	-	685	816	ENH_00040340	11.3	i1_LQ_MZ2_c40860/f2p7/1899	1	1493	NW_013654881.1	-	84	5245	notsure	78.9	1494	1892	NW_013652699.1	+	603	1218	ENH_00028060	21.1
i1_HQ_SZ_c7587/f2p46/1781	5	1176	NW_013651993.1	-	676	7013	notsure	65.8	1177	1782	NW_013654693.1	+	64	668	ENH_00081460	34	i1_HQ_MZ2_c2770/f2p6/1030	1	182	NW_013654983.1	-	162	343	ENH_00016620	17.7	183	1030	NW_013652673.1	-	2630	3768	ENH_00027520	82.3
i3_LQ_SZ_c2119/f3p7/3326	30	2149	NW_013654724.1	+	11997	14834	notsure	63.8	2150	3324	NW_013652406.1	+	180	1352	notsure	35.3	i2_LQ_MZ2_c50820/f1p15/3020	1	1003	NW_013655287.1	+	57	1623	notsure	33.3	1004	3011	NW_013652605.1	+	185	3423	notsure	66.6
i1_LQ_SZ_c21712/f1p153/1176	1	878	NW_013653913.1	+	33237	36043	ENH_00045020	74.5	879	1178	NW_013652736.1	-	7961	8260	notsure	25.5	i4_LQ_MZ2_c12150/f1p0/4704	1	2599	NW_013654329.1	-	81	4606	ENH_00054290	55.5	2600	4684	NW_013651994.1	-	5154	9290	ENH_00007630	44.5
i1_LQ_SZ_c124072/f11p0/1400	1	517	NW_013654662.1	+	13510	14332	ENH_00079740	36.9	518	1400	NW_013654719.1	+	535	2342	ENH_00082990	63.1	i0_HQ_MZ2_c50298/f17p0/540	3	66	NW_013654853.1	-	24	87	ENH_00004110	11.9	67	540	NW_013654335.1	+	72	539	notsure	87.8
i1_LQ_SZ_c52097/f1p29/2126	1	1500	NW_013654756.1	-	104	2824	ENH_00084500	70.5	1501	2128	NW_013651978.1	-	8840	10000	notsure	29.5	i3_LQ_MZ2_c48279/f1p0/3097	1	925	NW_013655287.1	+	78	1626	notsure	29.8	926	3100	NW_013652605.1	+	188	3384	notsure	70.2
i1_LQ_SZ_c129523/f1p6/1900	1	591	NW_013654493.1	+	18936	19722	notsure	31.1	592	1900	NW_013651679.1	+	66	4725	ENH_00061160	68.9	i3_LQ_MZ2_c38921/f1p0/3224	2	965	NW_013653542.1	+	35738	37801	ENH_00041200	29.8	966	3232	NW_013651817.1	+	156	4036	ENH_00000220	70.1
i2_LQ_SZ_c74285/f3p2/2437	1	1817	NW_013654756.1	-	104	3135	ENH_00084500	74.6	1818	2412	NW_013651978.1	-	8876	10000	notsure	24.4	i2_LQ_MZ2_c15798/f1p10/1870	1	1403	NW_013652957.1	-	92	2326	ENH_00032330	75.2	1404	1866	NW_013652001.1	-	9437	9885	notsure	24.8
i2_LQ_SZ_c4128/f1p16/2188	1	1211	NW_013655000.1	+	42960	44265	notsure	55.6	1212	2177	NW_013651947.1	-	4780	5753	notsure	44.4	i1_LQ_MZ2_c2981/f1p1/1570	1	1264	NW_013652405.1	+	584	5538	ENH_00021070	81.2	1265	1557	NW_013654377.1	+	161	683	ENH_00058340	18.8
i1_LQ_SZ_c41094/f1p1/1100	1	693	NW_013652643.1	-	86	1032	ENH_00027090	63.5	694	1089	NW_013654624.1	-	16476	16872	notsure	36.3	i2_LQ_MZ2_c42730/f1p30/2506	1	2198	NW_013651790.1	-	136565	138762	ENH_00086130	87.7	2199	2506	NW_013655237.1	+	32725	33033	notsure	12.3
i1_LQ_SZ_c103873/f1p3/1630	14	377	NW_013654577.1	-	8276	8635	ENH_00074350	22.9	378	1591	NW_013654626.1	-	2366	4489	ENH_00077310	76.3	i2_LQ_MZ2_c94345/f1p26/2873	1	361	NW_013654536.1	+	103874	104235	notsure	12.6	362	2876	NW_013653541.1	-	18772	46549	ENH_00041800,ENH_00041780,ENH_00041790	87.4
i4_LQ_SZ_c7479/f1p3/4187	1	3541	NW_013651924.1	-	138	5671	ENH_00004680	83.1	3542	4260	NW_013654506.1	-	18965	19684	notsure	16.9	i0_LQ_MZ2_c10394/f1p0/445	1	197	NW_013652069.1	-	4867	5063	notsure	44.1	198	444	NW_013652122.1	-	60648	60895	notsure	55.3
i2_LQ_SZ_c91876/f1p10/2490	1	1351	NW_013653913.1	+	33237	36223	ENH_00045020	54.2	1352	2494	NW_013651737.1	+	1902	3299	ENH_00071100	45.8	i2_LQ_MZ2_c101795/f1p13/2883	1	2242	NW_013652138.1	-	58	3894	notsure	77	2243	2910	NW_013652396.1	+	467	1134	notsure	23
i1_LQ_SZ_c67192/f1p86/1674	1	748	NW_013654502.1	+	16638	17407	notsure	44.7	749	1675	NW_013651834.1	-	9701	10702	notsure	55.3	i1_LQ_MZ2_c14102/f1p3/2088	1	396	NW_013651979.1	+	8366	8761	ENH_00074260	19.1	397	2072	NW_013654575.1	+	32	3361	ENH_00086510	80.9
i1_LQ_SZ_c58550/f1p0/1681	1	1175	NW_013653913.1	+	33203	35360	ENH_00045020	70	1176	1679	NW_013651737.1	+	2799	3302	notsure	30	i0_HQ_MZ2_c22416/f4p0/973	3	551	NW_013651852.1	-	110	1079	ENH_00023390	56.4	552	973	NW_013652488.1	-	4410	4879	ENH_00086330	43.4
i1_HQ_SZ_c78409/f3p0/1555	1	174	NW_013652236.1	-	150	318	ENH_00016430	11.2	175	1555	NW_013652055.1	+	12	1396	ENH_00010380	88.8	i2_LQ_MZ2_c76724/f1p37/2593	1	2125	NW_013652255.1	-	87	2395	ENH_00017000	82	2126	2593	NW_013654501.1	+	341	816	ENH_00068930	18
i1_LQ_SZ_c25265/f1p13/1452	1	1246	NW_013652558.1	+	56261	57477	ENH_00025160	85.8	1247	1453	NW_013653513.1	+	561	767	ENH_00040230	14.2	i2_LQ_MZ2_c31598/f1p27/2294	1	1939	NW_013651669.1	-	7035	80465	ENH_00059820,ENH_00059740,ENH_00059770,ENH_00059730,ENH_00059760	84.5	1940	2295	NW_013654550.1	-	1286	2070	ENH_00072970	15.5
i1_LQ_SZ_c83308/f1p1/1468	10	994	NW_013654359.1	-	19103	20074	notsure	67.1	995	1469	NW_013652079.1	-	2649	3123	notsure	32.3	i1_LQ_MZ2_c26859/f1p0/1256	1	328	NW_013651722.1	-	13316	13784	ENH_00069560	26.1	329	1257	NW_013655216.1	-	33348	35841	ENH_00033960	73.9
i4_LQ_SZ_c4756/f1p0/4278	5	2281	NW_013654502.1	+	16639	21042	ENH_00069200	53.3	2282	4275	NW_013651834.1	-	9699	11625	ENH_00000960	46.6	i4_LQ_MZ2_c6923/f1p0/4893	1	4371	NW_013651701.1	+	232506	258078	notsure	89.3	4372	4895	NW_013655308.1	+	8351	19507	notsure	10.7
i1_LQ_SZ_c67050/f1p1/1499	5	1252	NW_013654568.1	-	679	3709	notsure	83.5	1253	1495	NW_013652436.1	+	74	520	ENH_00021880	16.3	i1_LQ_MZ2_c46751/f1p1/1973	1	234	NW_013652356.1	+	5406	5638	notsure	11.8	235	1976	NW_013655283.1	-	38872	40742	notsure	88.1
i1_LQ_SZ_c96808/f1p0/1557	1	987	NW_013652161.1	-	235	2013	ENH_00013680	63.1	988	1564	NW_013654462.1	+	488	1170	notsure	36.9	i1_LQ_MZ2_c52669/f1p3/1973	1	632	NW_013651881.1	+	11146	11777	ENH_00002770	32	633	1973	NW_013652268.1	-	4404	5744	ENH_00017250	68
i2_LQ_SZ_c96762/f1p2/2150	1	315	NW_013653722.1	-	98	1355	ENH_00042720	14.7	316	2150	NW_013654751.1	-	10808	13795	ENH_00084200	85.3	i3_LQ_MZ2_c2905/f1p2/3739	1	1067	NW_013655287.1	+	73	1711	notsure	27.1	1068	3934	NW_013652605.1	+	185	3423	notsure	72.8
i4_LQ_SZ_c8936/f1p0/4585	2	1403	NW_013655315.1	-	83	1454	ENH_00043270	30.2	1404	4623	NW_013654652.1	+	824	6965	ENH_00079230	69.4	i3_LQ_MZ2_c43783/f1p0/3987	1	2956	NW_013653843.1	-	12	4285	notsure	74.1	2957	3989	NW_013652928.1	-	459	1491	notsure	25.9
i2_LQ_SZ_c131217/f1p1/2317	20	1839	NW_013654685.1	+	11489	13309	ENH_00080920	78.5	1840	2317	NW_013654378.1	-	67256	67734	ENH_00065470	20.6	i1_LQ_MZ2_c25643/f1p1/2010	1	1374	NW_013652356.1	-	137	5268	ENH_00019830,ENH_00019850	68.6	1375	2003	NW_013652343.1	-	4272	5884	notsure	31.4
i1_LQ_SZ_c96965/f1p6/2003	1	1197	NW_013651989.1	-	3	2708	ENH_00007520	59.6	1198	2008	NW_013651763.1	+	24	1090	ENH_00077680	40.4	i0_LQ_MZ2_c77339/f1p0/1007	1	548	NW_013651852.1	-	110	1079	ENH_00023390	54.5	549	1006	NW_013652488.1	-	4415	4879	ENH_00086330	45.5
i4_LQ_SZ_c1715/f1p0/4303	1	1272	NW_013652443.1	-	85	1778	notsure	28.7	1273	4435	NW_013653353.1	+	259	6291	ENH_00039300	71.3	i2_LQ_MZ2_c78055/f1p10/2486	1	2025	NW_013654853.1	-	142	2170	ENH_00004110	81.5	2026	2484	NW_013654335.1	+	91	541	notsure	18.5
i3_LQ_SZ_c21676/f1p2/3219	2	2040	NW_013652676.1	-	963	36411	ENH_00027840,ENH_00027800,ENH_00027810,ENH_00027770,ENH_00027780,ENH_00027820	63.4	2041	3218	NW_013654429.1	+	7503	8840	ENH_00063140	36.6	i2_LQ_MZ2_c207937/f1p26/2033	1	685	NW_013653019.1	-	936	2233	ENH_00033470	33.7	686	2034	NW_013654668.1	-	13017	15805	notsure	66.3
i2_LQ_SZ_c21037/f1p49/2117	1	1617	NW_013654953.1	-	3313	4905	ENH_00014110	76.3	1618	2120	NW_013651740.1	+	15437	15937	notsure	23.7	i2_LQ_MZ2_c3161/f1p17/2200	1	464	NW_013654693.1	+	11998	12854	notsure	21.1	465	2200	NW_013652625.1	+	208	3348	ENH_00025910	78.9
i1_LQ_SZ_c5538/f1p4/1916	1	1594	NW_013651993.1	-	676	8885	notsure	83.8	1595	1903	NW_013654693.1	+	64	387	ENH_00081460	16.2	i2_LQ_MZ2_c108108/f1p67/2821	1	1565	NW_013654529.1	-	92315	94404	ENH_00076820	55.8	1566	2804	NW_013651720.1	-	14673	15909	notsure	44.2
i2_LQ_SZ_c140244/f1p1/2786	1	888	NW_013654609.1	-	946	2770	ENH_00076460	31.9	889	2787	NW_013655201.1	+	1408	3307	ENH_00032990	68.1	i1_HQ_MZ2_c40715/f2p1/1955	1	365	NW_013654712.1	-	63	981	notsure	18.7	366	1955	NW_013652429.1	+	127	3473	ENH_00021910	81.3
i4_LQ_SZ_c7022/f1p11/4746	1	2805	NW_013654502.1	+	16635	21042	ENH_00069200	58.8	2806	4769	NW_013651834.1	-	9696	11625	ENH_00000960	41.2	i1_HQ_MZ2_c70728/f4p13/1633	1	1307	NW_013652611.1	-	12	3499	ENH_00025790	80	1308	1633	NW_013654523.1	-	120351	120676	notsure	20
i2_LQ_SZ_c71079/f1p9/2358	2	1533	NW_013654652.1	+	9110	10581	notsure	65	1534	2357	NW_013653236.1	+	5197	6020	notsure	35	i3_HQ_MZ2_c32206/f2p3/3089	1	1633	NW_013654288.1	+	30296	32386	ENH_00049290	52.8	1634	3091	NW_013651796.1	-	10718	13969	notsure	47.2
i3_LQ_SZ_c35270/f1p2/3012	1	1071	NW_013652250.1	+	4376	5710	notsure	34.9	1072	3066	NW_013652104.1	+	262	5097	ENH_00011490,ENH_00011520	65.1	i0_LQ_MZ2_c56654/f1p0/1001	1	554	NW_013651852.1	-	96	1062	ENH_00023390	55.5	555	998	NW_013652488.1	-	4413	4865	ENH_00086330	44.5
i2_HQ_SZ_c32075/f2p8/2492	1	2093	NW_013651709.1	-	335	2578	ENH_00067140	84	2094	2492	NW_013652500.1	+	1301	1698	notsure	16	i2_LQ_MZ2_c88631/f1p5/2172	1	349	NW_013654585.1	-	436	777	ENH_00074810	15.9	350	2192	NW_013654672.1	+	942	3677	ENH_00080200	84.1
i0_LQ_SZ_c32111/f1p0/563	1	148	NW_013652643.1	-	86	232	notsure	26.3	149	562	NW_013654624.1	-	16461	16872	notsure	73.7	i0_LQ_MZ2_c25232/f1p3/793	2	463	NW_013651852.1	-	110	1083	ENH_00023390	58.3	464	792	NW_013652488.1	-	4417	4879	ENH_00086330	41.5
i4_LQ_SZ_c9064/f1p155/4427	1	3165	NW_013651926.1	+	87739	92417	ENH_00005260	70.4	3166	4498	NW_013654322.1	-	28818	30169	notsure	29.6	i0_LQ_MZ2_c12266/f1p0/455	1	278	NW_013652384.1	-	5187	5464	notsure	61	279	456	NW_013652494.1	+	2470	2647	notsure	39
i1_LQ_SZ_c3880/f1p15/1391	2	445	NW_013654624.1	-	247	1279	ENH_00077230	31.8	446	1395	NW_013652017.1	+	99	4896	notsure	68.1	i1_LQ_MZ2_c35958/f1p5/1033	1	656	NW_013654359.1	-	19103	19746	notsure	63.4	657	1035	NW_013652079.1	-	2745	3123	notsure	36.6
i2_LQ_SZ_c100160/f1p9/2374	10	1232	NW_013653913.1	+	33362	36223	ENH_00045020	51.4	1233	2378	NW_013651737.1	+	1902	3310	ENH_00071100	48.2	i1_HQ_MZ2_c28124/f3p7/1927	8	1567	NW_013653389.1	+	349	1908	notsure	81	1568	1926	NW_013653054.1	-	1797	2155	notsure	18.6
i0_HQ_SZ_c56465/f12p0/839	1	591	NW_013654792.1	-	235	1887	ENH_00052110	70.4	592	839	NW_013652158.1	+	684	921	ENH_00013490	29.6	i1_LQ_MZ2_c29696/f1p1/1593	1	737	NW_013654870.1	+	7658	9094	ENH_00006010	46.2	738	1593	NW_013654562.1	+	184	1043	ENH_00073570	53.7
i1_LQ_SZ_c139569/f1p1/1002	1	689	NW_013652643.1	-	86	1032	ENH_00027090	68.7	690	1003	NW_013654624.1	-	16462	16872	notsure	31.3	i1_LQ_MZ2_c42494/f1p2/1354	1	424	NW_013654904.1	+	8278	8961	ENH_00009530	31.3	425	1356	NW_013654591.1	+	80	2889	ENH_00075020	68.7
i4_LQ_SZ_c7397/f1p0/4323	1	1125	NW_013654374.1	+	26172	27336	ENH_00058240	25.5	1126	4409	NW_013652961.1	+	457	10733	ENH_00032390	74.5	i3_LQ_MZ2_c37248/f1p10/3173	2	1450	NW_013654861.1	-	2544	80662	ENH_00005440,ENH_00005480,ENH_00005470,ENH_00005460,ENH_00005520,ENH_00005500,ENH_00005510	45.6	1451	3173	NW_013655283.1	+	1090	5637	ENH_00039870	54.3
i2_HQ_SZ_c30196/f3p2/2118	1	803	NW_013651742.1	+	17911	19001	ENH_00072130	37.9	804	2118	NW_013654213.1	-	32632	34047	notsure	62.1	i2_HQ_MZ2_c123967/f3p1/2632	1	2152	NW_013654853.1	-	28	2180	ENH_00004110	81.8	2153	2631	NW_013654335.1	+	67	539	notsure	18.2
i2_LQ_SZ_c69374/f1p16/2602	1	497	NW_013654956.1	-	32623	33366	ENH_00014410	19.1	498	2602	NW_013652451.1	-	23546	26022	ENH_00022400	80.9	i0_LQ_MZ2_c88404/f1p1/971	1	548	NW_013651852.1	-	110	1079	ENH_00023390	55.4	549	989	NW_013652488.1	-	4417	4879	ENH_00086330	44.6
i2_LQ_SZ_c70711/f1p0/2660	1	1569	NW_013653913.1	+	33203	36223	ENH_00045020	58.9	1570	2663	NW_013651737.1	+	1902	3301	ENH_00071100	41.1	i3_LQ_MZ2_c7840/f1p0/3664	1	885	NW_013653829.1	-	845	1724	notsure	24.1	886	3669	NW_013655336.1	+	167113	171264	notsure	75.9
i2_LQ_SZ_c36216/f1p11/2238	1	460	NW_013651734.1	+	19844	20291	notsure	20.6	461	2238	NW_013652250.1	+	476	2719	ENH_00016790	79.4	i3_LQ_MZ2_c27410/f1p118/3395	3	640	NW_013652761.1	-	2793	3430	notsure	18.4	641	3463	NW_013651716.1	+	945	17586	notsure	81.5
i1_LQ_SZ_c114856/f1p0/1041	1	641	NW_013652643.1	-	86	1032	ENH_00027090	61.6	642	1040	NW_013654624.1	-	16473	16872	notsure	38.4	i3_LQ_MZ2_c38017/f1p0/4077	1	1183	NW_013652406.1	-	179	1364	ENH_00021290	28.9	1184	4086	NW_013654724.1	-	11999	14833	ENH_00083160	71
i1_LQ_SZ_c42555/f1p7/1605	1	993	NW_013654592.1	+	2406	3470	ENH_00075210	61.9	994	1605	NW_013652081.1	-	1355	1951	notsure	38.1	i4_LQ_MZ2_c2896/f1p5/4414	11	3762	NW_013655059.1	-	1100	4848	ENH_00023060	84.8	3763	4423	NW_013651893.1	-	93392	94092	notsure	14.9
i1_HQ_SZ_c6172/f4p16/1815	2	1282	NW_013654933.1	+	2972	8248	ENH_00012300,ENH_00012310	70.6	1283	1815	NW_013651741.1	-	15434	15967	ENH_00072020	29.4	i0_LQ_MZ2_c24514/f1p2/978	1	549	NW_013651852.1	-	110	1079	ENH_00023390	56.1	550	978	NW_013652488.1	-	4412	4879	ENH_00086330	43.9
i1_HQ_SZ_c32771/f4p1/1642	1	842	NW_013654310.1	-	102	1778	ENH_00051850	51.3	843	1642	NW_013654423.1	-	22351	24085	ENH_00062740	48.7	i1_LQ_MZ2_c13978/f1p36/1532	6	174	NW_013653524.1	+	38957	39125	notsure	11	175	1530	NW_013654603.1	+	136	1901	ENH_00075710	88.5
i3_HQ_SZ_c37586/f2p0/3188	1	372	NW_013651666.1	-	353	1186	notsure	11.6	373	3194	NW_013652166.1	+	131	4833	ENH_00013950,ENH_00013930	88.4	i3_LQ_MZ2_c38328/f1p0/3732	1	1721	NW_013654502.1	+	17969	21042	ENH_00069200	46.2	1722	3723	NW_013651834.1	-	9696	11625	ENH_00000960	53.8
i1_LQ_SZ_c33350/f1p2/1799	3	826	NW_013652086.1	+	5567	8204	notsure	45.7	827	1802	NW_013654502.1	+	125	3169	ENH_00069160	54.2	i4_LQ_MZ2_c7176/f1p13/4156	1	606	NW_013654364.1	-	1522	3249	ENH_00057380	14.6	607	4147	NW_013651775.1	-	10346	16399	ENH_00079130	85.4
i0_HQ_SZ_c64800/f15p0/810	1	336	NW_013654359.1	-	19103	19440	notsure	41.4	337	811	NW_013652079.1	-	2649	3123	notsure	58.6	i4_LQ_MZ2_c7395/f1p0/4201	40	3592	NW_013652802.1	+	150154	154670	ENH_00031650	82.9	3593	4281	NW_013654817.1	-	97640	98336	notsure	16.1
i2_LQ_SZ_c151458/f1p5/2253	1	1525	NW_013652558.1	+	56099	57734	ENH_00025160	67.7	1526	2252	NW_013653513.1	+	561	1287	ENH_00040230	32.3	i2_LQ_MZ2_c77643/f1p20/2479	1	720	NW_013654324.1	+	4175	5056	notsure	29	721	2482	NW_013652460.1	-	3259	5157	notsure	71
i4_LQ_SZ_c11795/f1p37/4251	1	2280	NW_013654502.1	+	16636	21042	ENH_00069200	53.5	2281	4258	NW_013651834.1	-	9696	11625	ENH_00000960	46.5	i0_LQ_MZ2_c12321/f3p14/978	1	551	NW_013651852.1	-	110	1079	ENH_00023390	57	552	967	NW_013652488.1	-	4419	4879	ENH_00086330	43
i3_LQ_SZ_c25733/f1p4/3213	1	1109	NW_013654477.1	-	19	3534	notsure	34.5	1110	3215	NW_013654564.1	-	14269	18515	ENH_00073840	65.5	i2_LQ_MZ2_c72180/f1p2/2986	1	759	NW_013653990.1	+	805	1563	notsure	25.4	760	2987	NW_013654495.1	+	378	3049	notsure	74.6
i1_LQ_SZ_c77740/f1p1/2007	1	409	NW_013652154.1	-	131	960	ENH_00013440	20.4	410	2007	NW_013654476.1	-	9313	11905	notsure	79.6	i2_LQ_MZ2_c30598/f1p13/3398	1	2055	NW_013653873.1	+	31200	36735	ENH_00044640	60.5	2056	3391	NW_013652334.1	-	3849	5997	ENH_00019220	39.4
i2_LQ_SZ_c23844/f1p15/2429	1	2170	NW_013654639.1	-	1015	9777	ENH_00078330	89.3	2171	2430	NW_013654347.1	+	85	343	notsure	10.7	i2_LQ_MZ2_c14214/f1p9/2635	2	1152	NW_013654904.1	+	5600	8961	ENH_00009530	43.3	1153	2659	NW_013654591.1	+	80	2906	ENH_00075020	56.7
i1_LQ_SZ_c43233/f1p6/1295	1	689	NW_013652676.1	-	34620	36233	ENH_00027840	53.3	690	1293	NW_013654809.1	+	124542	125457	ENH_00055960	46.7	i3_LQ_MZ2_c44162/f1p0/3380	2	1371	NW_013654460.1	-	62	3549	ENH_00065930	41	1372	3326	NW_013655353.1	+	101	5232	ENH_00046690	58.5
i4_LQ_SZ_c3456/f1p9/4070	1	2215	NW_013654502.1	+	16636	21042	ENH_00069200	53.2	2216	4162	NW_013651834.1	-	9696	11625	ENH_00000960	46.8	i1_LQ_MZ2_c5034/f1p1/1591	1	470	NW_013652169.1	-	57	642	ENH_00013990	29.6	471	1588	NW_013653019.1	-	45766	46912	notsure	70.4
i1_LQ_SZ_c89312/f1p3/1772	1	294	NW_013652638.1	-	359	648	notsure	16.6	295	1766	NW_013653004.1	-	567	2847	notsure	83.1	i2_LQ_MZ2_c45351/f1p5/2930	1	1247	NW_013651945.1	-	464	3069	notsure	42.5	1248	2932	NW_013651980.1	-	7633	9890	ENH_00007250	57.5
i2_HQ_SZ_c108173/f2p7/2455	1	1820	NW_013654756.1	-	104	3145	ENH_00084500	74.1	1821	2455	NW_013651978.1	-	8834	10000	notsure	25.9	i1_LQ_MZ2_c32519/f1p0/1898	1	629	NW_013651733.1	-	966	2293	ENH_00070470	33.1	630	1901	NW_013654069.1	-	31050	34733	ENH_00046600	66.9
i3_LQ_SZ_c30470/f1p61/3273	1	431	NW_013655124.1	+	18002	18433	notsure	13.1	432	3279	NW_013651917.1	-	7064	13269	ENH_00004740	86.8	i1_LQ_MZ2_c50896/f1p8/1629	1	915	NW_013652643.1	+	1704	3718	ENH_00086340	56	916	1633	NW_013652297.1	+	171	921	ENH_00027100	44
i2_LQ_SZ_c74010/f1p36/2269	1	1821	NW_013654756.1	-	104	3145	ENH_00084500	80.3	1822	2268	NW_013651978.1	-	7534	10000	notsure	19.7	i2_LQ_MZ2_c7380/f1p11/2667	25	1326	NW_013654683.1	+	13206	14609	ENH_00080880	48.8	1327	2669	NW_013654389.1	+	99	1889	notsure	50.3
i2_LQ_SZ_c74829/f1p2/2807	1	900	NW_013654609.1	-	946	2783	ENH_00076460	32.1	901	2806	NW_013655201.1	+	1408	3313	ENH_00032990	67.9	i5_LQ_MZ2_c2237/f1p3/5607	1	3614	NW_013651816.1	+	5008	12628	ENH_00000210	64.4	3615	5612	NW_013654512.1	+	192	4344	ENH_00069860	35.6
i2_LQ_SZ_c97826/f1p0/2378	2	1292	NW_013653913.1	+	33239	36223	ENH_00045020	54.3	1293	2372	NW_013651737.1	+	1902	3294	ENH_00071100	45.4	i2_LQ_MZ2_c70229/f1p4/2308	1	2012	NW_013654618.1	-	10	3511	ENH_00081870	87.2	2013	2308	NW_013652844.1	-	2231	2526	notsure	12.8
i2_LQ_SZ_c129052/f1p11/2893	1	1768	NW_013654344.1	+	26638	28445	ENH_00055770	61.1	1769	2893	NW_013652158.1	-	6704	7829	ENH_00013530	38.9	i4_LQ_MZ2_c3835/f1p5/4694	1	1085	NW_013654364.1	-	1522	3248	ENH_00057380	23.1	1086	4697	NW_013651775.1	-	10346	16399	ENH_00079130	76.9
i1_LQ_SZ_c76079/f1p272/1495	8	317	NW_013653780.1	+	1141	1662	ENH_00043640	20.7	318	1498	NW_013651792.1	-	13684	15782	ENH_00082370	78.8	i3_LQ_MZ2_c7991/f1p0/3264	5	2038	NW_013654434.1	+	6906	8947	ENH_00063340	62.2	2039	3268	NW_013654285.1	-	29810	31684	ENH_00049000	37.6
i2_LQ_SZ_c14224/f1p9/2153	1	1784	NW_013654797.1	+	11859	13645	ENH_00052780	82.9	1785	2152	NW_013654284.1	-	18911	19305	notsure	17.1	i4_LQ_MZ2_c4099/f1p7/4130	1	2934	NW_013651762.1	-	108367	112515	ENH_00078170	71.3	2935	4117	NW_013652137.1	-	17321	19232	ENH_00015480	28.7
i0_LQ_SZ_c25714/f1p0/836	1	592	NW_013654792.1	-	235	1887	ENH_00052110	70.6	593	839	NW_013652158.1	+	684	921	ENH_00013490	29.4	i2_HQ_MZ2_c125558/f2p14/2678	26	518	NW_013654817.1	+	97869	98335	notsure	18.4	519	2677	NW_013652802.1	-	152287	154671	notsure	80.6
i4_LQ_SZ_c2275/f1p9/4367	22	2805	NW_013655088.1	+	7307	49078	ENH_00024840,ENH_00024870,ENH_00024850,ENH_00024860	63.3	2806	4401	NW_013655272.1	+	5458	7429	ENH_00038980	36.3	i3_LQ_MZ2_c40828/f1p0/3123	1	891	NW_013655024.1	-	88	1206	ENH_00020120	28.5	892	3128	NW_013652458.1	-	499	4901	ENH_00022340	71.5
i3_LQ_SZ_c33487/f1p0/3597	3	2061	NW_013654571.1	-	3327	9032	notsure	57.4	2062	3575	NW_013651676.1	-	9120	11043	ENH_00060270	42.2	i3_LQ_MZ2_c35733/f1p0/3716	1	1336	NW_013652443.1	-	85	1784	notsure	34.9	1337	3826	NW_013653353.1	+	259	6288	ENH_00039300	65.1
i2_LQ_SZ_c43745/f1p4/2310	2	1491	NW_013654578.1	-	823	6445	ENH_00074380	64.7	1492	2304	NW_013654296.1	+	63	1293	notsure	35.3	i1_HQ_MZ2_c2616/f7p0/1701	1	1229	NW_013654383.1	+	24000	26293	ENH_00059620	72.3	1230	1701	NW_013654999.1	-	136	607	notsure	27.7
i3_LQ_SZ_c24073/f1p95/3611	1	2283	NW_013654502.1	+	16636	21042	ENH_00069200	63.2	2284	3613	NW_013651834.1	-	9697	11625	ENH_00000960	36.8	i2_LQ_MZ2_c83653/f1p82/2101	1	1237	NW_013652353.1	+	6805	9711	notsure	58.9	1238	2101	NW_013652388.1	+	20885	21706	ENH_00020940	41.1
i2_LQ_SZ_c23798/f1p13/2274	2	1315	NW_013653913.1	+	33221	36223	ENH_00045020	57.5	1316	2281	NW_013651737.1	+	1902	3303	ENH_00071100	42.3	i2_HQ_MZ2_c2384/f10p17/2878	1	1188	NW_013651885.1	+	10539	11971	notsure	41.3	1189	2878	NW_013651919.1	+	134	2379	notsure	58.7
i3_LQ_SZ_c39719/f1p0/3716	1	979	NW_013651812.1	-	183741	185322	ENH_00003600	26.3	980	3718	NW_013652898.1	-	21762	24497	ENH_00031880	73.7	i0_LQ_MZ2_c77854/f2p140/1010	1	545	NW_013651852.1	-	110	1079	ENH_00023390	54.1	546	1008	NW_013652488.1	-	4411	4879	ENH_00086330	45.9
i3_LQ_SZ_c24078/f1p0/3148	1	1488	NW_013651926.1	+	89777	92417	ENH_00005260	47.3	1489	3146	NW_013654322.1	-	28510	30169	notsure	52.7	i2_LQ_MZ2_c159975/f1p3/2606	1	692	NW_013653179.1	-	4927	18817	notsure	26.5	693	2607	NW_013654391.1	+	1126	6028	notsure	73.5
i1_HQ_SZ_c3381/f2p12/1808	1	544	NW_013654881.1	-	84	3591	notsure	30.2	545	1804	NW_013652699.1	+	604	1899	ENH_00028060	69.8	i2_LQ_MZ2_c157567/f1p6/2632	1	2152	NW_013654853.1	-	28	2181	ENH_00004110	81.8	2153	2631	NW_013654335.1	+	67	539	notsure	18.2
i2_LQ_SZ_c98214/f1p53/3135	1	383	NW_013654456.1	-	289	914	ENH_00065020	12.2	384	3133	NW_013654455.1	-	18990	22274	ENH_00065000,ENH_00064990	87.7	i3_LQ_MZ2_c5906/f1p0/3273	2	2703	NW_013652400.1	-	14	3409	notsure	79.5	2704	3395	NW_013653604.1	+	163	854	notsure	20.4
i4_LQ_SZ_c5623/f1p1/4188	3	2751	NW_013654338.1	-	47	3258	ENH_00055260	64.1	2752	4291	NW_013655239.1	+	1094	3286	ENH_00036640	35.9	i0_LQ_MZ2_c37166/f1p0/518	1	386	NW_013654980.1	-	7	6264	notsure	74.5	387	518	NW_013652708.1	+	4020	4138	notsure	25.5
i3_LQ_SZ_c20950/f1p0/3576	1	1580	NW_013652560.1	-	192	1798	ENH_00025040	43.7	1581	3614	NW_013655113.1	-	1802	3957	ENH_00027070	56.3	i2_LQ_MZ2_c104858/f1p3/2855	1	1003	NW_013654362.1	+	148685	150076	ENH_00057960	35.1	1004	2854	NW_013655188.1	+	528	3580	notsure	64.9
i2_LQ_SZ_c45410/f1p5/2142	4	1155	NW_013654495.1	+	20584	21736	notsure	53.8	1156	2143	NW_013653161.1	+	185	1171	notsure	46.1	i0_LQ_MZ2_c30292/f1p5/741	1	610	NW_013654980.1	-	7	6488	notsure	82.2	611	742	NW_013652708.1	+	4020	4138	notsure	17.8
i1_LQ_SZ_c46045/f1p2/1296	1	816	NW_013654359.1	-	19103	19909	notsure	63.3	817	1290	NW_013652079.1	-	2649	3123	notsure	36.7	i2_LQ_MZ2_c5811/f1p16/2539	1	2102	NW_013654853.1	-	51	2150	ENH_00004110	83.1	2103	2531	NW_013654335.1	+	115	540	notsure	16.9
i3_LQ_SZ_c15602/f1p0/3933	1	1329	NW_013654813.1	-	86	2522	notsure	33.8	1330	3935	NW_013654519.1	-	12894	20144	ENH_00070520	66.2	i1_HQ_MZ2_c29863/f2p10/1333	1	1131	NW_013651790.1	-	50224	137589	ENH_00086130,ENH_00086080,ENH_00086060,ENH_00086090,ENH_00086040,ENH_00086030,ENH_00086100,ENH_00085990,ENH_00086110	84.8	1132	1334	NW_013655237.1	+	32831	33034	notsure	15.2
i2_LQ_SZ_c14688/f1p12/2105	1	1318	NW_013651805.1	-	709	2204	ENH_00084830	62.6	1319	2107	NW_013653534.1	-	684	1421	ENH_00040340	37.4	i1_LQ_MZ2_c52346/f1p5/1943	1	746	NW_013655038.1	+	3179	3924	notsure	38.4	747	1945	NW_013652025.1	+	33795	36043	ENH_00009020	61.6
i2_LQ_SZ_c65531/f1p7/1970	1	393	NW_013654776.1	-	117	512	notsure	20.1	394	1959	NW_013654799.1	+	76	4114	ENH_00052880	79.9	i2_LQ_MZ2_c23218/f1p8/2842	1	2337	NW_013652138.1	-	342	26467	notsure	82.7	2338	2827	NW_013652396.1	+	467	1134	notsure	17.3
i0_LQ_SZ_c78507/f1p0/379	1	327	NW_013655252.1	+	395	721	notsure	85.2	328	384	NW_013653117.1	-	291	347	notsure	14.8	i0_LQ_MZ2_c37315/f1p0/651	1	305	NW_013654443.1	+	23160	23464	ENH_00064280	46.9	306	648	NW_013651875.1	-	11236	11570	notsure	52.7
i1_LQ_SZ_c48170/f1p11/1253	1	317	NW_013654378.1	-	69135	69453	ENH_00065470	25.3	318	1253	NW_013654515.1	-	40243	41178	ENH_00070670	74.7	i1_LQ_MZ2_c14716/f1p0/1234	1	194	NW_013654657.1	-	98	292	ENH_00079810	15.7	195	1236	NW_013654681.1	-	13261	15060	ENH_00080670	84.3
i1_LQ_SZ_c71593/f1p13/1872	1	701	NW_013655083.1	-	34474	35177	ENH_00024290	37.4	702	1876	NW_013654378.1	-	67258	68426	ENH_00065470	62.6	i0_LQ_MZ2_c30996/f1p0/796	1	340	NW_013652897.1	+	2534	3266	notsure	42.7	341	795	NW_013652300.1	-	5874	6274	notsure	57.2
i0_HQ_SZ_c78635/f4p0/460	1	50	NW_013652643.1	-	86	135	notsure	10.9	51	460	NW_013654624.1	-	16460	16872	notsure	89.1	i0_LQ_MZ2_c44380/f1p0/343	1	66	NW_013654359.1	-	19103	19168	notsure	19.3	67	342	NW_013652079.1	-	2848	3123	notsure	80.7
i2_LQ_SZ_c65991/f1p9/2772	7	881	NW_013654643.1	-	1555	3998	notsure	31.6	882	2769	NW_013654303.1	-	26041	29067	ENH_00051300	68.2	i1_LQ_MZ2_c25861/f1p0/1375	1	737	NW_013652772.1	-	164	1183	notsure	53.6	738	1375	NW_013654509.1	-	19484	20118	notsure	46.4
i1_LQ_SZ_c43354/f1p12/1912	1	201	NW_013652353.1	-	269	469	notsure	10.7	202	1872	NW_013653873.1	+	383	3795	ENH_00044590	89.2	i2_LQ_MZ2_c168248/f1p2/2373	1	746	NW_013654530.1	-	529	2445	ENH_00071860	32.2	747	2320	NW_013654357.1	-	22838	28198	ENH_00056790	67.8
i3_LQ_SZ_c30708/f1p19/3496	1	475	NW_013651935.1	-	176	1022	notsure	13.4	476	3554	NW_013652103.1	-	4170	8470	ENH_00011480	86.6	i2_HQ_MZ2_c184721/f73p3/2289	1	672	NW_013652412.1	-	72	1184	ENH_00086310	29.4	673	2288	NW_013651837.1	-	8807	11786	ENH_00021270	70.6
i2_LQ_SZ_c28616/f1p16/2106	2	1185	NW_013652048.1	+	6665	8721	ENH_00009760	56.2	1186	2107	NW_013654530.1	-	19109	20049	notsure	43.8	i2_LQ_MZ2_c94957/f1p18/2900	1	607	NW_013655092.1	+	2141	2749	ENH_00024900	20.8	608	2911	NW_013652276.1	+	350	4425	ENH_00017470	79
i1_LQ_SZ_c84313/f1p0/1022	1	286	NW_013652304.1	+	5309	6151	ENH_00018400	28	287	1022	NW_013655046.1	+	362	1763	notsure	72	i3_LQ_MZ2_c12650/f1p1/3254	1	987	NW_013655287.1	+	72	1626	notsure	30.4	988	3245	NW_013652605.1	+	188	3329	notsure	69.6
i2_LQ_SZ_c125245/f1p1/2034	1	1350	NW_013653913.1	+	33199	36223	ENH_00045020	66.4	1351	2033	NW_013651737.1	+	1902	3271	ENH_00071100	33.6	i2_HQ_MZ2_c2003/f27p21/2785	1	1897	NW_013654510.1	+	13743	20017	ENH_00069520	68.1	1898	2784	NW_013654151.1	-	32553	33992	ENH_00047580	31.9
i2_LQ_SZ_c50443/f1p29/2579	1	1063	NW_013652264.1	+	2769	6272	ENH_00017200	41.2	1064	2581	NW_013654723.1	+	144	7919	ENH_00083110,ENH_00083100	58.8	i1_LQ_MZ2_c66350/f1p5/1564	1	1090	NW_013654359.1	-	19103	20218	notsure	69.6	1091	1565	NW_013652079.1	-	2649	3123	notsure	30.4
i1_LQ_SZ_c51009/f1p25/1674	1	1107	NW_013654786.1	-	139	2231	ENH_00085660	65.7	1108	1685	NW_013654864.1	-	8380	10982	notsure	34.3	i2_LQ_MZ2_c26407/f1p80/2616	22	2136	NW_013654853.1	-	28	2142	ENH_00004110	80.8	2137	2616	NW_013654335.1	+	67	540	notsure	18.3
i1_LQ_SZ_c32510/f1p36/1493	1	991	NW_013654081.1	-	7	997	notsure	66.4	992	1493	NW_013654536.1	+	383	892	notsure	33.6	i1_LQ_MZ2_c58899/f1p3/939	1	552	NW_013651852.1	-	110	1083	ENH_00023390	58.8	553	939	NW_013652488.1	-	4416	4879	ENH_00086330	41.2
i2_LQ_SZ_c2720/f1p6/1927	1	1094	NW_013651918.1	+	8859	10877	ENH_00004590	56.8	1095	1926	NW_013652435.1	-	4382	5185	notsure	43.2	i2_LQ_MZ2_c96465/f1p7/2517	1	1907	NW_013654520.1	-	651	4704	ENH_00070530	75.7	1908	2520	NW_013652505.1	-	2076	4602	ENH_00023730	24.3
i0_HQ_SZ_c3594/f2p6/695	1	563	NW_013654980.1	-	7	6441	notsure	81	564	695	NW_013652708.1	+	4020	4138	notsure	19	i1_LQ_MZ2_c51161/f1p4/2012	2	1767	NW_013653877.1	-	13	1808	notsure	88	1768	2007	NW_013654730.1	-	866	1105	notsure	12
i2_LQ_SZ_c44215/f1p22/2973	1	921	NW_013652560.1	-	194	1812	ENH_00025040	30.9	922	2975	NW_013655113.1	-	1843	3963	ENH_00027070	69	i3_LQ_MZ2_c21643/f1p0/3181	5	1047	NW_013655287.1	+	73	1714	notsure	32.8	1048	3180	NW_013652605.1	+	188	3423	notsure	67
i2_LQ_SZ_c56093/f1p0/2390	1	617	NW_013651743.1	-	12	634	notsure	25.8	618	2389	NW_013654632.1	-	14914	16748	ENH_00077800	74.2	i1_LQ_MZ2_c62369/f1p6/1151	2	879	NW_013654359.1	-	19103	19967	notsure	76.2	880	1150	NW_013652079.1	-	2852	3123	notsure	23.5
i1_LQ_SZ_c101857/f1p0/1218	1	449	NW_013652648.1	-	5	453	notsure	36.7	450	1212	NW_013654932.1	+	1097	1838	notsure	62.4	i2_LQ_MZ2_c99272/f1p23/2885	2	941	NW_013655287.1	+	206	1714	notsure	32.6	942	2885	NW_013652605.1	+	188	3331	notsure	67.4
i3_LQ_SZ_c6521/f1p302/3823	2	2076	NW_013654756.1	-	104	3305	ENH_00084500	54.1	2077	3833	NW_013651978.1	-	7778	10000	notsure	45.8	i2_LQ_MZ2_c166806/f1p15/2816	2	775	NW_013651816.1	+	5010	12628	ENH_00000210	27.5	776	2812	NW_013654512.1	+	192	4378	ENH_00069860	72.3
i0_LQ_SZ_c5332/f1p2/598	1	467	NW_013654980.1	-	7	6345	notsure	78	468	599	NW_013652708.1	+	4020	4138	notsure	22	i1_LQ_MZ2_c68684/f1p0/1171	1	630	NW_013652125.1	-	84	1353	notsure	53.8	631	1171	NW_013653574.1	+	514	1519	notsure	46.2
i3_LQ_SZ_c14222/f1p0/3858	1	582	NW_013653339.1	-	1909	2609	notsure	15.1	583	3818	NW_013655035.1	+	96	4109	notsure	84	i4_LQ_MZ2_c7448/f1p0/4329	4	3855	NW_013655124.1	-	730	12980	ENH_00028200,ENH_00028220,ENH_00028230	88.9	3856	4331	NW_013655225.1	+	168	903	ENH_00034600	11
i5_LQ_SZ_c3259/f1p2/5142	54	797	NW_013654456.1	-	289	1347	ENH_00065020	14.5	798	5142	NW_013654455.1	-	17177	22274	ENH_00064980,ENH_00065000,ENH_00064990	84.5	i2_LQ_MZ2_c106831/f1p20/2781	1	1892	NW_013654510.1	+	13742	20017	ENH_00069520	68	1893	2777	NW_013654151.1	-	27473	33992	ENH_00047580	31.8
i0_LQ_SZ_c34341/f1p0/595	1	192	NW_013652138.1	+	75570	75755	ENH_00013240	32.3	193	594	NW_013651683.1	+	7494	7895	ENH_00062050	67.7	i2_HQ_MZ2_c184374/f5p8/2142	1	843	NW_013655369.1	-	125	3890	ENH_00049960	39.4	844	2142	NW_013654337.1	+	131	4716	ENH_00055200	60.6
i4_LQ_SZ_c6082/f1p0/4111	1	2277	NW_013654502.1	+	16636	21042	ENH_00069200	54.5	2278	4178	NW_013651834.1	-	9702	11625	ENH_00000960	45.5	i1_LQ_MZ2_c30938/f1p3/1322	1	737	NW_013652772.1	-	164	1182	notsure	55.8	738	1320	NW_013654509.1	-	19485	20118	notsure	44.2
i3_LQ_SZ_c24669/f1p49/3897	1	1412	NW_013652443.1	-	85	1785	notsure	36.3	1413	3893	NW_013653353.1	+	259	6291	ENH_00039300	63.7	i0_HQ_MZ2_c78706/f2p0/919	1	535	NW_013654443.1	+	22927	23464	ENH_00064280	58.2	536	919	NW_013651875.1	-	11196	11570	notsure	41.8
i1_LQ_SZ_c103750/f1p1/1090	1	250	NW_013655303.1	-	7259	7506	ENH_00042820	22.9	251	1090	NW_013654378.1	-	67235	68070	ENH_00065470	77.1	i3_LQ_MZ2_c39629/f1p0/3358	2	898	NW_013655315.1	-	83	933	ENH_00043270	26.8	899	3352	NW_013654652.1	+	825	7101	ENH_00079230	73.2
i1_LQ_SZ_c43715/f1p1/1738	1	335	NW_013652236.1	-	150	695	ENH_00016430	19.3	336	1736	NW_013652055.1	+	12	1416	ENH_00010380	80.6	i2_LQ_MZ2_c88437/f1p5/2063	1	738	NW_013654631.1	-	69	1340	ENH_00077740	35.8	739	2064	NW_013651900.1	+	753	3258	notsure	64.2
i1_LQ_SZ_c54496/f1p8/1782	1	343	NW_013654794.1	+	31114	31608	notsure	19.3	344	1780	NW_013653004.1	-	618	2411	notsure	80.7	i0_LQ_MZ2_c41824/f1p10/952	1	529	NW_013651852.1	-	110	1062	ENH_00023390	55.5	530	953	NW_013652488.1	-	4414	4879	ENH_00086330	44.5
i4_LQ_SZ_c4076/f1p1/4161	1	2282	NW_013654502.1	+	16637	21042	ENH_00069200	53.5	2283	4267	NW_013651834.1	-	9699	11625	ENH_00000960	46.5	i2_LQ_MZ2_c104866/f1p66/2596	12	353	NW_013654286.1	-	17205	18303	ENH_00049070	13.2	354	2600	NW_013654362.1	+	1536	3808	ENH_00057720	86.4
i3_LQ_SZ_c24934/f1p2/3692	40	855	NW_013654456.1	-	289	1347	ENH_00065020	22.2	856	3682	NW_013654455.1	-	18982	22274	ENH_00065000,ENH_00064990	76.8	i3_LQ_MZ2_c12482/f1p3/3250	1	628	NW_013654299.1	+	159378	160016	notsure	19.3	629	3254	NW_013654619.1	-	110435	116941	ENH_00077610	80.7
i0_LQ_SZ_c36507/f1p88/952	1	819	NW_013654364.1	-	5798	6614	ENH_00057390	87	820	941	NW_013654970.1	-	175889	176010	notsure	13	i2_LQ_MZ2_c31475/f1p16/2437	1	1528	NW_013655180.1	+	9977	36526	ENH_00032650,ENH_00032670,ENH_00032600,ENH_00032610,ENH_00032630,ENH_00032620	62.7	1529	2437	NW_013654317.1	-	7363	10677	ENH_00052970	37.3
i4_LQ_SZ_c1981/f1p0/4365	1	832	NW_013654577.1	+	16570	17667	ENH_00074370	18.8	833	4417	NW_013654291.1	-	24658	32325	ENH_00049560	81.1	i3_LQ_MZ2_c7656/f1p17/3100	21	2082	NW_013652451.1	+	55053	59037	ENH_00022470	68.1	2083	3029	NW_013651965.1	+	231	1928	ENH_00006300	31.3
i2_LQ_SZ_c151116/f1p8/2805	1	2517	NW_013654618.1	-	10	3738	ENH_00081870	89.7	2518	2805	NW_013652844.1	-	2239	2526	notsure	10.3	i1_HQ_MZ2_c12525/f2p0/1621	1	343	NW_013652042.1	-	2202	2544	notsure	21.2	344	1621	NW_013654566.1	-	15137	16514	notsure	78.8
i2_LQ_SZ_c28872/f1p55/2667	5	1805	NW_013654444.1	+	12674	15185	notsure	67.4	1806	2671	NW_013651745.1	+	14175	15099	notsure	32.4	i3_HQ_MZ2_c10025/f2p2/3160	1	1881	NW_013655369.1	-	125	6880	ENH_00049960	59.5	1882	3162	NW_013654337.1	+	131	4692	ENH_00055200	40.5
i1_LQ_SZ_c48649/f1p36/1567	3	1280	NW_013654756.1	-	875	3301	ENH_00084500	81.5	1281	1567	NW_013651978.1	-	8879	9165	notsure	18.3	i2_LQ_MZ2_c4278/f1p22/2969	1	1453	NW_013654455.1	-	2	2877	ENH_00064940	48.9	1454	2970	NW_013653019.1	+	23151	24635	ENH_00033510	51.1
i0_LQ_SZ_c5821/f1p12/868	1	410	NW_013653468.1	-	18660	19069	notsure	47.2	411	869	NW_013655303.1	-	63417	63876	ENH_00042920	52.8	i7_LQ_MZ2_c643/f1p0/7356	1	6371	NW_013652971.1	+	28008	47536	ENH_00032560,ENH_00032570	85.1	6372	7466	NW_013652252.1	-	3863	6127	ENH_00016840	14.6
i2_LQ_SZ_c73896/f1p1/2821	1	1620	NW_013654102.1	-	12	3264	ENH_00047780	57.3	1621	2829	NW_013651983.1	+	621	3466	ENH_00007290	42.7	i2_LQ_MZ2_c167130/f1p13/2659	1	2152	NW_013655124.1	-	730	12988	ENH_00028200,ENH_00028220,ENH_00028230	80.9	2153	2660	NW_013655225.1	+	168	905	ENH_00034600	19.1
i1_HQ_SZ_c90739/f3p0/1400	3	516	NW_013654662.1	+	13513	14332	ENH_00079740	36.7	517	1400	NW_013654719.1	+	535	2342	ENH_00082990	63.1	i0_LQ_MZ2_c77202/f1p9/910	1	572	NW_013651852.1	-	110	1102	ENH_00023390	62.7	573	912	NW_013652488.1	-	4417	4879	ENH_00086330	37.3
i1_LQ_SZ_c52796/f1p7/1892	1	336	NW_013652638.1	-	359	692	notsure	17.8	337	1882	NW_013653004.1	-	570	2847	notsure	81.8	i4_LQ_MZ2_c7271/f1p0/5023	1	1779	NW_013652133.1	+	2358	5680	ENH_00012530	35.4	1780	5030	NW_013652378.1	+	8	3379	notsure	64.6
i0_LQ_SZ_c33644/f1p0/521	1	391	NW_013654980.1	-	7	6270	notsure	74.9	392	522	NW_013652708.1	+	4019	4137	notsure	25.1	i1_LQ_MZ2_c50553/f1p4/1240	3	442	NW_013654419.1	+	20639	22159	notsure	35.5	443	1240	NW_013652492.1	-	2742	3612	ENH_00023410	64.4
i1_LQ_SZ_c67677/f1p8/1496	1	256	NW_013654990.1	-	616	1001	notsure	17.2	257	1489	NW_013652058.1	-	6361	9002	notsure	82.8	i2_HQ_MZ2_c105117/f2p1/2644	1	2149	NW_013654853.1	-	36	2185	ENH_00004110	81.3	2150	2644	NW_013654335.1	+	60	548	notsure	18.7
i2_LQ_SZ_c122923/f1p6/2525	25	1106	NW_013654836.1	+	8971	12303	notsure	42.8	1107	2526	NW_013654792.1	-	28919	31592	notsure	56.2	i2_HQ_MZ2_c156210/f3p5/2561	1	2082	NW_013654853.1	-	75	2154	ENH_00004110	81.2	2083	2562	NW_013654335.1	+	65	538	notsure	18.7
i0_LQ_SZ_c29011/f1p5/767	1	373	NW_013652643.1	-	86	1032	ENH_00027090	48.6	374	768	NW_013654624.1	-	16475	16871	notsure	51.4	i0_LQ_MZ2_c86734/f1p0/861	1	534	NW_013654443.1	+	22927	23464	ENH_00064280	62	535	861	NW_013651875.1	-	11253	11570	notsure	38
i1_LQ_SZ_c79258/f1p2/1715	1	282	NW_013653722.1	-	98	1322	ENH_00042720	16.4	283	1715	NW_013654751.1	-	10781	13795	ENH_00084200	83.6	i7_LQ_MZ2_c473/f1p0/7197	24	1204	NW_013652252.1	+	3777	6127	notsure	16.3	1205	7244	NW_013652971.1	-	28352	47536	notsure	83.3
i1_LQ_SZ_c26493/f1p3/1657	1	691	NW_013654795.1	-	399	1088	ENH_00052390	41.8	692	1654	NW_013652829.1	+	976	1908	ENH_00030650	58.2	i1_LQ_MZ2_c8808/f1p0/1243	1	580	NW_013653770.1	+	199	1437	ENH_00043500	46.1	581	1258	NW_013654904.1	+	63	1585	ENH_00009530	53.9
i1_LQ_SZ_c97363/f1p0/1183	3	905	NW_013653236.1	+	40537	41454	notsure	76.3	906	1183	NW_013654455.1	+	242	537	notsure	23.5	i2_LQ_MZ2_c93918/f1p2/2405	1	362	NW_013654530.1	-	529	2257	ENH_00071860	15.1	363	2405	NW_013654357.1	-	22821	28198	ENH_00056790	84.9
i1_LQ_SZ_c95489/f1p4/1846	1	271	NW_013652638.1	-	359	626	notsure	14.7	272	1843	NW_013653004.1	-	585	2847	notsure	85.3	i2_LQ_MZ2_c51400/f1p6/2945	29	1764	NW_013654875.1	+	225973	228466	ENH_00010360,ENH_00010370	58.9	1765	2947	NW_013652616.1	-	3085	4356	ENH_00025760	40.1
i1_HQ_SZ_c20101/f2p4/1542	5	917	NW_013652643.1	+	1708	3718	ENH_00086340	59.2	918	1541	NW_013652297.1	+	171	842	ENH_00027100	40.5	i2_LQ_MZ2_c170974/f1p17/2816	1	1132	NW_013651885.1	+	10584	11971	notsure	40.2	1133	2815	NW_013651919.1	+	134	3888	ENH_00004600	59.8
i4_LQ_SZ_c7454/f1p0/4503	1	2481	NW_013654502.1	+	16636	21042	ENH_00069200	55.4	2482	4482	NW_013651834.1	-	9703	11625	ENH_00000960	44.6	i0_LQ_MZ2_c74819/f1p0/1013	4	547	NW_013651852.1	-	110	1075	ENH_00023390	54	548	1007	NW_013652488.1	-	4412	4879	ENH_00086330	45.7
i2_LQ_SZ_c66080/f1p4/2394	1	1579	NW_013654578.1	-	823	5470	ENH_00074380	65.9	1580	2395	NW_013654296.1	+	63	1291	notsure	34.1	i1_LQ_MZ2_c43642/f1p1/1809	1	378	NW_013652125.1	-	312	1330	notsure	20.9	379	1806	NW_013653574.1	+	11	1853	notsure	79.1
i1_LQ_SZ_c69591/f1p5/1243	2	770	NW_013654359.1	-	19103	19861	notsure	61.8	771	1245	NW_013652079.1	-	2649	3123	notsure	38.2	i3_LQ_MZ2_c43333/f1p2/3133	1	522	NW_013653372.1	+	39856	40594	ENH_00038680	16.7	523	3134	NW_013654382.1	-	21890	25678	ENH_00059550	83.3
i3_LQ_SZ_c27551/f1p9/3121	1	1215	NW_013654502.1	+	18797	21042	ENH_00069200	39.1	1216	3107	NW_013651834.1	-	9697	11625	ENH_00000960	60.9	i3_LQ_MZ2_c9619/f1p1/3660	1	887	NW_013655038.1	+	3904	4790	notsure	24.2	888	3665	NW_013651720.1	+	311	3094	notsure	75.8
i4_LQ_SZ_c1928/f1p0/4871	1	2800	NW_013654502.1	+	16635	21042	ENH_00069200	56.9	2801	4920	NW_013651834.1	-	9568	11625	ENH_00000960	43.1	i1_LQ_MZ2_c4602/f1p0/1399	14	159	NW_013654844.1	+	11502	11992	ENH_00002440	10.5	160	1395	NW_013654588.1	-	16358	18449	ENH_00074980	88.5
i0_LQ_SZ_c23007/f1p17/601	1	353	NW_013654792.1	-	235	1887	ENH_00052110	58.7	354	601	NW_013652158.1	+	684	924	ENH_00013490	41.3	i3_LQ_MZ2_c21268/f1p1/3079	1	1144	NW_013651778.1	+	13697	15222	ENH_00079660	37	1145	3096	NW_013652043.1	+	34	3173	ENH_00009490	63
i3_LQ_SZ_c42759/f1p4/4076	1	2297	NW_013654502.1	+	16634	21042	ENH_00069200	56.2	2298	4086	NW_013651834.1	-	9699	11625	ENH_00000960	43.8	i2_HQ_MZ2_c50884/f2p15/2917	2	1607	NW_013651881.1	+	10218	11826	ENH_00002770	55.1	1608	2917	NW_013652268.1	-	4402	5711	ENH_00017250	44.9
i3_LQ_SZ_c5067/f1p0/3293	1	1662	NW_013651945.1	-	464	3475	notsure	50.4	1663	3299	NW_013651980.1	-	7696	9890	ENH_00007250	49.6	i2_HQ_MZ2_c144993/f2p4/2117	1	875	NW_013652939.1	+	181	2813	ENH_00032190	41.3	876	2119	NW_013654798.1	+	275	3363	ENH_00052820	58.7
i1_LQ_SZ_c96589/f1p1/1246	1	899	NW_013651794.1	+	9487	11167	ENH_00083220	72.1	900	1247	NW_013654703.1	+	10407	10754	ENH_00082340	27.9	i0_LQ_MZ2_c8268/f1p0/917	1	199	NW_013654983.1	-	162	360	ENH_00016620	21.6	200	920	NW_013652673.1	-	2626	3769	ENH_00027520	78.4
i3_LQ_SZ_c4378/f1p0/3879	1	1462	NW_013655336.1	-	12	1473	ENH_00046010	37.7	1463	3880	NW_013654453.1	-	20616	23033	ENH_00064880	62.3	i1_LQ_MZ2_c26938/f1p1/1074	1	857	NW_013652245.1	-	26844	31411	ENH_00016920	79.7	858	1075	NW_013652388.1	-	20507	20724	notsure	20.3
i4_LQ_SZ_c3305/f1p6/4728	26	2795	NW_013654502.1	+	16665	21042	ENH_00069200	58.7	2796	4721	NW_013651834.1	-	9697	11625	ENH_00000960	40.8	i1_LQ_MZ2_c32433/f1p8/1624	1	785	NW_013652211.1	-	3	1614	notsure	48.3	786	1624	NW_013654615.1	+	3	2871	ENH_00076290	51.7
i2_LQ_SZ_c132125/f1p8/2908	1	2312	NW_013654756.1	-	104	3636	ENH_00084500	79.6	2313	2904	NW_013651978.1	-	8879	10000	notsure	20.4	i1_LQ_MZ2_c31968/f1p1/1722	12	1098	NW_013652356.1	-	137	1902	ENH_00019830	63	1099	1725	NW_013652343.1	-	4276	5884	notsure	36.3
i2_LQ_SZ_c72302/f1p21/2366	1	1772	NW_013654756.1	-	104	3132	ENH_00084500	75	1773	2362	NW_013651978.1	-	8879	10000	notsure	25	i1_LQ_MZ2_c21070/f1p2/1683	1	1384	NW_013651877.1	+	6407	11335	ENH_00060730	82.1	1385	1686	NW_013654394.1	-	22184	22791	notsure	17.9
i3_LQ_SZ_c41939/f1p0/3737	3	2809	NW_013654502.1	+	16636	21042	ENH_00069200	73.8	2810	3806	NW_013651834.1	-	9701	11625	ENH_00000960	26.2	i1_LQ_MZ2_c50375/f1p2/1786	1	1053	NW_013652039.1	-	55	5503	ENH_00009440	59.3	1054	1777	NW_013654654.1	+	259	1856	notsure	40.7
i4_LQ_SZ_c11803/f1p47/4156	1	1654	NW_013652443.1	-	85	1785	notsure	39.8	1655	4159	NW_013653353.1	+	259	6289	ENH_00039300	60.2	i0_LQ_MZ2_c27723/f1p0/535	1	171	NW_013654638.1	-	8093	8265	notsure	32	172	535	NW_013655262.1	+	4004	4498	ENH_00037630	68
i2_LQ_SZ_c132976/f1p4/2222	1	832	NW_013652086.1	+	5562	8204	notsure	37.4	833	2222	NW_013654502.1	+	125	3604	ENH_00069160	62.6	i2_LQ_MZ2_c98780/f1p2/2547	1	954	NW_013654486.1	+	19637	21876	ENH_00068230	37.4	955	2549	NW_013654487.1	+	101	3940	ENH_00068250	62.6
i2_LQ_SZ_c23865/f1p6/2742	2	1929	NW_013654578.1	-	823	6464	ENH_00074380	70.2	1930	2746	NW_013654296.1	+	63	1292	notsure	29.8	i1_LQ_MZ2_c51139/f1p1/1464	6	524	NW_013654662.1	+	13505	14332	ENH_00079740	35.9	525	1446	NW_013654719.1	+	535	2342	ENH_00082990	63.8
i1_LQ_SZ_c49938/f1p0/1865	8	1348	NW_013654593.1	+	14825	17890	ENH_00075290	70.7	1349	1897	NW_013652922.1	-	152	2652	ENH_00031990	28.9	i1_LQ_MZ2_c36685/f1p0/1007	1	549	NW_013651852.1	-	110	1079	ENH_00023390	54.5	550	1007	NW_013652488.1	-	4416	4879	ENH_00086330	45.5
i0_LQ_SZ_c28561/f1p6/854	1	198	NW_013654983.1	-	162	360	ENH_00016620	23.7	199	837	NW_013652673.1	-	2626	3769	ENH_00027520	76.3	i0_LQ_MZ2_c12046/f1p18/913	1	352	NW_013652772.1	-	164	514	notsure	38.5	353	915	NW_013654509.1	-	19485	20118	notsure	61.5
i3_HQ_SZ_c2235/f3p0/3971	1	1361	NW_013654813.1	-	86	2541	notsure	34.3	1362	3973	NW_013654519.1	-	12894	20144	ENH_00070520	65.7	i2_LQ_MZ2_c100020/f1p3/2713	2	723	NW_013652299.1	-	101	1603	ENH_00018300	26.6	724	2714	NW_013652313.1	-	1309	5929	ENH_00018660,ENH_00018650	73.4
i4_LQ_SZ_c6055/f1p0/4226	1	2282	NW_013654502.1	+	16634	21042	ENH_00069200	53.7	2283	4249	NW_013651834.1	-	9697	11625	ENH_00000960	46.3	i2_LQ_MZ2_c9440/f1p30/2491	1	2190	NW_013651790.1	-	136565	138754	ENH_00086130	87.9	2191	2492	NW_013655237.1	+	32725	33027	notsure	12.1
i0_LQ_SZ_c2721/f1p0/577	1	257	NW_013652746.1	-	317	2675	notsure	44.9	258	573	NW_013652373.1	+	713	1008	ENH_00020240	55.1	i3_LQ_MZ2_c41962/f1p17/3139	1	765	NW_013655287.1	+	79	1325	notsure	24.4	766	3140	NW_013652605.1	+	188	3365	notsure	75.6
i2_LQ_SZ_c69107/f1p2/2554	1	392	NW_013651835.1	+	12386	12777	notsure	15.3	393	2554	NW_013652221.1	-	2659	7078	ENH_00015860	84.6	i0_LQ_MZ2_c29505/f1p2/971	1	547	NW_013651852.1	-	110	1078	ENH_00023390	56.3	548	972	NW_013652488.1	-	4418	4879	ENH_00086330	43.7
i1_LQ_SZ_c67652/f1p17/995	1	695	NW_013652643.1	-	86	1040	ENH_00027090	69.7	696	997	NW_013654624.1	-	16474	16872	notsure	30.3	i1_LQ_MZ2_c52969/f1p0/1185	1	605	NW_013652125.1	-	84	1346	notsure	51.1	606	1185	NW_013653574.1	+	514	1558	notsure	48.9
i0_LQ_SZ_c14791/f1p4/957	1	359	NW_013654795.1	-	399	1200	ENH_00052390	37.3	360	962	NW_013652829.1	+	976	1936	ENH_00030650	62.7	i2_LQ_MZ2_c78426/f1p2/2644	1	1541	NW_013654344.1	+	26608	28402	ENH_00055770	58.3	1542	2645	NW_013652158.1	-	6704	7809	ENH_00013530	41.7
i1_LQ_SZ_c15864/f1p1/1024	1	638	NW_013652643.1	-	86	1029	ENH_00027090	60.5	639	1055	NW_013654624.1	-	16460	16872	notsure	39.5	i3_LQ_MZ2_c7370/f1p55/3705	24	2550	NW_013651713.1	+	6867	16454	ENH_00067880,ENH_00067890	68.1	2551	3713	NW_013655303.1	+	98785	101548	notsure	31.3
i0_HQ_SZ_c22540/f2p3/870	1	669	NW_013654368.1	+	23820	27007	ENH_00057680	77.3	670	865	NW_013653012.1	-	2155	2350	ENH_00033310	22.7	i2_LQ_MZ2_c167597/f1p3/2471	1	406	NW_013654901.1	-	76933	77960	ENH_00009690	16.4	407	2471	NW_013652924.1	-	42899	48533	ENH_00032170	83.6
i1_LQ_SZ_c14711/f1p18/1886	2	1279	NW_013655331.1	-	460	2154	ENH_00044430	67.4	1280	1892	NW_013652618.1	+	2821	3417	notsure	32.3	i3_LQ_MZ2_c5782/f1p0/3457	1	1652	NW_013654520.1	-	651	4716	ENH_00070530	47.7	1653	3462	NW_013652505.1	-	757	4602	ENH_00023730	52.3
i3_LQ_SZ_c41103/f1p0/4033	1	868	NW_013652443.1	-	85	1752	notsure	21.5	869	4033	NW_013653353.1	+	259	6287	ENH_00039300	78.5	i3_LQ_MZ2_c12069/f1p0/3270	2	2678	NW_013654795.1	-	399	4617	ENH_00052390	82.6	2679	3241	NW_013652829.1	+	1022	1554	ENH_00030650	17.4
i2_LQ_SZ_c91842/f1p8/3067	1	1371	NW_013654683.1	-	641	2861	ENH_00080840	44.8	1372	3063	NW_013651721.1	-	16137	19756	ENH_00068890	55.2	i1_LQ_MZ2_c55545/f1p0/1286	1	652	NW_013652772.1	-	164	1183	notsure	50.6	653	1289	NW_013654509.1	-	19485	20118	notsure	49.4
i4_LQ_SZ_c5122/f1p20/4347	1	1568	NW_013652443.1	-	85	1780	notsure	36	1569	4350	NW_013653353.1	+	259	6290	ENH_00039300	64	i3_LQ_MZ2_c26052/f1p6/3327	1	2637	NW_013652462.1	-	30761	35403	ENH_00023030	79.5	2638	3316	NW_013652116.1	-	18794	20457	ENH_00012090	20.5
i2_LQ_SZ_c97462/f1p67/2083	1	263	NW_013652676.1	-	36153	36416	ENH_00027840	12.6	264	2083	NW_013654860.1	+	748	8199	ENH_00005100,ENH_00005080,ENH_00005070	87.4	i2_LQ_MZ2_c97683/f1p4/2801	1	381	NW_013652305.1	-	112	492	ENH_00018410	13.7	382	2778	NW_013651818.1	+	99	7114	ENH_00000640,ENH_00000660	86.3
i8_LQ_SZ_c415/f1p0/8801	1	6008	NW_013655336.1	-	12	6018	ENH_00046010	67.4	6009	8910	NW_013654453.1	-	20132	23033	ENH_00064880	32.6	i0_LQ_MZ2_c36448/f1p0/720	1	588	NW_013654980.1	-	7	6466	notsure	81.7	589	720	NW_013652708.1	+	4020	4138	notsure	18.3
i1_LQ_SZ_c125715/f1p2/1090	1	688	NW_013652643.1	-	86	1032	ENH_00027090	63.4	689	1086	NW_013654624.1	-	16473	16872	notsure	36.6	i1_LQ_MZ2_c19758/f2p0/1859	1	372	NW_013652506.1	-	17	812	ENH_00023740	19.9	373	1871	NW_013655132.1	+	38503	40267	notsure	80.1
i4_LQ_SZ_c6508/f1p0/4095	11	2458	NW_013651926.1	+	88095	92417	ENH_00005260	59.5	2459	4114	NW_013654322.1	-	28513	30169	notsure	40.3	i2_HQ_MZ2_c1632/f19p4/2541	1	2240	NW_013654618.1	-	10	3727	ENH_00081870	88.3	2241	2536	NW_013652844.1	-	2231	2526	notsure	11.7
i2_LQ_SZ_c10974/f1p42/2533	2	419	NW_013652976.1	+	2258	2675	notsure	16.5	420	2518	NW_013654933.1	-	2964	5079	notsure	82.8	i2_LQ_MZ2_c106030/f1p15/2743	1	368	NW_013654584.1	+	17684	18051	notsure	13.4	369	2744	NW_013654470.1	+	170	3339	ENH_00066730,ENH_00066720	86.6
i2_HQ_SZ_c147664/f2p7/2882	1	883	NW_013652154.1	-	131	1433	ENH_00013440	30.6	884	2882	NW_013654476.1	-	8870	11905	notsure	69.4	i1_HQ_MZ2_c28833/f2p1/1565	1	169	NW_013655030.1	-	43384	43935	ENH_00022590	10.8	170	1564	NW_013655239.1	+	68203	69805	ENH_00036780	89.2
i0_LQ_SZ_c9328/f1p4/896	1	506	NW_013652643.1	-	86	895	ENH_00027090	55.8	507	906	NW_013654624.1	-	16473	16872	notsure	44.2	i2_HQ_MZ2_c187028/f2p12/2603	1	2122	NW_013654853.1	-	28	2150	ENH_00004110	81.6	2123	2599	NW_013654335.1	+	67	540	notsure	18.3
i1_LQ_SZ_c96939/f1p18/1742	3	920	NW_013654756.1	-	1991	3145	ENH_00084500	52.7	921	1743	NW_013654454.1	+	5472	6932	ENH_00064900	47.2	i3_LQ_MZ2_c42249/f1p0/3608	1	3117	NW_013652138.1	-	58	26465	notsure	86.4	3118	3607	NW_013652396.1	+	467	1134	notsure	13.6
i1_LQ_SZ_c74587/f1p19/1658	1	169	NW_013652301.1	-	38	599	notsure	10.2	170	1659	NW_013654305.1	-	27845	31816	ENH_00051430	89.8	i2_LQ_MZ2_c94412/f1p3/2512	1	545	NW_013655092.1	+	2205	2749	ENH_00024900	21.7	546	2509	NW_013652276.1	+	350	3302	ENH_00017470	78.1
i1_LQ_SZ_c4895/f1p11/1611	1	441	NW_013655307.1	-	168	1244	ENH_00042350	27.5	442	1606	NW_013654808.1	+	277	2833	notsure	72.5	i2_LQ_MZ2_c10064/f1p1/2161	1	536	NW_013651942.1	+	9234	10759	ENH_00005400	24.8	537	2162	NW_013652763.1	-	309	2936	ENH_00029430	75.2
i4_LQ_SZ_c8989/f1p0/4558	2	1794	NW_013653733.1	+	34433	37429	ENH_00043220	40	1795	4487	NW_013654508.1	-	16553	21020	notsure	60	i3_LQ_MZ2_c3870/f1p4/3216	1	983	NW_013655287.1	+	77	1626	notsure	31	984	3176	NW_013652605.1	+	188	3401	notsure	69
i1_LQ_SZ_c137667/f1p6/920	1	540	NW_013652469.1	-	1189	1728	notsure	59.3	541	910	NW_013652468.1	-	4552	4912	notsure	40.7	i1_HQ_MZ2_c9454/f3p2/1158	1	870	NW_013652385.1	-	55	1850	ENH_00020740	75.1	871	1158	NW_013652426.1	-	4551	5111	notsure	24.9
i2_LQ_SZ_c122632/f1p18/2611	11	1986	NW_013654756.1	-	104	3300	ENH_00084500	75.4	1987	2619	NW_013651978.1	-	8840	10000	notsure	24.2	i2_LQ_MZ2_c102098/f1p19/3212	1	943	NW_013655287.1	+	52	1714	notsure	29.3	944	3211	NW_013652605.1	+	188	3423	notsure	70.5
i2_LQ_SZ_c132259/f1p16/2313	1	462	NW_013652396.1	+	20036	20497	ENH_00021120	20	463	2314	NW_013655088.1	-	7378	23151	ENH_00024820,ENH_00024800,ENH_00024830,ENH_00024810	80	i1_LQ_MZ2_c14278/f1p1/1508	1	181	NW_013652346.1	-	966	1146	notsure	12	182	1508	NW_013651874.1	+	847	2195	ENH_00002670	88
i2_LQ_SZ_c103086/f1p6/2199	1	982	NW_013654378.1	-	68472	69453	ENH_00065470	44.7	983	2199	NW_013655090.1	+	27156	29304	ENH_00024970	55.3	i2_LQ_MZ2_c108590/f1p3/2468	1	2174	NW_013654853.1	-	25	2201	ENH_00004110	87.9	2175	2474	NW_013654335.1	+	74	547	notsure	12.1
i0_LQ_SZ_c6171/f1p0/621	1	131	NW_013654756.1	-	104	235	notsure	21.1	132	621	NW_013651978.1	-	8880	10000	notsure	78.9	i2_HQ_MZ2_c9885/f2p9/2729	1	1804	NW_013654840.1	-	129	4067	ENH_00002480	66.1	1805	2730	NW_013651667.1	-	23285	26269	ENH_00058190	33.9
i3_LQ_SZ_c32156/f1p1/3401	10	1597	NW_013654502.1	+	18189	21042	ENH_00069200	45.3	1598	3507	NW_013651834.1	-	9701	11625	ENH_00000960	54.4	i5_LQ_MZ2_c3442/f1p2/5078	2	2419	NW_013653733.1	+	34445	37429	ENH_00043220	45.7	2420	5288	NW_013654508.1	-	16557	21020	notsure	54.3
i2_LQ_SZ_c65510/f1p20/2105	1	943	NW_013655270.1	-	5601	10045	notsure	44.8	944	2104	NW_013654609.1	+	39250	48189	ENH_00076500	55.2	i3_LQ_MZ2_c27077/f1p0/3217	1	926	NW_013655287.1	+	78	1626	notsure	28.8	927	3215	NW_013652605.1	+	188	3363	notsure	71.2
i0_LQ_SZ_c12920/f1p10/937	1	126	NW_013655324.1	-	17707	17835	ENH_00043770	13.4	127	940	NW_013651731.1	+	3074	4800	ENH_00070270	86.6	i2_LQ_MZ2_c99500/f1p3/2256	1	291	NW_013655092.1	+	2177	2467	notsure	12.9	292	2253	NW_013655036.1	+	1495	5396	ENH_00021260	87
i2_LQ_SZ_c57469/f1p0/2368	1	1231	NW_013653913.1	+	33248	36223	ENH_00045020	52	1232	2368	NW_013651737.1	+	1902	3308	ENH_00071100	48	i1_LQ_MZ2_c9351/f1p2/1545	1	171	NW_013654490.1	-	39	209	ENH_00068330	11.1	172	1546	NW_013652506.1	-	1602	4575	notsure	88.9
i1_LQ_SZ_c53947/f1p1/1642	1	869	NW_013654310.1	-	52	1776	ENH_00051850	53.1	870	1637	NW_013654423.1	-	22353	23662	ENH_00062740	46.9	i2_LQ_MZ2_c45824/f1p0/2330	3	895	NW_013652179.1	-	66	1503	ENH_00014310	37.3	896	2394	NW_013652362.1	+	195	1950	ENH_00020030	62.6
i0_LQ_SZ_c10079/f1p126/395	1	335	NW_013654378.1	-	58058	58392	notsure	84	336	399	NW_013652388.1	+	21431	21494	ENH_00020940	16	i2_LQ_MZ2_c148713/f1p3/2060	1	812	NW_013654539.1	+	18305	19117	notsure	39.3	813	2064	NW_013654948.1	-	3913	7125	ENH_00013710	60.7
i0_LQ_SZ_c80130/f1p0/785	1	258	NW_013655252.1	+	780	1037	notsure	32.9	259	780	NW_013654980.1	-	3	6396	notsure	66.6	i0_LQ_MZ2_c58348/f1p0/924	6	530	NW_013651852.1	-	110	1056	ENH_00023390	56.8	531	924	NW_013652488.1	-	4425	4879	ENH_00086330	42.6
i1_LQ_SZ_c110739/f1p2/1097	1	694	NW_013652643.1	-	86	1035	ENH_00027090	63.4	695	1095	NW_013654624.1	-	16473	16872	notsure	36.6	i3_LQ_MZ2_c8602/f1p0/3449	1	1091	NW_013655287.1	+	58	1714	notsure	31.6	1092	3448	NW_013652605.1	+	188	3422	notsure	68.3
i2_HQ_SZ_c48949/f3p4/2164	1	908	NW_013652154.1	-	131	1458	ENH_00013440	42	909	2164	NW_013654476.1	-	9613	11905	notsure	58	i1_LQ_MZ2_c44134/f1p9/1375	1	411	NW_013653197.1	+	1731	2131	ENH_00036040	29.9	412	1375	NW_013654944.1	-	47141	49507	ENH_00013660	70.1
i1_LQ_SZ_c26560/f1p3/1120	1	763	NW_013652643.1	-	86	783	ENH_00027090	68.2	764	1118	NW_013654624.1	-	16473	16872	notsure	31.8	i0_LQ_MZ2_c20299/f15p0/935	1	548	NW_013654443.1	+	22914	23464	ENH_00064280	58.6	549	935	NW_013651875.1	-	11193	11570	notsure	41.4
i0_LQ_SZ_c37723/f1p0/983	1	508	NW_013655188.1	+	48295	49321	notsure	51.6	509	985	NW_013651955.1	+	101	1964	ENH_00005960	48.4	i2_LQ_MZ2_c128250/f1p4/2580	1	267	NW_013654960.1	-	57977	58243	notsure	10.4	268	2569	NW_013652233.1	+	420	2865	ENH_00016390	89.6
i2_LQ_SZ_c10862/f1p228/2194	1	1826	NW_013654515.1	+	19100	20925	ENH_00070630	83.2	1827	2194	NW_013651718.1	-	10869	11239	notsure	16.8	i2_LQ_MZ2_c65837/f1p2/2591	2	1960	NW_013652356.1	-	137	5268	ENH_00019830,ENH_00019850	75.5	1961	2590	NW_013652343.1	-	4271	5884	notsure	24.3
i1_LQ_SZ_c119780/f1p5/1075	1	598	NW_013654359.1	-	19103	19694	notsure	55.8	599	1072	NW_013652079.1	-	2649	3123	notsure	44.2	i2_LQ_MZ2_c29233/f1p9/2786	1	2288	NW_013652138.1	-	58	26465	notsure	82.4	2289	2778	NW_013652396.1	+	467	1133	notsure	17.6
i1_LQ_SZ_c73619/f1p16/1984	1	289	NW_013652976.1	+	1634	2262	notsure	14.5	290	1987	NW_013654933.1	-	2881	4933	notsure	85.5	i2_LQ_MZ2_c9669/f1p3/2450	1	1306	NW_013654102.1	-	174	3001	ENH_00047780	53.2	1307	2453	NW_013651983.1	+	619	3402	ENH_00007290	46.8
i4_LQ_SZ_c4005/f1p20/4358	1	669	NW_013653517.1	-	65	742	notsure	15.2	670	4414	NW_013651697.1	-	6662	20137	ENH_00064440	84.8	i1_LQ_MZ2_c22257/f1p53/1446	1	395	NW_013652609.1	-	3241	4082	ENH_00025640	27.3	396	1445	NW_013654860.1	-	7185	9132	ENH_00005110	72.7
i3_LQ_SZ_c35044/f1p2/3037	2	559	NW_013654813.1	-	86	1753	notsure	18.4	560	3038	NW_013654519.1	-	12893	20144	ENH_00070520	81.6	i3_LQ_MZ2_c21230/f1p0/3292	25	550	NW_013652108.1	+	7553	8073	notsure	16	551	3280	NW_013652894.1	+	260	3033	notsure	83.2
i1_LQ_SZ_c68092/f1p0/1263	1	439	NW_013651929.1	+	9822	10248	notsure	34.9	440	1257	NW_013654717.1	+	534	2185	notsure	65.1	i4_LQ_MZ2_c9540/f1p0/4494	2	619	NW_013654577.1	+	16779	17667	ENH_00074370	13.4	620	4607	NW_013654291.1	-	22889	32325	ENH_00049560	86.5
i2_LQ_SZ_c131764/f1p7/2407	1	1305	NW_013653913.1	+	33248	36223	ENH_00045020	54.3	1306	2405	NW_013651737.1	+	1902	3271	ENH_00071100	45.7	i0_LQ_MZ2_c38321/f1p0/1023	1	551	NW_013651852.1	-	110	1079	ENH_00023390	54	552	1021	NW_013652488.1	-	4404	4879	ENH_00086330	46
i3_LQ_SZ_c40159/f1p10/3363	3	2266	NW_013654502.1	+	16639	21042	ENH_00069200	66.6	2267	3398	NW_013651834.1	-	9705	11625	ENH_00000960	33.3	i3_LQ_MZ2_c30794/f1p0/3444	1	1412	NW_013651711.1	-	617	4119	notsure	41.1	1413	3432	NW_013652605.1	+	1101	3423	notsure	58.8
i1_LQ_SZ_c74410/f1p8/1939	3	656	NW_013654741.1	-	83	1624	ENH_00083670	33.7	657	1938	NW_013652304.1	+	470	3795	notsure	66.2	i2_LQ_MZ2_c7957/f1p43/2625	1	2142	NW_013654853.1	-	28	2169	ENH_00004110	81.7	2143	2620	NW_013654335.1	+	67	538	notsure	18.2
i0_LQ_SZ_c10753/f1p9/984	1	688	NW_013652643.1	-	86	1032	ENH_00027090	69.8	689	985	NW_013654624.1	-	16473	16872	notsure	30.2	i3_LQ_MZ2_c3806/f1p0/3663	1	3221	NW_013652138.1	-	339	26465	notsure	87.7	3222	3671	NW_013652396.1	+	681	1134	notsure	12.3
i0_LQ_SZ_c12723/f1p23/501	1	242	NW_013654792.1	-	235	923	ENH_00052110	49	243	494	NW_013652158.1	+	684	925	ENH_00013490	51	i3_LQ_MZ2_c25846/f1p19/3609	6	892	NW_013653372.1	+	39491	40594	ENH_00038680	24.6	893	3613	NW_013654382.1	-	21895	25678	ENH_00059550	75.3
i2_LQ_SZ_c33135/f1p6/3015	1	1191	NW_013653913.1	+	33224	36223	ENH_00045020	39.5	1192	3004	NW_013651737.1	+	1902	3987	ENH_00071100	60.1	i2_LQ_MZ2_c167190/f1p79/2753	1	710	NW_013655121.1	-	17583	18283	ENH_00027950	25.8	711	2755	NW_013651772.1	+	20599	24345	ENH_00078920,ENH_00078910	74.2
i2_LQ_SZ_c133212/f1p22/2867	3	1484	NW_013652182.1	+	30958	32439	ENH_00014660	51.7	1485	2867	NW_013652890.1	-	22881	24249	notsure	48.2	i2_LQ_MZ2_c167167/f1p3/2476	1	1559	NW_013652183.1	-	64	5750	ENH_00014520	63	1560	2475	NW_013654429.1	+	877	1950	ENH_00063110	37
i2_LQ_SZ_c128269/f1p23/3033	3	1789	NW_013654344.1	+	26609	28445	ENH_00055770	58.9	1790	3033	NW_013652158.1	-	6585	7829	ENH_00013530	41	i0_LQ_MZ2_c78738/f1p20/921	5	538	NW_013654443.1	+	22931	23464	ENH_00064280	57.9	539	922	NW_013651875.1	-	11196	11570	notsure	41.6
i2_LQ_SZ_c76049/f1p6/2583	1	855	NW_013653913.1	+	33248	35299	ENH_00045020	33.5	856	2556	NW_013651737.1	+	2678	4477	notsure	66.5	i1_LQ_MZ2_c28588/f1p7/1908	4	1552	NW_013653389.1	+	358	1908	notsure	81.2	1553	1907	NW_013653054.1	-	1801	2155	notsure	18.6
i1_LQ_SZ_c26533/f2p0/1947	1	895	NW_013654870.1	+	7514	9094	ENH_00006010	45.7	896	1957	NW_013654562.1	+	184	1249	ENH_00073570	54.3	i1_LQ_MZ2_c12381/f1p22/1942	8	828	NW_013654520.1	-	651	3444	ENH_00070530	42.2	829	1946	NW_013652505.1	-	1462	4602	ENH_00023730	57.5
i1_LQ_SZ_c121108/f1p13/1317	1	192	NW_013653913.1	+	35551	36223	ENH_00045020	14.6	193	1319	NW_013651737.1	+	1902	3308	ENH_00071100	85.4	i3_LQ_MZ2_c30753/f1p33/3078	1	1315	NW_013653913.1	+	33235	36223	ENH_00045020	42.7	1316	3081	NW_013651737.1	+	1902	3936	ENH_00071100	57.3
i1_LQ_SZ_c7296/f1p103/1858	1	249	NW_013652638.1	-	399	647	notsure	13.4	250	1848	NW_013653004.1	-	567	2736	notsure	86.2	i2_LQ_MZ2_c136208/f1p1964/2945	21	2641	NW_013655038.1	-	1879	4608	notsure	89	2642	2944	NW_013654618.1	-	122932	123234	ENH_00082090	10.3
i1_LQ_SZ_c20282/f2p47/1245	4	932	NW_013652643.1	-	86	1022	ENH_00027090	74.9	933	1240	NW_013654624.1	-	16461	16872	notsure	24.8	i1_LQ_MZ2_c11141/f1p3/1784	1	1211	NW_013652039.1	+	5811	8952	ENH_00009450	67.6	1212	1792	NW_013652770.1	+	959	2350	ENH_00029600	32.4
i1_LQ_SZ_c107979/f1p0/1255	1	897	NW_013652643.1	-	86	1031	ENH_00027090	71.6	898	1252	NW_013654624.1	-	16474	16872	notsure	28.4	i1_HQ_MZ2_c68048/f2p6/1429	1	522	NW_013654662.1	+	13501	14332	ENH_00079740	36.6	523	1428	NW_013654719.1	+	535	2342	ENH_00082990	63.4
i3_LQ_SZ_c25356/f1p5/3319	18	533	NW_013654326.1	-	81	3451	ENH_00053710,ENH_00053720	15.3	534	3378	NW_013651926.1	+	530	3554	ENH_00005120	84.2	i2_LQ_MZ2_c4425/f1p1/2584	1	417	NW_013652621.1	-	106	522	ENH_00025890	15.9	418	2617	NW_013653114.1	+	86	2285	ENH_00035010	84.1
i1_LQ_SZ_c10429/f1p16/1501	1	222	NW_013652169.1	-	419	641	ENH_00013990	14.8	223	1500	NW_013653019.1	-	45586	46901	notsure	85.1	i0_LQ_MZ2_c2571/f1p10/794	1	383	NW_013654881.1	-	84	733	notsure	48.2	384	794	NW_013652699.1	+	604	1231	ENH_00028060	51.8
i2_LQ_SZ_c27938/f1p3/2544	1	680	NW_013652627.1	+	242808	255535	ENH_00041100,ENH_00041070	26.8	681	2537	NW_013654299.1	-	18584	24388	ENH_00051620	73.2	i1_LQ_MZ2_c52477/f1p0/1241	1	606	NW_013652125.1	-	84	1346	notsure	48.8	607	1241	NW_013653574.1	+	514	1613	notsure	51.2
i1_LQ_SZ_c98639/f1p9/1131	1	805	NW_013652643.1	-	84	1017	ENH_00027090	72.5	806	1111	NW_013654624.1	-	16473	16872	notsure	27.5	i0_LQ_MZ2_c28349/f1p0/514	1	387	NW_013654980.1	-	7	6265	notsure	74.6	388	519	NW_013652708.1	+	4020	4138	notsure	25.4
i4_HQ_SZ_c1101/f3p0/4241	1	2278	NW_013654502.1	+	16636	21042	ENH_00069200	53.7	2279	4242	NW_013651834.1	-	9696	11625	ENH_00000960	46.3	i2_LQ_MZ2_c104032/f1p1/2611	1	2125	NW_013654853.1	-	28	2154	ENH_00004110	81.4	2126	2612	NW_013654335.1	+	67	548	notsure	18.6
i1_LQ_SZ_c89045/f1p2/1083	2	659	NW_013652643.1	-	86	1032	ENH_00027090	61.6	660	1069	NW_013654624.1	-	16473	16872	notsure	38.4	i3_LQ_MZ2_c13212/f1p7/3485	1	1327	NW_013655309.1	-	162	5923	ENH_00042460	38.1	1328	3487	NW_013651996.1	-	6498	9343	ENH_00007770	61.9
i0_LQ_SZ_c13420/f1p4/807	1	705	NW_013652123.1	+	786	2906	ENH_00012200	87.4	706	807	NW_013651731.1	+	4899	5000	ENH_00070270	12.6	i1_LQ_MZ2_c47332/f1p10/1714	1	392	NW_013654490.1	-	39	431	ENH_00068330	23	393	1703	NW_013652506.1	-	1570	4575	notsure	77
i1_LQ_SZ_c100942/f1p7/1824	1	357	NW_013655116.1	-	52336	53282	ENH_00027480	19.5	358	1830	NW_013652471.1	+	458	3121	ENH_00023130	80.5	i3_LQ_MZ2_c41404/f1p33/3833	1	1327	NW_013652443.1	-	85	1792	notsure	34.5	1328	3846	NW_013653353.1	+	259	6288	ENH_00039300	65.5
i1_LQ_SZ_c102021/f1p21/1973	1	1068	NW_013655363.1	-	2634	3972	ENH_00048450	54.2	1069	1970	NW_013654880.1	+	16168	45464	ENH_00008260,ENH_00008250	45.8	i1_LQ_MZ2_c27400/f1p3/1934	8	830	NW_013654520.1	-	651	3444	ENH_00070530	42.6	831	1934	NW_013652505.1	-	1462	4602	ENH_00023730	57.1
i1_LQ_SZ_c25847/f1p5/1654	1	1195	NW_013653913.1	+	33238	36223	ENH_00045020	72.4	1196	1651	NW_013651737.1	+	1902	3309	ENH_00071100	27.6	i3_LQ_MZ2_c6215/f1p10/3538	1	1149	NW_013654475.1	-	18305	21164	ENH_00067240	32.5	1150	3539	NW_013652012.1	-	1758	12769	ENH_00008510,ENH_00008520,ENH_00008500	67.5
i4_LQ_SZ_c3259/f1p3/4329	1	1370	NW_013654699.1	+	5472	7724	ENH_00082390	31.6	1371	4335	NW_013651762.1	-	108215	111544	ENH_00078170	68.4	i1_LQ_MZ2_c68846/f1p1/1366	1	894	NW_013654359.1	-	19103	19985	notsure	65.3	895	1369	NW_013652079.1	-	2649	3123	notsure	34.7
i2_LQ_SZ_c124703/f1p14/2312	1	1489	NW_013654330.1	+	12579	16670	ENH_00054460	64.3	1490	2314	NW_013655303.1	+	133214	134069	ENH_00043040	35.7	i2_LQ_MZ2_c35945/f1p4/2113	1	1766	NW_013651877.1	+	6412	11335	ENH_00060730	83.5	1767	2115	NW_013654394.1	-	22136	22791	notsure	16.5
i2_LQ_SZ_c6354/f1p5/2599	1	1336	NW_013653913.1	+	33237	36223	ENH_00045020	51.6	1337	2591	NW_013651737.1	+	1902	3463	ENH_00071100	48.4	i2_LQ_MZ2_c166805/f1p4/2705	2	283	NW_013655116.1	+	27951	28203	notsure	10.4	284	2709	NW_013654529.1	+	30457	33636	ENH_00076720	89.6
i2_HQ_SZ_c96660/f3p20/2964	1	2459	NW_013655124.1	-	730	10567	ENH_00028200,ENH_00028220	83	2460	2964	NW_013655225.1	+	168	905	ENH_00034600	17	i1_LQ_MZ2_c50752/f1p4/2040	1	1375	NW_013652451.1	-	24677	36515	ENH_00022400	67.4	1376	2041	NW_013654817.1	+	14002	16188	ENH_00086280	32.6
i4_LQ_SZ_c9709/f1p5/4256	1	2233	NW_013654502.1	+	16635	21042	ENH_00069200	52.6	2234	4247	NW_013651834.1	-	9699	11609	ENH_00000960	47.4	i3_LQ_MZ2_c40683/f1p0/3213	1	2106	NW_013654529.1	-	91786	94420	ENH_00076820	65.6	2107	3208	NW_013654292.1	+	15162	17162	ENH_00050330	34.4
i1_LQ_SZ_c28152/f1p4/1285	1	167	NW_013652236.1	-	150	314	ENH_00016430	13	168	1285	NW_013652055.1	+	12	1132	ENH_00010380	87	i1_LQ_MZ2_c25292/f1p0/1718	1	456	NW_013652655.1	-	90	2033	ENH_00027300	26.5	457	1721	NW_013651809.1	-	95960	101783	notsure	73.5
i2_LQ_SZ_c46270/f1p10/2243	1	1929	NW_013654303.1	+	2323	26414	ENH_00051260,ENH_00051280,ENH_00051270	86	1930	2244	NW_013654521.1	+	14037	14498	notsure	14	i1_LQ_MZ2_c21408/f1p2/1539	1	260	NW_013652676.1	-	36151	36412	ENH_00027840	16.9	261	1539	NW_013653637.1	+	11914	13551	ENH_00042010	83.1
i0_LQ_SZ_c55369/f1p26/585	1	501	NW_013654804.1	+	11611	29286	ENH_00053940,ENH_00053920,ENH_00053890,ENH_00053910,ENH_00053880,ENH_00053900	85.3	502	586	NW_013654372.1	+	13803	13887	ENH_00058110	14.5	i4_LQ_MZ2_c7873/f1p0/4376	1	1660	NW_013653733.1	+	34458	37429	ENH_00043220	38.1	1661	4354	NW_013654508.1	-	16552	21020	notsure	61.9
i2_LQ_SZ_c52570/f1p0/2570	1	1765	NW_013654840.1	-	129	4059	ENH_00002480	68.9	1766	2562	NW_013651667.1	-	23426	26269	ENH_00058190	31.1	i1_LQ_MZ2_c51591/f1p11/1673	1	213	NW_013652638.1	-	359	566	notsure	12.7	214	1674	NW_013653004.1	-	695	2847	notsure	87.3
i2_LQ_SZ_c42726/f1p5/2885	1	1262	NW_013651756.1	+	14835	17656	ENH_00075700,ENH_00075690	43.7	1263	2885	NW_013654346.1	-	22192	26172	ENH_00056060	56.3	i1_HQ_MZ2_c55062/f2p15/1006	1	532	NW_013651852.1	-	110	1062	ENH_00023390	52.9	533	1006	NW_013652488.1	-	4403	4879	ENH_00086330	47.1
i1_LQ_SZ_c74831/f1p48/1310	4	370	NW_013652125.1	-	312	1327	notsure	27.2	371	1351	NW_013653574.1	+	11	991	notsure	72.6	i3_LQ_MZ2_c47868/f1p4/3017	1	1109	NW_013654460.1	-	62	3542	ENH_00065930	35.4	1110	3134	NW_013655353.1	+	101	5337	ENH_00046690	64.6
i3_LQ_SZ_c17179/f1p0/3097	1	1077	NW_013654502.1	+	16638	21042	ENH_00069200	34.7	1078	3103	NW_013651834.1	-	9699	11625	ENH_00000960	65.3	i2_LQ_MZ2_c52549/f1p3/2324	1	1820	NW_013652183.1	-	64	5750	ENH_00014520	78.2	1821	2326	NW_013654429.1	+	877	1953	ENH_00063110	21.8
i2_LQ_SZ_c131593/f1p11/2264	2	933	NW_013651963.1	+	7722	8653	ENH_00006290	41.1	934	2265	NW_013652829.1	+	30991	32299	ENH_00030710	58.8	i2_HQ_MZ2_c19558/f5p5/2815	1	1414	NW_013654631.1	-	69	2013	ENH_00077740	50.2	1415	2816	NW_013651900.1	+	753	3334	notsure	49.8
i1_LQ_SZ_c44283/f1p45/1481	1	975	NW_013653913.1	+	33237	35339	ENH_00045020	65.9	976	1480	NW_013651737.1	+	2799	3302	notsure	34.1	i1_LQ_MZ2_c30144/f1p27/1748	6	825	NW_013652103.1	-	60	1932	ENH_00011470	48.7	826	1683	NW_013652409.1	-	2930	4677	ENH_00021240	51
i1_LQ_SZ_c94003/f1p371/1580	1	177	NW_013653524.1	+	38947	39125	notsure	11.2	178	1578	NW_013654603.1	+	136	1904	ENH_00075710	88.8	i2_LQ_MZ2_c32504/f1p1/2264	3	279	NW_013651772.1	+	25366	25642	notsure	12.2	280	2267	NW_013652304.1	+	1092	4654	notsure	87.7
i1_HQ_SZ_c84914/f2p1/1573	1	175	NW_013652236.1	-	150	318	ENH_00016430	11.1	176	1574	NW_013652055.1	+	12	1414	ENH_00010380	88.9	i3_LQ_MZ2_c5499/f1p0/3636	1	2570	NW_013652384.1	-	3491	6335	notsure	70.6	2571	3638	NW_013652494.1	+	946	2015	notsure	29.4
i1_LQ_SZ_c75680/f1p0/1114	1	552	NW_013653913.1	+	33223	35096	ENH_00045020	49.6	553	1114	NW_013651737.1	+	2678	3302	notsure	50.4	i0_LQ_MZ2_c28809/f1p1/924	1	548	NW_013651852.1	-	110	1078	ENH_00023390	59.5	549	921	NW_013652488.1	-	4412	4879	ENH_00086330	40.5
i2_LQ_SZ_c23018/f1p2/2352	1	1230	NW_013653913.1	+	33248	36223	ENH_00045020	52.4	1231	2349	NW_013651737.1	+	1902	3287	ENH_00071100	47.6	i1_LQ_MZ2_c42453/f1p0/1918	1	912	NW_013654781.1	-	7	1155	ENH_00085530	47.4	913	1923	NW_013655020.1	-	2646	6033	ENH_00019640	52.6
i1_LQ_SZ_c6445/f1p11/1421	1	815	NW_013651918.1	+	8665	10877	ENH_00004590	57.4	816	1416	NW_013652435.1	-	4497	5185	notsure	42.4	i0_LQ_MZ2_c28145/f1p9/881	1	554	NW_013654443.1	+	22908	23464	ENH_00064280	62.9	555	881	NW_013651875.1	-	11252	11570	notsure	37.1
i1_LQ_SZ_c7916/f1p97/1973	1	211	NW_013652991.1	-	1284	1494	notsure	10.7	212	1973	NW_013651995.1	+	1252	7228	ENH_00007950,ENH_00007940	89.3	i0_LQ_MZ2_c61794/f1p0/813	1	146	NW_013652122.1	-	61090	61236	notsure	18	147	812	NW_013654708.1	-	21618	22280	notsure	81.9
i2_LQ_SZ_c70803/f1p7/2137	1	409	NW_013654776.1	-	117	528	notsure	19.1	410	2144	NW_013654799.1	+	76	4114	ENH_00052880	80.8	i3_LQ_MZ2_c8206/f1p17/3415	1	2080	NW_013652978.1	-	246	2505	notsure	60.9	2081	3418	NW_013652222.1	-	6435	7841	notsure	39.1
i2_LQ_SZ_c2783/f1p0/2130	6	567	NW_013654712.1	-	63	2631	ENH_00082650	26.5	568	2119	NW_013652429.1	+	127	3483	ENH_00021910	73.2	i3_LQ_MZ2_c11054/f1p23/3934	1	439	NW_013652052.1	-	839	1276	ENH_00012690	11	440	3986	NW_013654443.1	+	12	3504	notsure	89
i1_LQ_SZ_c101486/f1p14/1445	1	833	NW_013654795.1	-	399	1229	ENH_00052390	57.7	834	1443	NW_013652829.1	+	976	1553	ENH_00030650	42.3	i1_LQ_MZ2_c8945/f1p5/1786	1	1284	NW_013652048.1	-	23	1652	ENH_00009750	71.8	1285	1789	NW_013651859.1	+	30	600	notsure	28.2
i2_LQ_SZ_c9574/f1p15/2450	1	1288	NW_013654311.1	-	3565	4861	notsure	52.6	1289	2450	NW_013651803.1	-	8693	10045	notsure	47.4	i2_HQ_MZ2_c174143/f3p8/2074	1	803	NW_013652211.1	-	3	1629	notsure	38.7	804	2074	NW_013654615.1	+	3	2869	ENH_00076290	61.3
i1_LQ_SZ_c6393/f1p16/1931	1	1641	NW_013651930.1	-	12	1784	notsure	85	1642	1930	NW_013653058.1	+	432	720	notsure	15	i2_LQ_MZ2_c135808/f1p17/2518	1	1652	NW_013654990.1	+	44954	61084	ENH_00017380,ENH_00017350,ENH_00017370,ENH_00017360	65.6	1653	2519	NW_013654364.1	-	4252	5257	ENH_00057390	34.4
i0_LQ_SZ_c34860/f1p0/977	1	580	NW_013654910.1	+	81099	84450	ENH_00010530	59.9	581	969	NW_013652974.1	+	69	1644	ENH_00032490	40.1	i1_LQ_MZ2_c10260/f1p24/1790	1	734	NW_013651701.1	-	48982	50463	ENH_00071560	41	735	1791	NW_013651706.1	+	20952	22077	ENH_00066850	59
i1_LQ_SZ_c103435/f1p0/1406	1	567	NW_013652499.1	-	22	798	ENH_00023580	40.5	568	1396	NW_013654636.1	-	16706	17651	notsure	59.3	i2_LQ_MZ2_c204089/f1p2/2046	1	1638	NW_013652969.1	+	955	3317	ENH_00032380	80.7	1639	2029	NW_013652206.1	-	6767	7156	notsure	19.3
i2_LQ_SZ_c8018/f1p13/2383	1	586	NW_013652451.1	-	27635	29212	ENH_00022400	24.6	587	2378	NW_013655360.1	-	4094	8518	ENH_00048040	75.4	i2_HQ_MZ2_c30990/f6p20/2906	1	2521	NW_013654558.1	-	14	3393	ENH_00086490	86.8	2522	2906	NW_013652667.1	-	52955	53339	ENH_00073470	13.2
i4_LQ_SZ_c4936/f1p2/4149	1	2030	NW_013651899.1	+	8419	10835	ENH_00003840	49.3	2031	4118	NW_013651815.1	-	8744	12897	ENH_00000150	50.7	i0_LQ_MZ2_c61091/f1p0/813	1	95	NW_013653115.1	-	84	178	ENH_00034970	11.6	96	818	NW_013653012.1	+	206	1906	ENH_00033300	88.2
i2_LQ_SZ_c45442/f1p47/2142	1	502	NW_013652451.1	-	27533	29227	ENH_00022400	23.4	503	2144	NW_013652487.1	+	51802	53431	ENH_00023540	76.6	i3_LQ_MZ2_c42625/f1p0/3382	1	988	NW_013655287.1	+	72	1626	notsure	29.2	989	3376	NW_013652605.1	+	188	3423	notsure	70.6
i4_LQ_SZ_c7582/f1p783/4057	1	1409	NW_013654813.1	-	86	2516	notsure	34.5	1410	4088	NW_013654519.1	-	12898	20144	ENH_00070520	65.5	i4_LQ_MZ2_c8576/f1p3/4759	1	1978	NW_013653733.1	+	34458	37429	ENH_00043220	40.9	1979	4831	NW_013654508.1	-	16553	21020	notsure	59.1
i2_LQ_SZ_c58738/f1p1/2257	4	301	NW_013652638.1	-	359	652	notsure	13.2	302	2252	NW_013653004.1	-	567	2847	notsure	86.4	i1_LQ_MZ2_c25209/f1p0/1985	1	389	NW_013654407.1	-	64	747	ENH_00061490	19.6	390	1986	NW_013654377.1	-	20732	26999	ENH_00058370	80.4
i3_LQ_SZ_c17692/f1p0/3165	16	1203	NW_013654502.1	+	18826	21043	ENH_00069200	37.6	1204	3162	NW_013651834.1	-	9701	11625	ENH_00000960	62	i2_LQ_MZ2_c169727/f1p18/3293	1	1012	NW_013655287.1	+	52	1630	notsure	31	1013	3263	NW_013652605.1	+	3	3423	notsure	68.9
i1_LQ_SZ_c116174/f1p0/1036	1	349	NW_013652236.1	-	150	494	ENH_00016430	33.7	350	1035	NW_013652055.1	+	12	705	ENH_00010380	66.2	i1_LQ_MZ2_c24917/f1p2/1789	1	1151	NW_013654904.1	+	5600	8961	ENH_00009530	64.3	1152	1790	NW_013654591.1	+	80	2596	ENH_00075020	35.7
i1_LQ_SZ_c47698/f1p32/1364	2	934	NW_013652015.1	-	68	6058	ENH_00008420,ENH_00008410	68.2	935	1369	NW_013652380.1	+	104	536	notsure	31.8	i1_LQ_MZ2_c40862/f2p0/1333	2	620	NW_013652812.1	+	2825	3722	notsure	46.3	621	1338	NW_013652795.1	+	802	1615	ENH_00029980	53.7
i4_LQ_SZ_c4348/f1p0/4398	11	2218	NW_013654502.1	+	16643	21042	ENH_00069200	52	2219	4248	NW_013651834.1	-	9696	11625	ENH_00000960	47.8	i2_LQ_MZ2_c4141/f1p288/2744	1	2154	NW_013654515.1	-	6773	10974	ENH_00070620	78.5	2155	2744	NW_013652487.1	+	34556	35145	ENH_00023510	21.5
i4_LQ_SZ_c10151/f1p0/4250	1	2280	NW_013654502.1	+	16636	21042	ENH_00069200	53.9	2281	4228	NW_013651834.1	-	9697	11625	ENH_00000960	46.1	i2_LQ_MZ2_c48459/f1p30/2526	1	1400	NW_013652081.1	-	2214	3610	ENH_00010950	55.4	1401	2526	NW_013654807.1	+	15892	17012	ENH_00054540,ENH_00054530	44.6
i1_LQ_SZ_c8247/f1p5/1476	9	514	NW_013651945.1	-	464	1705	notsure	34.3	515	1475	NW_013651980.1	-	7732	9890	ENH_00007250	65.2	i3_LQ_MZ2_c4038/f1p0/3207	1	442	NW_013652952.1	-	705	1190	ENH_00032280	13.9	443	3186	NW_013653372.1	+	20	2764	ENH_00038620	86.1
i0_LQ_SZ_c8338/f1p2/964	1	391	NW_013652272.1	+	5287	6673	ENH_00017420	39.1	392	1001	NW_013652334.1	+	243	3392	notsure	60.9	i4_HQ_MZ2_c2175/f2p0/4097	1	1594	NW_013652443.1	-	85	1769	notsure	38.9	1595	4100	NW_013653353.1	+	259	6290	ENH_00039300	61.1
i2_LQ_SZ_c175811/f1p2/2130	1	1031	NW_013654378.1	-	68423	69453	ENH_00065470	48.4	1032	2130	NW_013651727.1	+	14293	18703	ENH_00069820	51.6	i0_HQ_MZ2_c26896/f2p0/856	1	530	NW_013654443.1	+	22932	23464	ENH_00064280	62.4	531	850	NW_013651875.1	-	11263	11570	notsure	37.6
i2_LQ_SZ_c99811/f1p10/2189	1	774	NW_013654368.1	+	23809	27104	ENH_00057680	35.4	775	2188	NW_013653012.1	-	926	2365	ENH_00033310	64.6	i0_LQ_MZ2_c30137/f1p16/473	1	209	NW_013651852.1	-	903	1111	ENH_00023390	44.2	210	473	NW_013652488.1	-	4412	4684	notsure	55.8
i0_LQ_SZ_c28549/f1p24/652	1	380	NW_013652991.1	+	1698	2083	notsure	58.4	381	651	NW_013654751.1	+	44	309	notsure	41.6	i0_LQ_MZ2_c40536/f1p0/668	1	545	NW_013651708.1	+	6809	7796	ENH_00086460	81.5	546	668	NW_013651789.1	+	15640	15762	notsure	18.4
i1_LQ_SZ_c99115/f1p6/1441	1	374	NW_013655088.1	-	10191	10564	ENH_00024810	26	375	1441	NW_013654938.1	+	38497	39687	ENH_00013350	74	i2_LQ_MZ2_c71061/f1p77/2545	1	1633	NW_013652627.1	-	171847	185952	ENH_00040950,ENH_00040970	64.2	1634	2544	NW_013655216.1	-	33349	35824	ENH_00033960	35.8
i2_LQ_SZ_c44585/f1p13/2090	1	1209	NW_013652154.1	+	6150	7476	ENH_00013460	58.1	1210	2081	NW_013651685.1	-	22306	23176	notsure	41.9	i1_LQ_MZ2_c6765/f1p0/1234	1	504	NW_013655024.1	-	88	1688	ENH_00020120	40.7	505	1238	NW_013652458.1	-	3821	4901	ENH_00022340	59.3
i1_LQ_SZ_c86605/f1p0/1080	3	604	NW_013654359.1	-	19103	19698	notsure	55.8	605	1079	NW_013652079.1	-	2649	3123	notsure	44	i0_LQ_MZ2_c78394/f1p0/986	8	555	NW_013651852.1	-	110	1076	ENH_00023390	55.8	556	982	NW_013652488.1	-	4417	4879	ENH_00086330	43.5
i2_LQ_SZ_c94880/f1p0/2209	4	1159	NW_013653913.1	+	33248	36223	ENH_00045020	52.3	1160	2209	NW_013651737.1	+	1902	3303	ENH_00071100	47.5	i2_LQ_MZ2_c4318/f1p68/2631	8	2153	NW_013654853.1	-	28	2184	ENH_00004110	81.6	2154	2630	NW_013654335.1	+	67	537	notsure	18.1
i2_HQ_SZ_c152348/f2p0/2381	1	1248	NW_013653913.1	+	33237	36223	ENH_00045020	52.5	1249	2379	NW_013651737.1	+	1902	3301	ENH_00071100	47.5	i1_LQ_MZ2_c22563/f1p2/1738	1	776	NW_013654904.1	+	6920	8961	ENH_00009530	44.8	777	1733	NW_013654591.1	+	80	2906	ENH_00075020	55.2
i1_LQ_SZ_c30248/f1p1/1370	1	949	NW_013652458.1	-	1209	2161	ENH_00022340	69.3	950	1370	NW_013654887.1	+	2365	2782	notsure	30.7	i2_LQ_MZ2_c131796/f1p6/2710	1	1848	NW_013652346.1	+	61479	63693	ENH_00019800	68	1849	2716	NW_013652347.1	-	4034	5559	ENH_00019570	32
i2_LQ_SZ_c100755/f1p16/2473	1	1325	NW_013653913.1	+	33248	36223	ENH_00045020	53.7	1326	2469	NW_013651737.1	+	1902	3309	ENH_00071100	46.3	i4_LQ_MZ2_c8769/f1p0/4849	1	1327	NW_013652052.1	-	839	2163	ENH_00012690	27.1	1328	4888	NW_013654443.1	+	12	3505	notsure	72.9
i5_LQ_SZ_c4108/f1p4/5113	1	3095	NW_013654338.1	-	8	3257	ENH_00055260	61.3	3096	5048	NW_013655239.1	+	993	3286	ENH_00036640	38.7	i2_LQ_MZ2_c100225/f1p16/2642	2	1086	NW_013652412.1	-	72	1166	ENH_00086310	41.2	1087	2636	NW_013651837.1	-	8872	11786	ENH_00021270	58.8
i2_HQ_SZ_c14854/f6p0/2257	1	1822	NW_013654756.1	-	104	3147	ENH_00084500	80.7	1823	2258	NW_013651978.1	-	7165	10000	notsure	19.3	i1_LQ_MZ2_c47032/f1p52/1774	1	1020	NW_013654354.1	+	147893	152167	ENH_00057230	57.4	1021	1776	NW_013654413.1	-	23113	24843	notsure	42.6
i3_LQ_SZ_c20370/f1p2/3182	1	1902	NW_013654953.1	-	63	5394	ENH_00014110	58.3	1903	3265	NW_013654460.1	-	20742	22663	ENH_00065970	41.7	i0_LQ_MZ2_c2695/f1p7/821	6	120	NW_013652101.1	-	6465	6578	notsure	13.7	121	838	NW_013652977.1	-	2275	3027	notsure	85.7
i2_LQ_SZ_c32819/f1p1/2188	4	684	NW_013654689.1	-	889	1565	ENH_00081090	31.1	685	2188	NW_013654353.1	-	23980	27190	ENH_00056420	68.7	i4_LQ_MZ2_c10839/f1p4/4303	1	1636	NW_013653733.1	+	34499	37429	ENH_00043220	38	1637	4293	NW_013654508.1	-	16570	21020	notsure	61.7
i1_LQ_SZ_c51584/f1p105/1508	1	252	NW_013655088.1	+	8430	8681	notsure	16.7	253	1510	NW_013654573.1	+	11495	16658	ENH_00074030	83.3	i2_LQ_MZ2_c25911/f1p2/2534	1	570	NW_013652037.1	-	12	1199	ENH_00009230	22.5	571	2535	NW_013651936.1	-	7228	10440	ENH_00005310	77.5
i0_LQ_SZ_c34427/f1p0/918	1	179	NW_013653524.1	+	38947	39125	notsure	19.4	180	921	NW_013654603.1	+	136	1902	ENH_00075710	80.6	i1_LQ_MZ2_c8481/f1p0/1665	11	518	NW_013654662.1	+	13519	14332	ENH_00079740	30.5	519	1665	NW_013654719.1	+	535	2341	ENH_00082990	68.9
i2_LQ_SZ_c102912/f1p4/2153	1	1148	NW_013653913.1	+	33446	36223	ENH_00045020	53.3	1149	2153	NW_013651737.1	+	1902	3303	ENH_00071100	46.7	i2_HQ_MZ2_c28861/f4p12/2540	1	823	NW_013655344.1	+	33408	34227	ENH_00045800	32.4	824	2541	NW_013654350.1	+	183	4486	ENH_00056220	67.6
i4_LQ_SZ_c3466/f1p6/4441	1	2866	NW_013651926.1	+	88055	92417	ENH_00005260	64.5	2867	4441	NW_013654322.1	-	28592	30169	notsure	35.5	i4_LQ_MZ2_c13865/f1p1/4043	2	2099	NW_013652802.1	-	105630	110115	ENH_00031580	51.8	2100	4047	NW_013655128.1	-	68733	71719	notsure	48.1
i4_LQ_SZ_c8172/f1p0/4528	1	2539	NW_013654502.1	+	16634	21042	ENH_00069200	56.8	2540	4471	NW_013651834.1	-	9696	11625	ENH_00000960	43.2	i0_LQ_MZ2_c7322/f1p0/912	3	490	NW_013651852.1	-	110	1076	ENH_00023390	53.5	491	912	NW_013652488.1	-	4416	4879	ENH_00086330	46.3
i1_LQ_SZ_c116362/f1p1/996	1	642	NW_013652643.1	-	86	1032	ENH_00027090	64.5	643	996	NW_013654624.1	-	16474	16872	notsure	35.5	i1_LQ_MZ2_c8142/f1p3/1818	1	433	NW_013654631.1	-	69	1028	ENH_00077740	23.6	434	1833	NW_013651900.1	+	753	3334	notsure	76.4
i1_HQ_SZ_c65752/f2p31/1149	1	465	NW_013651918.1	+	9586	10877	ENH_00004590	40.4	466	1150	NW_013652435.1	-	4490	5185	notsure	59.6	i2_LQ_MZ2_c48559/f1p3/2466	1	1506	NW_013653542.1	+	35550	37801	ENH_00041200	61	1507	2465	NW_013651817.1	+	156	2700	ENH_00000220	38.9
i3_LQ_SZ_c26949/f2p0/3791	1	1787	NW_013654756.1	-	104	3112	ENH_00084500	46.7	1788	3826	NW_013651978.1	-	7509	10000	notsure	53.3	i1_LQ_MZ2_c13739/f1p2/1726	1	331	NW_013654460.1	-	62	1262	ENH_00065930	19.5	332	1695	NW_013655353.1	+	101	5246	ENH_00046690	80.3
i2_LQ_SZ_c68572/f1p2/2783	1	879	NW_013654609.1	-	946	2761	ENH_00076460	31.6	880	2782	NW_013655201.1	+	1408	3310	ENH_00032990	68.4	i1_LQ_MZ2_c13317/f1p2/1537	1	322	NW_013654398.1	+	23552	23873	ENH_00060760	21.1	323	1529	NW_013652504.1	-	3083	4995	notsure	78.9
i1_HQ_SZ_c9669/f4p22/1898	1	397	NW_013652976.1	+	1526	2262	notsure	20.9	398	1898	NW_013654933.1	-	3092	4933	notsure	79.1	i2_LQ_MZ2_c73713/f1p30/2724	1	2128	NW_013655038.1	+	2253	4381	notsure	77.7	2129	2738	NW_013655344.1	+	4979	23445	ENH_00045760,ENH_00045750,ENH_00045740,ENH_00045730	22.3
i2_LQ_SZ_c159838/f1p6/1685	1	206	NW_013652353.1	-	268	474	notsure	12.3	207	1679	NW_013653873.1	+	383	3634	ENH_00044590	87.6	i2_HQ_MZ2_c27101/f2p3/2385	1	1305	NW_013654102.1	-	12	3001	ENH_00047780	54.7	1306	2385	NW_013651983.1	+	621	3337	ENH_00007290	45.3
i3_LQ_SZ_c23995/f1p9/3205	1	651	NW_013654364.1	-	5974	6624	ENH_00057390	20.3	652	3207	NW_013654648.1	-	13555	16482	ENH_00079390	79.7	i2_LQ_MZ2_c68174/f1p18/2022	1	468	NW_013654693.1	+	11992	12854	notsure	23.1	469	2018	NW_013652625.1	+	208	3181	ENH_00025910	76.5
i2_LQ_SZ_c101309/f1p41/2191	1	395	NW_013652976.1	+	1528	2262	notsure	18	396	2178	NW_013654933.1	-	3151	4933	notsure	81.5	i2_LQ_MZ2_c23848/f1p8/3238	7	1083	NW_013655287.1	+	73	1714	notsure	33.2	1084	3238	NW_013652605.1	+	188	3423	notsure	66.5
i3_LQ_SZ_c35595/f1p0/3063	7	2624	NW_013654530.1	+	17460	20080	ENH_00071910	83.1	2625	3149	NW_013652048.1	-	8258	8780	notsure	16.7	i2_HQ_MZ2_c121465/f26p0/2613	1	2137	NW_013654853.1	-	28	2166	ENH_00004110	81.9	2138	2610	NW_013654335.1	+	67	533	notsure	18.1
i2_LQ_SZ_c123566/f1p45/2050	1	421	NW_013654417.1	-	5472	5887	notsure	20.5	422	2053	NW_013654455.1	-	18989	20611	ENH_00065000,ENH_00064990	79.3	i1_HQ_MZ2_c40849/f2p0/1169	1	350	NW_013654662.1	+	13499	14332	ENH_00079740	29.9	351	1169	NW_013654719.1	+	535	2343	ENH_00082990	70.1
i4_LQ_SZ_c6849/f1p0/4373	1	2137	NW_013654772.1	+	11200	13563	ENH_00085220	48.9	2138	4370	NW_013654775.1	+	35	3179	ENH_00085240	51.1	i2_LQ_MZ2_c49884/f1p5/2579	1	1755	NW_013654769.1	-	92	4755	ENH_00084960	68	1756	2580	NW_013654361.1	-	25524	26784	ENH_00057010	32
i2_LQ_SZ_c42706/f1p11/2453	1	1323	NW_013653913.1	+	33237	36223	ENH_00045020	53.8	1324	2457	NW_013651737.1	+	1902	3303	ENH_00071100	46.2	i2_LQ_MZ2_c14270/f1p42/2494	1	1618	NW_013654378.1	+	155314	222724	ENH_00065740,ENH_00065640,ENH_00065770	64.8	1619	2495	NW_013651950.1	-	77077	77988	ENH_00006110	35.2
i3_LQ_SZ_c53538/f1p0/3025	1	343	NW_013652558.1	-	52074	52416	notsure	11.3	344	3024	NW_013651939.1	+	295	5208	ENH_00005320,ENH_00005330	88.7	i0_LQ_MZ2_c88024/f1p0/852	1	536	NW_013654443.1	+	22927	23464	ENH_00064280	62.8	537	854	NW_013651875.1	-	11263	11569	notsure	37.2
i4_LQ_SZ_c6307/f1p307/4113	1	1454	NW_013654467.1	+	4680	6397	ENH_00066570	35.3	1455	4114	NW_013652022.1	+	166	3504	ENH_00008690	64.6	i1_LQ_MZ2_c28324/f1p2/1564	12	386	NW_013651688.1	+	18643	19017	notsure	23.9	387	1567	NW_013651858.1	-	8634	10264	ENH_00036630	75.4
i2_LQ_SZ_c14537/f1p28/2572	1	1218	NW_013651995.1	+	6342	8206	ENH_00007950	47.2	1219	2580	NW_013654378.1	-	67257	68614	ENH_00065470	52.8	i0_LQ_MZ2_c3934/f1p2/342	2	209	NW_013655096.1	-	30117	30361	notsure	60.6	210	343	NW_013651920.1	+	8552	8685	notsure	39.1
i1_LQ_SZ_c72048/f1p23/1818	1	744	NW_013652782.1	+	461	3389	ENH_00029750	40.4	745	1842	NW_013654346.1	+	881	3708	ENH_00056020	59.6	i0_LQ_MZ2_c54988/f1p0/656	1	331	NW_013652405.1	+	4955	5538	notsure	50.2	332	659	NW_013654377.1	+	161	718	ENH_00058340	49.8
i1_LQ_SZ_c72690/f1p1/1287	1	402	NW_013654983.1	-	162	555	ENH_00016620	31.5	403	1278	NW_013652673.1	-	2625	3768	ENH_00027520	68.5	i1_LQ_MZ2_c3363/f1p3/1819	1	1339	NW_013655253.1	-	17967	41726	ENH_00037290,ENH_00037320,ENH_00037280,ENH_00037300	73.6	1340	1819	NW_013653019.1	+	24159	24635	ENH_00033510	26.4
i1_LQ_SZ_c31715/f1p7/1390	4	259	NW_013652451.1	+	55051	55305	ENH_00022470	18.4	260	1393	NW_013655132.1	-	14938	18339	ENH_00029000	81.4	i1_LQ_MZ2_c63833/f2p2/1375	1	739	NW_013652772.1	-	164	1186	notsure	53.7	740	1375	NW_013654509.1	-	19489	20118	notsure	46.3
i0_LQ_SZ_c5500/f1p0/910	1	617	NW_013652643.1	-	86	960	ENH_00027090	67.8	618	910	NW_013654624.1	-	16460	16872	notsure	32.2	i3_LQ_MZ2_c37891/f1p0/3704	1	2891	NW_013654143.1	+	28229	35200	notsure	78.1	2892	3702	NW_013652222.1	-	6496	7306	notsure	21.9
i2_LQ_SZ_c63527/f1p4/2429	1	1287	NW_013653913.1	+	33222	36223	ENH_00045020	53.1	1288	2425	NW_013651737.1	+	1902	3308	ENH_00071100	46.9	i4_HQ_MZ2_c1889/f2p0/4294	1	3347	NW_013653372.1	+	37032	40594	ENH_00038670,ENH_00038680	78	3348	4292	NW_013654382.1	-	24734	25678	ENH_00059550	22
i2_LQ_SZ_c171505/f1p9/2376	1	1785	NW_013654756.1	-	104	3145	ENH_00084500	75.1	1786	2372	NW_013651978.1	-	8883	10000	notsure	24.7	i0_LQ_MZ2_c39413/f1p0/953	1	559	NW_013651852.1	-	110	1090	ENH_00023390	58.8	560	951	NW_013652488.1	-	4413	4879	ENH_00086330	41.2
i1_LQ_SZ_c79460/f1p2/1256	3	889	NW_013652643.1	-	86	1029	ENH_00027090	71	890	1250	NW_013654624.1	-	16468	16872	notsure	28.9	i1_LQ_MZ2_c25091/f1p1/1777	1	820	NW_013654772.1	+	11176	13343	ENH_00085220	46	821	1782	NW_013654775.1	+	238	2377	ENH_00085240	54
i0_HQ_SZ_c56477/f10p0/799	1	373	NW_013652469.1	-	1189	1561	notsure	46.7	374	799	NW_013652468.1	-	4496	4912	notsure	53.3	i3_LQ_MZ2_c43127/f1p3/3874	2	1069	NW_013655302.1	+	27094	37019	ENH_00041750	27.5	1070	3877	NW_013651873.1	+	179	5127	ENH_00002650	72.4
i1_LQ_SZ_c86473/f1p0/1029	1	220	NW_013651929.1	+	452	754	ENH_00004930	21.4	221	1029	NW_013654573.1	+	5342	16659	ENH_00074030	78.6	i4_LQ_MZ2_c11440/f1p0/4642	1	3386	NW_013653372.1	+	36992	40594	ENH_00038670,ENH_00038680	72.8	3387	4648	NW_013654382.1	-	24393	25678	ENH_00059550	27.2
i3_LQ_SZ_c4677/f1p3/3220	1	938	NW_013654338.1	-	989	1924	ENH_00055260	29.9	939	3117	NW_013655239.1	+	15	3294	ENH_00036640	69.5	i2_LQ_MZ2_c170437/f1p14/2571	1	1190	NW_013654683.1	+	13202	14609	ENH_00080880	46.2	1191	2578	NW_013654389.1	+	99	1934	notsure	53.8
i2_LQ_SZ_c12611/f1p11/2093	1	269	NW_013651743.1	-	12	656	notsure	12.8	270	2098	NW_013654632.1	-	14911	16748	ENH_00077800	87.2	i0_HQ_MZ2_c23017/f3p16/997	1	119	NW_013654662.1	+	14214	14332	ENH_00079740	11.9	120	997	NW_013654719.1	+	535	2343	ENH_00082990	88.1
i0_LQ_SZ_c42431/f1p140/246	1	118	NW_013654880.1	+	43279	87637	ENH_00008330,ENH_00008350,ENH_00008270,ENH_00008310	47.8	119	247	NW_013653883.1	+	26467	26595	ENH_00044740	52.2	i0_LQ_MZ2_c28395/f1p0/803	4	700	NW_013654191.1	+	3158	4570	ENH_00048630	85.4	701	813	NW_013651709.1	+	649	761	notsure	13.8
i3_LQ_SZ_c8711/f1p0/3371	4	2000	NW_013654953.1	-	63	3387	ENH_00014110	59.5	2001	3355	NW_013654460.1	-	20801	22663	ENH_00065970	40.4	i3_LQ_MZ2_c28325/f1p0/3609	1	2425	NW_013654398.1	+	18609	24411	ENH_00060760	67.2	2426	3608	NW_013652504.1	-	3082	4515	notsure	32.8
i4_LQ_SZ_c4010/f1p24/4738	30	3158	NW_013654354.1	+	137880	142595	notsure	66	3159	4739	NW_013654378.1	-	67257	68829	ENH_00065470	33.4	i1_LQ_MZ2_c21282/f1p16/1911	4	945	NW_013652821.1	-	883	1820	notsure	49.3	946	1910	NW_013651778.1	+	1169	3385	notsure	50.5
i0_LQ_SZ_c34946/f1p5/992	1	644	NW_013652643.1	-	86	1032	ENH_00027090	64.8	645	994	NW_013654624.1	-	16475	16872	notsure	35.2	i2_LQ_MZ2_c20197/f1p0/2491	1	1421	NW_013654568.1	-	679	3706	notsure	57	1422	2493	NW_013652436.1	+	74	3632	ENH_00021880	43
i4_LQ_SZ_c8057/f1p18/4287	1	2276	NW_013654502.1	+	16636	21042	ENH_00069200	53.4	2277	4260	NW_013651834.1	-	9694	11609	ENH_00000960	46.5	i1_LQ_MZ2_c66437/f1p5/1262	2	705	NW_013652772.1	-	164	1183	notsure	55.7	706	1263	NW_013654509.1	-	19485	20118	notsure	44.2
i1_LQ_SZ_c66205/f1p29/1995	1	1074	NW_013655203.1	+	13878	46180	ENH_00033130,ENH_00033150,ENH_00033140,ENH_00033160	53.7	1075	2001	NW_013654567.1	-	7437	8322	ENH_00073870	46.3	i0_LQ_MZ2_c29196/f1p4/997	3	550	NW_013651852.1	-	110	1079	ENH_00023390	55	551	997	NW_013652488.1	-	4424	4879	ENH_00086330	44.8
i1_LQ_SZ_c102800/f1p1/1621	4	398	NW_013652476.1	+	3293	4684	notsure	24.4	399	1622	NW_013651988.1	-	2582	9593	ENH_00007500	75.5	i1_LQ_MZ2_c64515/f1p1/1395	4	522	NW_013654662.1	+	13520	14332	ENH_00079740	37.3	523	1393	NW_013654719.1	+	535	2337	ENH_00082990	62.5
i3_LQ_SZ_c41464/f1p1/3601	1	1435	NW_013654338.1	-	989	3237	ENH_00055260	39.9	1436	3597	NW_013655239.1	+	15	3278	ENH_00036640	60.1	i4_LQ_MZ2_c9911/f1p0/5032	1	1054	NW_013652761.1	-	2383	3431	notsure	21	1055	5029	NW_013651716.1	+	950	17592	notsure	79
i2_LQ_SZ_c48283/f1p6/2536	1	888	NW_013654806.1	+	24867	27333	ENH_00054420	34.9	889	2547	NW_013652114.1	+	69	3852	ENH_00011850	65.1	i0_LQ_MZ2_c8501/f1p0/856	1	554	NW_013654443.1	+	22908	23464	ENH_00064280	64.7	555	856	NW_013651875.1	-	11198	11570	notsure	35.3
i1_HQ_SZ_c13885/f3p18/1595	1	344	NW_013652018.1	-	301	644	notsure	21.6	345	1595	NW_013652155.1	-	6482	7732	notsure	78.4	i0_HQ_MZ2_c56526/f2p2/870	2	537	NW_013654443.1	+	22926	23464	ENH_00064280	61.5	538	871	NW_013651875.1	-	11246	11570	notsure	38.3
i1_LQ_SZ_c71540/f1p186/1402	1	964	NW_013652777.1	-	12	978	notsure	68.8	965	1399	NW_013655038.1	-	4087	4521	notsure	31	i2_LQ_MZ2_c102675/f1p7/2710	1	1015	NW_013655302.1	+	32679	37019	ENH_00041750	37.4	1016	2716	NW_013651873.1	+	179	3974	ENH_00002650	62.6
i3_LQ_SZ_c25867/f1p1/3804	1	2439	NW_013654953.1	-	63	5400	ENH_00014110	64	2440	3809	NW_013654460.1	-	20742	22663	ENH_00065970	36	i4_LQ_MZ2_c9041/f1p27/4584	1	2307	NW_013652052.1	-	12	2317	ENH_00012690	49.5	2308	4658	NW_013654443.1	+	839	3115	notsure	50.5
i1_LQ_SZ_c23231/f1p235/1684	1	768	NW_013651722.1	-	68010	68777	ENH_00069600	45.6	769	1683	NW_013654790.1	-	6681	8439	ENH_00058630	54.3	i4_LQ_MZ2_c10349/f1p0/4799	1	2430	NW_013653733.1	+	34500	37429	ENH_00043220	49.5	2431	4909	NW_013654508.1	-	16553	21020	notsure	50.5
i2_LQ_SZ_c174696/f1p7/2037	1	928	NW_013655303.1	+	162498	165041	ENH_00043120	45.4	929	2041	NW_013652397.1	-	1407	2584	notsure	54.5	i1_LQ_MZ2_c48494/f1p3/1219	1	451	NW_013651976.1	-	14861	15312	ENH_00007390	37.1	452	1214	NW_013654817.1	+	13981	16217	ENH_00086280	62.9
i2_LQ_SZ_c101877/f1p6/2012	2	796	NW_013652211.1	-	3	1621	notsure	39.4	797	2016	NW_013654615.1	+	3	2869	ENH_00076290	60.5	i3_LQ_MZ2_c3878/f1p4/3260	1	1877	NW_013655067.1	+	57235	59575	ENH_00023680	57.5	1878	3267	NW_013652407.1	+	206	2354	ENH_00021210	42.5
i1_LQ_SZ_c34924/f1p2/1067	1	865	NW_013654801.1	-	1428	2284	ENH_00053050	80.5	866	1074	NW_013654779.1	-	10517	10725	notsure	19.5	i4_LQ_MZ2_c15234/f1p16/4736	1	1460	NW_013652052.1	-	839	2299	ENH_00012690	29.7	1461	4924	NW_013654443.1	+	12	3425	notsure	70.3
i2_LQ_SZ_c92018/f1p1/2537	1	567	NW_013651939.1	+	1110	1677	ENH_00005320	22.3	568	2537	NW_013654378.1	-	67258	69254	ENH_00065470	77.7	i1_LQ_MZ2_c50464/f1p1/1468	6	299	NW_013654327.1	-	18848	19138	notsure	20	300	1468	NW_013653096.1	-	31938	35572	ENH_00034800	79.6
i4_LQ_SZ_c2318/f1p6/4188	30	3070	NW_013654536.1	+	110454	121982	ENH_00072910,ENH_00072900	72.5	3071	4197	NW_013654452.1	+	740	2032	notsure	26.9	i0_HQ_MZ2_c78266/f2p4/873	1	528	NW_013654443.1	+	22934	23464	ENH_00064280	60.5	529	871	NW_013651875.1	-	11236	11570	notsure	39.3
i0_LQ_SZ_c21530/f3p35/842	1	591	NW_013654792.1	-	235	1887	ENH_00052110	70.3	592	841	NW_013652158.1	+	684	924	ENH_00013490	29.7	i2_LQ_MZ2_c106198/f1p6/3014	1	1659	NW_013651945.1	-	464	3484	notsure	55.2	1660	3005	NW_013651980.1	-	7716	9890	ENH_00007250	44.8
i4_LQ_SZ_c1730/f1p0/4299	1	2481	NW_013654502.1	+	16440	21042	ENH_00069200	55.7	2482	4451	NW_013651834.1	-	9699	11625	ENH_00000960	44.2	i3_LQ_MZ2_c3179/f1p0/3476	17	3001	NW_013655059.1	+	934	5277	notsure	85.8	3002	3477	NW_013652668.1	-	1780	2568	notsure	13.7
i2_LQ_SZ_c9712/f1p7/2098	1	585	NW_013651917.1	-	12802	13377	ENH_00004740	27.9	586	2098	NW_013652961.1	-	13551	37424	ENH_00032450,ENH_00032400	72.1	i2_LQ_MZ2_c134370/f1p3/2554	1	836	NW_013654362.1	+	148857	150076	ENH_00057960	32.6	837	2562	NW_013655188.1	+	528	3581	notsure	67.4
i2_LQ_SZ_c31244/f1p52/2150	1	917	NW_013655088.1	-	12938	13843	ENH_00024810	42.7	918	2147	NW_013652451.1	-	23636	25053	ENH_00022400	57.3	i2_LQ_MZ2_c156996/f1p2/2609	1	2115	NW_013654853.1	-	36	2150	ENH_00004110	81.1	2116	2608	NW_013654335.1	+	60	546	notsure	18.9
i4_LQ_SZ_c2458/f1p0/4269	1	2287	NW_013654502.1	+	16634	21042	ENH_00069200	53.6	2288	4263	NW_013651834.1	-	9697	11625	ENH_00000960	46.4	i2_LQ_MZ2_c206631/f1p7/2221	1	489	NW_013652162.1	+	6779	7295	ENH_00013740	22	490	2221	NW_013652856.1	-	45129	49021	ENH_00031040	78
i1_LQ_SZ_c73132/f1p24/1091	1	640	NW_013652643.1	-	86	1032	ENH_00027090	58.9	641	1082	NW_013654624.1	-	16466	16872	notsure	40.7	i1_HQ_MZ2_c63647/f3p8/1013	1	553	NW_013651852.1	-	110	1083	ENH_00023390	54.5	554	1014	NW_013652488.1	-	4412	4879	ENH_00086330	45.5
i6_LQ_SZ_c1530/f1p0/6803	1	6013	NW_013652760.1	-	30035	36285	ENH_00029580	86.9	6014	6917	NW_013654358.1	+	15146	16027	notsure	13.1	i3_LQ_MZ2_c39337/f1p0/3502	1	1247	NW_013654411.1	+	22184	25018	notsure	35.5	1248	3508	NW_013654345.1	+	526	9547	ENH_00056430	64.5
i3_LQ_SZ_c27079/f1p36/3572	1	2624	NW_013651812.1	-	158	3947	ENH_00003240	73.4	2625	3574	NW_013655311.1	-	35708	37252	ENH_00042690	26.6	i2_LQ_MZ2_c34899/f1p1/2157	1	237	NW_013651934.1	+	10448	10684	ENH_00005050	10.6	238	2223	NW_013651907.1	+	236	5604	ENH_00004150	89.2
i4_LQ_SZ_c11367/f1p0/4028	2	2827	NW_013652971.1	+	34235	47536	ENH_00032560,ENH_00032570	71.3	2828	3957	NW_013652252.1	-	3790	6127	ENH_00016840	28.5	i1_HQ_MZ2_c23280/f2p11/1964	1	281	NW_013652638.1	-	359	634	notsure	14.3	282	1959	NW_013653004.1	-	567	2847	notsure	85.4
i3_LQ_SZ_c9482/f1p469/3485	13	2506	NW_013654398.1	+	19768	24411	ENH_00060760	71.5	2507	3490	NW_013652504.1	-	3081	4515	notsure	28.2	i2_LQ_MZ2_c5188/f1p17/3563	1	1186	NW_013651885.1	+	10541	11971	notsure	33.3	1187	3565	NW_013651919.1	+	134	3918	ENH_00004600	66.7
i1_LQ_SZ_c31362/f1p8/1756	1	460	NW_013654460.1	-	62	1681	ENH_00065930	26.2	461	1756	NW_013655353.1	+	101	5250	ENH_00046690	73.8	i3_LQ_MZ2_c42862/f1p4/3317	1	617	NW_013654299.1	+	159393	160016	notsure	18.5	618	3340	NW_013654619.1	-	112681	116942	ENH_00077610	81.5
i2_LQ_SZ_c102101/f1p7/2679	1	1908	NW_013655287.1	+	29	2021	notsure	71.3	1909	2677	NW_013652605.1	+	341	1109	notsure	28.7	i0_LQ_MZ2_c82060/f1p0/806	1	425	NW_013654443.1	+	23035	23464	ENH_00064280	52.7	426	807	NW_013651875.1	-	11197	11570	notsure	47.3
i0_LQ_SZ_c8149/f1p4/610	1	361	NW_013654686.1	+	14212	14578	notsure	58.9	362	613	NW_013654431.1	+	192	1258	ENH_00063230	41.1	i2_LQ_MZ2_c95295/f1p13/2154	1	493	NW_013651979.1	+	8268	8761	ENH_00074260	22.9	494	2153	NW_013654575.1	+	32	3357	ENH_00086510	77.1
i1_LQ_SZ_c3323/f1p19/1627	2	359	NW_013654860.1	+	3080	3438	ENH_00005080	22	360	1629	NW_013651727.1	+	14126	19436	ENH_00069820	78	i3_LQ_MZ2_c39786/f1p3/3307	1	2760	NW_013655146.1	+	46886	49544	ENH_00029720	83.4	2761	3309	NW_013652397.1	+	560	2478	ENH_00021020	16.6
i2_LQ_SZ_c151027/f1p7/1986	1	1010	NW_013655302.1	+	30732	37019	ENH_00041750	50.8	1011	1987	NW_013651873.1	+	179	3286	ENH_00002650	49.2	i1_HQ_MZ2_c70845/f2p36/1457	1	790	NW_013654419.1	+	19827	22159	notsure	54	791	1463	NW_013652492.1	-	2736	3612	ENH_00023410	46
i1_LQ_SZ_c29948/f1p6/2219	4	1482	NW_013652154.1	+	4376	6830	ENH_00013460	66.5	1483	2223	NW_013651685.1	-	22307	23107	notsure	33.3	i2_LQ_MZ2_c10133/f1p0/2220	1	1375	NW_013654436.1	+	20112	21839	ENH_00063720	62	1376	2219	NW_013651730.1	-	19446	20326	notsure	38
i0_LQ_SZ_c35803/f1p77/973	1	132	NW_013654650.1	-	67	198	notsure	13.4	133	987	NW_013652940.1	+	175	1066	notsure	86.6	i4_LQ_MZ2_c10648/f1p2/4848	3	833	NW_013654577.1	+	16574	17667	ENH_00074370	17.2	834	4790	NW_013654291.1	-	24679	32325	ENH_00049560	82
i1_LQ_SZ_c103950/f1p5/1133	1	463	NW_013652812.1	+	3028	3771	notsure	40.9	464	1133	NW_013652795.1	+	851	1616	ENH_00029980	59.1	i1_LQ_MZ2_c29468/f1p6/1934	1	390	NW_013654143.1	+	33316	34358	notsure	20.2	391	1932	NW_013652222.1	-	6520	8155	notsure	79.8
i1_LQ_SZ_c53813/f1p1/1357	1	313	NW_013654809.1	+	124206	124519	notsure	23.2	314	1352	NW_013655309.1	-	23940	24997	ENH_00042480	76.8	i1_LQ_MZ2_c44262/f1p1/1678	4	512	NW_013654662.1	+	13510	14332	ENH_00079740	30.4	513	1677	NW_013654719.1	+	535	2342	ENH_00082990	69.5
i2_LQ_SZ_c41575/f1p36/2812	1	2323	NW_013654880.1	+	38919	42276	ENH_00008260,ENH_00008250	82.6	2324	2812	NW_013655132.1	-	15276	15776	ENH_00029000	17.4	i3_LQ_MZ2_c48198/f1p13/3121	1	1303	NW_013653913.1	+	33250	36223	ENH_00045020	41.7	1304	3127	NW_013651737.1	+	1902	3999	ENH_00071100	58.3
i2_LQ_SZ_c72323/f1p17/2669	1	1940	NW_013651805.1	-	633	2853	ENH_00084830	72.8	1941	2666	NW_013653534.1	-	700	1380	ENH_00040340	27.2	i2_LQ_MZ2_c35535/f1p9/2059	1	1273	NW_013654840.1	-	129	4069	ENH_00002480	61.8	1274	2061	NW_013651667.1	-	23423	26269	ENH_00058190	38.2
i1_LQ_SZ_c78852/f1p2/1291	1	984	NW_013652643.1	-	86	1032	ENH_00027090	76	985	1294	NW_013654624.1	-	16458	16872	notsure	24	i4_LQ_MZ2_c13022/f1p6/4055	1	2790	NW_013654769.1	-	92	5771	ENH_00084960	68.7	2791	4060	NW_013654361.1	-	25529	26784	ENH_00057010	31.3
i1_LQ_SZ_c45798/f1p6/1475	1	785	NW_013654419.1	+	19833	22159	notsure	55.1	786	1425	NW_013652492.1	-	2745	3612	ENH_00023410	44.9	i3_LQ_MZ2_c34776/f1p2/3357	1	1135	NW_013655287.1	+	54	1907	notsure	33.7	1136	3363	NW_013652605.1	+	376	3423	notsure	66.3
i1_LQ_SZ_c75910/f1p8/1130	1	548	NW_013654870.1	-	6007	7387	ENH_00006000	48.5	549	1131	NW_013655347.1	+	47732	50603	ENH_00046880	51.5	i2_LQ_MZ2_c150665/f1p3/2088	1	510	NW_013655024.1	-	88	1694	ENH_00020120	24.4	511	2091	NW_013652458.1	-	2421	4901	ENH_00022340	75.6
i2_LQ_SZ_c97163/f1p26/2700	2	2053	NW_013651993.1	-	676	7900	notsure	75.9	2054	2705	NW_013654693.1	+	64	715	ENH_00081460	24.1	i1_LQ_MZ2_c32221/f1p1/1786	1	1039	NW_013652652.1	+	1237	3818	ENH_00027280	58.1	1040	1788	NW_013652148.1	-	6573	7656	notsure	41.9
i2_LQ_SZ_c120966/f1p0/2265	1	774	NW_013652560.1	-	172	1812	ENH_00025040	34.2	775	2261	NW_013655113.1	-	1810	3938	ENH_00027070	65.7	i2_LQ_MZ2_c65695/f1p1/2501	2	1580	NW_013652195.1	+	3065	6743	ENH_00014860	63.1	1581	2500	NW_013652200.1	+	969	2713	ENH_00015040	36.8
i2_LQ_SZ_c123396/f1p45/2285	2	1799	NW_013654756.1	-	104	3118	ENH_00084500	79	1800	2276	NW_013651978.1	-	7530	10000	notsure	21	i2_LQ_MZ2_c31830/f1p7/2793	1	1809	NW_013652244.1	-	87	2314	notsure	64.7	1810	2797	NW_013651790.1	+	1368	2344	ENH_00086580	35.3
i2_LQ_SZ_c122010/f1p18/3303	1	1056	NW_013655287.1	+	53	1714	notsure	32.1	1057	3280	NW_013652605.1	+	188	3426	notsure	67.5	i3_LQ_MZ2_c24534/f1p0/3792	1	440	NW_013654170.1	+	11862	12643	ENH_00047670	11.5	441	3827	NW_013652100.1	+	2099	6951	ENH_00011410	88.5
i3_LQ_SZ_c6840/f1p0/3562	4	2558	NW_013651926.1	+	88094	92417	ENH_00005260	71.7	2559	3562	NW_013654322.1	-	28513	30169	notsure	28.2	i1_HQ_MZ2_c10974/f4p0/1157	1	646	NW_013652812.1	+	2845	3771	notsure	55.8	647	1158	NW_013652795.1	+	851	1458	ENH_00029980	44.2
i1_LQ_SZ_c51910/f1p0/1895	1	1167	NW_013652144.1	+	4957	7427	ENH_00013170	61.5	1168	1897	NW_013653343.1	-	41823	42697	ENH_00038010	38.5	i2_LQ_MZ2_c31831/f1p3/2239	1	1653	NW_013654623.1	-	4	1875	ENH_00077190	73.5	1654	2248	NW_013653646.1	-	35869	36488	ENH_00042180	26.5
i2_LQ_SZ_c72637/f1p9/2051	11	513	NW_013651945.1	-	464	1705	notsure	24.5	514	2051	NW_013651980.1	-	7712	9890	ENH_00007250	75	i3_LQ_MZ2_c23959/f1p35/3359	1	652	NW_013654288.1	+	3525	5780	ENH_00049230	19.4	653	3360	NW_013653769.1	+	15097	21386	ENH_00043540	80.6
i1_LQ_SZ_c27514/f1p1/1244	1	860	NW_013654910.1	+	83377	84450	ENH_00010530	69	861	1246	NW_013652974.1	+	69	1645	ENH_00032490	31	i2_LQ_MZ2_c107201/f1p5/2378	1	1506	NW_013652900.1	+	94	2130	ENH_00031830	63.3	1507	2379	NW_013652194.1	-	3631	6435	ENH_00014830	36.7
i2_LQ_SZ_c72360/f1p7/2925	1	1226	NW_013654938.1	+	69167	71791	ENH_00013410	41.9	1227	2923	NW_013654820.1	-	9827	13411	ENH_00000170	58	i1_LQ_MZ2_c45711/f1p4/1993	1	314	NW_013654809.1	+	124212	124525	notsure	15.7	315	1997	NW_013654748.1	+	6359	9842	ENH_00084020	84.3
i1_LQ_SZ_c23101/f1p19/1225	1	334	NW_013652898.1	+	3451	3784	ENH_00031860	27.3	335	1222	NW_013651859.1	-	33043	35238	ENH_00002320	72.7	i3_LQ_MZ2_c27870/f1p11/3857	1	921	NW_013654545.1	-	66139	67223	ENH_00073320	23.9	922	3857	NW_013654354.1	+	113718	117694	ENH_00057160	76.1
i2_LQ_SZ_c22846/f1p17/2354	1	1958	NW_013654910.1	+	81410	84450	ENH_00010530	83.5	1959	2344	NW_013652974.1	+	69	1645	ENH_00032490	16.5	i2_LQ_MZ2_c34627/f1p8/2097	1	1152	NW_013654904.1	+	5600	8961	ENH_00009530	54.9	1153	2098	NW_013654591.1	+	80	2895	ENH_00075020	45.1
i2_LQ_SZ_c124643/f1p26/3269	1	894	NW_013655287.1	+	206	1626	notsure	27.4	895	3263	NW_013652605.1	+	188	3413	notsure	72.6	i1_LQ_MZ2_c14610/f1p4/1646	1	412	NW_013652493.1	+	3187	4910	ENH_00023430	25	413	1647	NW_013652422.1	-	1795	5284	ENH_00021590	75
i1_LQ_SZ_c107456/f1p0/1400	1	542	NW_013654870.1	+	7834	9094	ENH_00006010	38.7	543	1400	NW_013654562.1	+	184	1045	ENH_00073570	61.3	i3_LQ_MZ2_c12875/f1p96/3247	1	584	NW_013654530.1	-	529	2418	ENH_00071860	18	585	3248	NW_013654357.1	-	22843	28198	ENH_00056790	82
i2_LQ_SZ_c127391/f1p453/2963	1	2080	NW_013654457.1	-	97395	99992	ENH_00066390	70.2	2081	2961	NW_013654299.1	-	19523	20401	ENH_00051620	29.7	i4_LQ_MZ2_c11627/f1p0/4914	1	1465	NW_013652052.1	-	839	2304	ENH_00012690	29.2	1466	5011	NW_013654443.1	+	12	3506	notsure	70.8
i3_LQ_SZ_c7221/f1p1/3346	1	2999	NW_013651727.1	+	14015	20370	ENH_00069820	89.7	3000	3345	NW_013652185.1	-	7369	7713	notsure	10.3	i2_LQ_MZ2_c86813/f1p0/2398	1	1918	NW_013654853.1	-	28	1945	ENH_00004110	80	1919	2397	NW_013654335.1	+	67	539	notsure	20
i3_LQ_SZ_c10098/f1p5/3846	1	938	NW_013654643.1	-	253	5932	notsure	24.4	939	3846	NW_013654303.1	-	26004	30897	ENH_00051300	75.6	i2_HQ_MZ2_c89325/f6p33/2981	1	575	NW_013651833.1	+	11580	12531	ENH_00000930	19.3	576	2981	NW_013652265.1	+	282	4105	ENH_00017220	80.7
i2_LQ_SZ_c129333/f1p18/2283	1	1822	NW_013654756.1	-	104	3146	ENH_00084500	79.6	1823	2289	NW_013651978.1	-	7164	10000	notsure	20.4	i2_LQ_MZ2_c108693/f1p3/2239	1	1542	NW_013652395.1	-	187	5482	ENH_00020890	68.9	1543	2239	NW_013652104.1	-	5598	7325	ENH_00011530	31.1
i1_LQ_SZ_c48031/f1p33/1848	1	530	NW_013651745.1	+	12600	13179	ENH_00072520	28.7	531	1847	NW_013651722.1	-	64132	65464	notsure	71.3	i2_LQ_MZ2_c104150/f1p21/2780	1	1895	NW_013654510.1	+	13742	20017	ENH_00069520	68.1	1896	2761	NW_013654151.1	-	32574	33992	ENH_00047580	31.1
i2_LQ_SZ_c127315/f1p15/2411	1	1313	NW_013654311.1	-	3565	4886	notsure	54.5	1314	2411	NW_013651803.1	-	8709	10045	notsure	45.5	i2_LQ_MZ2_c47307/f1p5/2710	1	2384	NW_013652405.1	+	581	5538	ENH_00021070	87.9	2385	2712	NW_013654377.1	+	161	718	ENH_00058340	12.1
i1_LQ_SZ_c29495/f1p56/1594	1	1069	NW_013654756.1	-	2002	3303	ENH_00084500	66.9	1070	1595	NW_013651978.1	-	8884	9942	notsure	32.9	i1_LQ_MZ2_c47045/f1p5/1809	1	273	NW_013652638.1	-	359	629	notsure	15.5	274	1763	NW_013653004.1	-	654	2847	notsure	84.5
i2_LQ_SZ_c50560/f1p30/2453	1	1314	NW_013653913.1	+	33248	36223	ENH_00045020	53.7	1315	2447	NW_013651737.1	+	1902	3303	ENH_00071100	46.3	i0_LQ_MZ2_c4255/f1p0/622	1	492	NW_013654980.1	-	7	6370	notsure	78.8	493	619	NW_013652708.1	+	4020	4133	notsure	20.4
i0_LQ_SZ_c9202/f1p40/653	1	142	NW_013652109.1	-	370	511	notsure	21.8	143	651	NW_013654900.1	+	345	1856	ENH_00009210	78.2	i3_LQ_MZ2_c25989/f1p0/3155	1	1050	NW_013655287.1	+	15	1626	notsure	32.9	1051	3189	NW_013652605.1	+	188	3423	notsure	67
i0_LQ_SZ_c4077/f1p276/766	2	514	NW_013652390.1	+	4855	5368	notsure	67	515	766	NW_013652257.1	-	4400	4753	notsure	32.9	i3_LQ_MZ2_c17847/f2p0/3503	1	1845	NW_013651881.1	+	9980	11824	ENH_00002770	52.7	1846	3502	NW_013652268.1	-	4404	6061	ENH_00017250	47.3
i2_LQ_SZ_c94485/f1p45/3107	1	1791	NW_013652560.1	-	14	1812	ENH_00025040	57.4	1792	3116	NW_013655113.1	-	1755	3780	ENH_00027070	42.5	i2_HQ_MZ2_c185403/f30p5/2666	1	1107	NW_013652412.1	-	72	1199	ENH_00086310	41.5	1108	2667	NW_013651837.1	-	8862	11786	ENH_00021270	58.5
i1_LQ_SZ_c49575/f3p0/1753	1	498	NW_013652236.1	-	2	484	ENH_00016430	28.5	499	1749	NW_013652055.1	+	161	1416	ENH_00010380	71.5	i2_LQ_MZ2_c129501/f1p5/2804	1	1756	NW_013654875.1	+	225760	228466	ENH_00010360,ENH_00010370	62.2	1757	2823	NW_013652616.1	-	3084	4356	ENH_00025760	37.8
i2_LQ_SZ_c125778/f1p0/2401	1	1296	NW_013653913.1	+	33231	36223	ENH_00045020	54	1297	2399	NW_013651737.1	+	1902	3271	ENH_00071100	46	i3_LQ_MZ2_c42159/f1p2/3951	1	3146	NW_013654143.1	+	28194	35200	notsure	79.5	3147	3956	NW_013652222.1	-	6497	7306	notsure	20.5
i3_LQ_SZ_c11755/f1p0/3475	1	475	NW_013651935.1	-	176	1028	notsure	13.7	476	3456	NW_013652103.1	-	4149	8470	ENH_00011480	86.3	i1_LQ_MZ2_c46757/f1p0/1675	1	569	NW_013652305.1	-	112	687	ENH_00018410	33	570	1726	NW_013651818.1	+	99	4455	ENH_00000640	67
i1_LQ_SZ_c21218/f1p16/1292	1	466	NW_013654419.1	+	20148	22159	notsure	36.1	467	1292	NW_013652492.1	-	2720	3612	ENH_00023410	63.9	i3_LQ_MZ2_c6953/f1p0/3725	1	2851	NW_013654686.1	-	94	6467	ENH_00080940	75	2852	3803	NW_013653778.1	-	35962	37382	notsure	25
i2_LQ_SZ_c28166/f1p8/2636	1	609	NW_013652478.1	-	6	1156	ENH_00023120	23.1	610	2642	NW_013654464.1	-	20279	22546	ENH_00066240	76.9	i1_LQ_MZ2_c4931/f1p7/1893	1	773	NW_013654675.1	-	133	2043	ENH_00080550	40.7	774	1898	NW_013654559.1	+	309	1701	ENH_00073480	59.3
i2_LQ_SZ_c44356/f1p1/2594	1	438	NW_013654374.1	+	26168	27336	ENH_00058240	16.8	439	2608	NW_013652961.1	+	457	4177	ENH_00032390	83.2	i3_LQ_MZ2_c13456/f1p34/3915	1	937	NW_013652248.1	+	6690	7626	notsure	23.9	938	3916	NW_013652322.1	+	448	3402	notsure	76.1
i2_LQ_SZ_c49896/f1p9/2319	1	1658	NW_013651945.1	-	464	3483	notsure	71.6	1659	2315	NW_013651980.1	-	7713	9890	ENH_00007250	28.4	i3_LQ_MZ2_c48288/f1p11/3033	1	1799	NW_013654769.1	-	92	5743	ENH_00084960	58.8	1800	3061	NW_013654361.1	-	25528	26784	ENH_00057010	41.2
i2_LQ_SZ_c42533/f1p19/2850	1	1181	NW_013654795.1	-	12	1188	ENH_00052390	41.9	1182	2821	NW_013652829.1	+	364	1908	ENH_00030650	58.1	i2_LQ_MZ2_c162528/f1p5/3099	2	1863	NW_013654875.1	+	225774	228466	ENH_00010360,ENH_00010370	60	1864	3101	NW_013652616.1	-	3068	4356	ENH_00025760	39.9
i4_LQ_SZ_c7096/f1p0/4459	1	2481	NW_013654502.1	+	16621	21042	ENH_00069200	55.6	2482	4465	NW_013651834.1	-	9703	11625	ENH_00000960	44.4	i3_LQ_MZ2_c44091/f1p0/4002	1	3500	NW_013655124.1	-	730	12979	ENH_00028200,ENH_00028220,ENH_00028230	87.4	3501	4006	NW_013655225.1	+	168	904	ENH_00034600	12.6
i0_LQ_SZ_c11678/f1p0/966	1	835	NW_013654378.1	-	68615	69453	ENH_00065470	86.3	836	967	NW_013654573.1	-	14989	15120	notsure	13.7	i1_LQ_MZ2_c44712/f1p0/1770	1	548	NW_013652772.1	-	355	1186	notsure	30.9	549	1771	NW_013655239.1	+	151717	155146	ENH_00036910	69.1
i1_LQ_SZ_c31979/f1p75/1965	1	405	NW_013652991.1	-	1102	1500	notsure	20.6	406	1966	NW_013651995.1	+	5192	8179	ENH_00007950	79.4	i1_LQ_MZ2_c22750/f1p0/1967	1	915	NW_013654568.1	-	679	3501	notsure	46.5	916	1967	NW_013652436.1	+	74	3612	ENH_00021880	53.5
i3_LQ_SZ_c46964/f1p35/3008	13	600	NW_013655336.1	-	12	599	ENH_00046010	19.5	601	3021	NW_013654453.1	-	20613	23033	ENH_00064880	80.1	i1_LQ_MZ2_c52994/f1p21/2007	6	1354	NW_013654422.1	+	17386	21946	ENH_00062700	67.4	1355	2000	NW_013652997.1	-	90	996	ENH_00033190	32.3
i1_LQ_SZ_c72224/f1p0/1838	1	1479	NW_013655012.1	+	34256	58542	ENH_00019470,ENH_00019520,ENH_00019490,ENH_00019530,ENH_00019540	80.5	1480	1831	NW_013651737.1	+	2944	3294	notsure	19.2	i4_LQ_MZ2_c10147/f1p4/4356	1	1715	NW_013653733.1	+	34458	37429	ENH_00043220	39.3	1716	4365	NW_013654508.1	-	16556	21020	notsure	60.7
i2_LQ_SZ_c97076/f1p34/2886	1	359	NW_013652353.1	-	44	476	notsure	12.4	360	2887	NW_013653873.1	+	11	4307	ENH_00044590	87.6	i3_LQ_MZ2_c44009/f1p9/3965	1	716	NW_013652299.1	-	101	1598	ENH_00018300	18.1	717	3946	NW_013652313.1	-	1300	5929	ENH_00018660,ENH_00018650	81.9
i0_LQ_SZ_c30402/f1p41/847	1	592	NW_013654792.1	-	235	1887	ENH_00052110	70.1	593	844	NW_013652158.1	+	684	925	ENH_00013490	29.9	i4_LQ_MZ2_c6634/f1p0/4482	1	1400	NW_013652070.1	-	19	1424	notsure	31	1401	4511	NW_013652575.1	-	1157	4643	notsure	69
i2_LQ_SZ_c31881/f1p0/2272	1	720	NW_013654378.1	+	25834	28195	ENH_00065390	31.7	721	2273	NW_013651722.1	-	67420	68972	ENH_00069600	68.3	i1_LQ_MZ2_c4240/f1p0/1916	1	1175	NW_013655024.1	-	88	1490	ENH_00020120	61.4	1176	1914	NW_013652458.1	-	3812	4901	ENH_00022340	38.6
i2_LQ_SZ_c130159/f1p10/2345	1	641	NW_013654368.1	+	23809	26220	ENH_00057680	27.4	642	2339	NW_013653541.1	-	159952	170564	ENH_00041970	72.5	i1_HQ_MZ2_c51143/f4p4/1650	2	1175	NW_013654359.1	-	19103	20305	notsure	71.2	1176	1650	NW_013652079.1	-	2649	3123	notsure	28.8
i2_LQ_SZ_c98762/f1p27/2130	1	1544	NW_013653198.1	-	28107	40746	ENH_00036160,ENH_00036180,ENH_00036170	72.4	1545	2132	NW_013655347.1	+	47724	50600	ENH_00046880	27.6	i3_LQ_MZ2_c40196/f1p0/3735	1	3071	NW_013654478.1	+	48479	115470	ENH_00068060,ENH_00068090	82.5	3072	3724	NW_013652420.1	-	888	1879	ENH_00021660	17.5
i2_LQ_SZ_c68622/f1p35/2792	1	1142	NW_013654934.1	-	1	15045	notsure	40.6	1143	2810	NW_013651809.1	-	4601	7427	notsure	59.3	i2_LQ_MZ2_c45560/f1p11/2860	1	314	NW_013654467.1	+	2412	2759	notsure	11	315	2860	NW_013651698.1	+	88435	94693	ENH_00065230	89
i2_LQ_SZ_c148784/f1p3/2822	2	1333	NW_013654545.1	-	86	1477	ENH_00073170	47	1334	2833	NW_013651725.1	-	15963	18573	notsure	52.9	i0_LQ_MZ2_c13853/f1p4/725	1	337	NW_013654443.1	+	23128	23464	ENH_00064280	46.5	338	724	NW_013651875.1	-	11193	11570	notsure	53.5
i2_LQ_SZ_c72592/f1p114/2913	22	509	NW_013655317.1	-	313	3581	ENH_00043330	16.8	510	2913	NW_013652081.1	+	1402	3768	notsure	82.5	i2_HQ_MZ2_c12066/f10p5/2516	1	1445	NW_013651823.1	+	10059	12410	ENH_00000560	57.4	1446	2517	NW_013655302.1	+	406	3712	ENH_00041720	42.6
i0_LQ_SZ_c37888/f1p0/659	3	577	NW_013651812.1	-	141928	142502	ENH_00003490	87.5	578	654	NW_013652118.1	-	3931	5638	notsure	11.7	i2_LQ_MZ2_c23645/f1p43/2944	1	2467	NW_013652255.1	-	87	2743	ENH_00017000	83.8	2468	2945	NW_013654501.1	+	341	815	ENH_00068930	16.2
i3_LQ_SZ_c15529/f1p0/3455	6	652	NW_013651917.1	-	11027	13366	ENH_00004740	18.6	653	3482	NW_013654299.1	-	18679	113297	ENH_00051770,ENH_00051620,ENH_00051690,ENH_00051630,ENH_00051720,ENH_00051730	81.3	i3_LQ_MZ2_c3552/f1p0/3303	1	2639	NW_013654662.1	-	71	8205	ENH_00079710	80.8	2640	3267	NW_013652257.1	+	299	4079	notsure	19.2
i0_LQ_SZ_c8082/f1p0/717	1	224	NW_013654809.1	+	124227	124451	notsure	31.3	225	715	NW_013654378.1	-	67256	67746	ENH_00065470	68.7	i0_LQ_MZ2_c6324/f1p1/714	1	139	NW_013652003.1	-	1393	1531	ENH_00007900	19.5	140	714	NW_013655305.1	+	993	2821	ENH_00042260	80.5
i2_LQ_SZ_c51425/f1p0/2603	1	1475	NW_013653913.1	+	33248	36223	ENH_00045020	56.6	1476	2606	NW_013651737.1	+	1903	3303	ENH_00071100	43.4	i1_LQ_MZ2_c26919/f1p2/1376	1	274	NW_013652638.1	-	359	629	notsure	19.9	275	1376	NW_013653004.1	-	689	2847	notsure	80.1
i1_LQ_SZ_c119614/f1p51/1505	1	796	NW_013652274.1	-	89	1309	ENH_00017440	52.9	797	1504	NW_013654052.1	+	96	1359	ENH_00046380	47.1	i1_LQ_MZ2_c48875/f1p1/1670	1	1010	NW_013654354.1	+	147903	152167	ENH_00057230	60.5	1011	1670	NW_013654413.1	-	23112	24843	notsure	39.5
i2_LQ_SZ_c133200/f1p15/2939	1	575	NW_013654772.1	+	11178	11752	ENH_00085220	19.6	576	2941	NW_013654775.1	+	24	3181	ENH_00085240	80.4	i1_LQ_MZ2_c51358/f1p0/1777	2	1221	NW_013652540.1	+	212058	213447	ENH_00039210	68.5	1222	1781	NW_013653438.1	+	98	1280	ENH_00086370	31.4
i1_LQ_SZ_c10893/f1p33/1546	1	689	NW_013654299.1	-	20439	21505	ENH_00051620	44.6	690	1546	NW_013654632.1	+	4014	6623	ENH_00077780	55.4	i2_HQ_MZ2_c11222/f2p3/2876	2	526	NW_013654901.1	-	76933	78079	ENH_00009690	18.3	527	2876	NW_013652924.1	-	42876	48533	ENH_00032170	81.7
i1_LQ_SZ_c17033/f1p1/1051	2	245	NW_013654310.1	-	1540	1783	ENH_00051850	23.7	246	1028	NW_013654423.1	-	22354	23692	ENH_00062740	76.2	i1_LQ_MZ2_c61327/f1p3/1322	1	761	NW_013652772.1	-	164	1209	notsure	57.5	762	1323	NW_013654509.1	-	19485	20118	notsure	42.5
i2_LQ_SZ_c92937/f1p73/2651	1	1308	NW_013654414.1	-	6950	8258	ENH_00062130	49.4	1309	2646	NW_013655143.1	+	15223	16689	ENH_00029330	50.6	i3_LQ_MZ2_c28199/f1p0/4026	1	1334	NW_013653733.1	+	34945	37429	ENH_00043220	33.2	1335	4022	NW_013654508.1	-	16558	21020	notsure	66.8
i4_LQ_SZ_c4883/f1p12/4641	1	1378	NW_013655336.1	-	12	1578	ENH_00046010	29.1	1379	4730	NW_013654453.1	-	19386	23033	ENH_00064880	70.9	i1_LQ_MZ2_c54524/f3p0/1014	1	548	NW_013651852.1	-	110	1079	ENH_00023390	54.2	549	1012	NW_013652488.1	-	4410	4879	ENH_00086330	45.8
i3_LQ_SZ_c16721/f1p0/3027	1	1073	NW_013654932.1	-	5443	6516	ENH_00012290	35.4	1074	3028	NW_013655036.1	+	1419	5392	ENH_00021260	64.6	i2_LQ_MZ2_c135431/f1p167/3005	6	1448	NW_013654993.1	+	46184	47904	ENH_00017560	48	1449	3007	NW_013655324.1	+	585	2691	ENH_00043730	51.8
i1_LQ_SZ_c12562/f1p24/1432	1	960	NW_013654827.1	-	5710	7934	ENH_00001280	66.8	961	1437	NW_013654335.1	-	6383	6873	notsure	33.2	i1_LQ_MZ2_c51323/f1p20/1694	2	763	NW_013654545.1	-	66317	67223	ENH_00073320	44.9	764	1696	NW_013655216.1	-	33347	35843	ENH_00033960	55
i0_LQ_SZ_c10586/f1p10/749	2	248	NW_013652500.1	+	4179	4425	notsure	33	249	749	NW_013651679.1	-	24599	25088	notsure	66.9	i2_LQ_MZ2_c66159/f1p9/3128	1	1016	NW_013655287.1	+	57	1901	notsure	32.4	1017	3126	NW_013652605.1	+	376	3423	notsure	67.4
i1_LQ_SZ_c46992/f1p27/1105	1	646	NW_013652560.1	-	1167	1809	notsure	58.2	647	1110	NW_013655113.1	-	1423	1862	notsure	41.8	i2_LQ_MZ2_c131857/f1p6/2393	1	1521	NW_013652900.1	+	79	2130	ENH_00031830	63.5	1522	2394	NW_013652194.1	-	3631	6435	ENH_00014830	36.5
i2_LQ_SZ_c123791/f1p16/2869	28	528	NW_013654573.1	-	16188	16665	notsure	17.5	529	2869	NW_013655300.1	-	20557	28306	ENH_00041490	81.6	i1_LQ_MZ2_c58606/f1p4/1055	1	186	NW_013654983.1	-	162	347	ENH_00016620	17.6	187	1055	NW_013652673.1	-	2626	3769	ENH_00027520	82.4
i1_LQ_SZ_c117273/f1p6/1009	1	383	NW_013651754.1	+	93933	94314	notsure	37.9	384	1010	NW_013652110.1	+	7554	8631	ENH_00011810	62.1	i0_LQ_MZ2_c77003/f1p0/857	1	536	NW_013654443.1	+	22927	23466	ENH_00064280	62.9	537	846	NW_013651875.1	-	11273	11570	notsure	36.4
i2_LQ_SZ_c47200/f1p4/2089	1	439	NW_013654359.1	-	19719	20196	notsure	21.1	440	2079	NW_013654465.1	+	99850	101489	ENH_00067010	78.9	i3_LQ_MZ2_c43726/f1p1/3974	2	1283	NW_013654311.1	-	3565	4857	notsure	32.4	1284	3957	NW_013651803.1	-	7111	10045	notsure	67.6
i6_LQ_SZ_c1169/f1p0/6344	2	1428	NW_013654563.1	-	87614	89330	ENH_00074190	22.1	1429	6450	NW_013654432.1	-	10545	23745	ENH_00063290	77.9	i2_HQ_MZ2_c2446/f4p9/2561	1	489	NW_013655313.1	+	37012	37500	notsure	19.1	490	2562	NW_013655018.1	-	486	3065	notsure	80.9
i1_LQ_SZ_c26026/f1p442/1410	1	868	NW_013654756.1	-	104	1956	notsure	61.6	869	1409	NW_013651978.1	-	8880	10000	notsure	38.4	i1_LQ_MZ2_c71488/f1p25/941	1	554	NW_013651852.1	-	110	1082	ENH_00023390	58.8	555	942	NW_013652488.1	-	4416	4879	ENH_00086330	41.2
i4_LQ_SZ_c5548/f1p0/4407	4	2830	NW_013651926.1	+	88088	92417	ENH_00005260	63.1	2831	4481	NW_013654322.1	-	28512	30169	notsure	36.8	i1_LQ_MZ2_c51431/f1p0/1055	1	679	NW_013654303.1	+	3430	29349	ENH_00051260,ENH_00051280,ENH_00051270	64.4	680	1055	NW_013654526.1	+	16249	16616	notsure	35.6
i1_LQ_SZ_c53073/f1p29/1996	1	1631	NW_013654864.1	-	6939	8898	notsure	81.5	1632	1999	NW_013652259.1	-	5365	5732	notsure	18.4	i1_HQ_MZ2_c64012/f2p0/1447	3	529	NW_013654662.1	+	13499	14332	ENH_00079740	36.4	530	1447	NW_013654719.1	+	535	2342	ENH_00082990	63.4
i0_LQ_SZ_c16350/f1p0/921	1	631	NW_013652643.1	-	86	1031	ENH_00027090	68.5	632	921	NW_013654624.1	-	16460	16872	notsure	31.5	i4_LQ_MZ2_c7772/f1p2/4409	1	1778	NW_013654894.1	-	429	4710	notsure	40.8	1779	4353	NW_013652020.1	+	1000	6262	notsure	59.2
i3_LQ_SZ_c37236/f1p0/3073	1	1127	NW_013654575.1	+	16147	18588	notsure	36.9	1128	3055	NW_013652146.1	+	212	4045	ENH_00013180	63.1	i0_LQ_MZ2_c4229/f1p0/1000	1	563	NW_013651852.1	-	110	1092	ENH_00023390	56.5	564	996	NW_013652488.1	-	4412	4879	ENH_00086330	43.5
i2_LQ_SZ_c21538/f1p17/2718	1	2208	NW_013655124.1	-	730	10319	ENH_00028200,ENH_00028220	81.2	2209	2718	NW_013655225.1	+	168	904	ENH_00034600	18.8	i2_LQ_MZ2_c21679/f1p5/2805	2	1415	NW_013654631.1	-	69	2009	ENH_00077740	50.3	1416	2812	NW_013651900.1	+	753	3329	notsure	49.7
i1_LQ_SZ_c76209/f1p5/1714	1	311	NW_013653780.1	+	1143	1662	ENH_00043640	18.1	312	1719	NW_013651792.1	-	13376	15708	ENH_00082370	81.9	i3_LQ_MZ2_c54271/f1p0/3020	3	2692	NW_013654681.1	-	73	5282	ENH_00080640	89	2693	3022	NW_013652763.1	+	149	471	ENH_00029420	10.9
i4_LQ_SZ_c6041/f1p0/4262	1	1760	NW_013652443.1	-	85	1789	notsure	41.3	1761	4264	NW_013653353.1	+	259	6289	ENH_00039300	58.7	i3_LQ_MZ2_c39645/f1p0/3662	1	1236	NW_013655287.1	+	31	1714	notsure	33.7	1237	3664	NW_013652605.1	+	188	3408	notsure	66.3
i2_LQ_SZ_c107491/f2p85/2258	1	1821	NW_013654756.1	-	104	3145	ENH_00084500	80.5	1822	2262	NW_013651978.1	-	7165	10000	notsure	19.5	i1_LQ_MZ2_c27906/f1p2/2008	1	1591	NW_013654905.1	-	18938	28411	ENH_00009870	79.1	1592	2011	NW_013654316.1	-	4029	5602	ENH_00052690	20.9
i1_LQ_SZ_c46130/f1p1/1859	1	1249	NW_013654419.1	+	19843	22159	notsure	66.7	1250	1872	NW_013652492.1	-	2742	3612	ENH_00023410	33.3	i2_LQ_MZ2_c45610/f1p4/2514	1	2222	NW_013654618.1	-	10	3710	ENH_00081870	88.2	2223	2520	NW_013652844.1	-	2229	2526	notsure	11.8
i2_HQ_SZ_c44048/f4p2/2401	1	1912	NW_013654853.1	-	28	1939	ENH_00004110	79.6	1913	2401	NW_013654335.1	+	67	544	notsure	20.4	i2_LQ_MZ2_c46504/f1p7/2474	3	1096	NW_013652516.1	-	249	1471	ENH_00024080	44.2	1097	2477	NW_013652097.1	+	1233	2992	notsure	55.8
i0_HQ_SZ_c1541/f2p0/706	1	377	NW_013654875.1	-	2839	3888	ENH_00009970	53.3	378	707	NW_013652214.1	+	1003	1332	notsure	46.7	i2_HQ_MZ2_c12893/f9p9/2589	1	1248	NW_013654683.1	+	13198	14609	ENH_00080880	48.2	1249	2591	NW_013654389.1	+	99	1889	notsure	51.8
i1_LQ_SZ_c8199/f1p3/1564	1	363	NW_013653913.1	+	35381	36223	ENH_00045020	23.2	364	1560	NW_013651737.1	+	1902	3309	ENH_00071100	76.6	i1_LQ_MZ2_c52377/f1p0/1757	1	1197	NW_013654290.1	+	31033	32990	ENH_00049500	68.1	1198	1759	NW_013651984.1	-	9396	10146	ENH_00007350	31.9
i0_LQ_SZ_c25477/f1p0/759	1	479	NW_013652643.1	-	86	1032	ENH_00027090	63.1	480	759	NW_013654624.1	-	16460	16872	notsure	36.9	i1_LQ_MZ2_c27564/f1p7/1253	1	418	NW_013654575.1	+	11015	11431	notsure	33.3	419	1255	NW_013653441.1	-	612	1600	ENH_00039200	66.7
i2_LQ_SZ_c75009/f1p13/2530	7	478	NW_013654817.1	+	97864	98335	notsure	18.6	479	2531	NW_013652802.1	-	152331	154671	notsure	81.1	i1_LQ_MZ2_c42660/f1p0/1511	1	510	NW_013653542.1	+	36186	37801	ENH_00041200	33.8	511	1510	NW_013651817.1	+	156	2742	ENH_00000220	66.2
i1_LQ_SZ_c74945/f1p58/1792	1	1152	NW_013651917.1	-	3647	13374	ENH_00004740	64.2	1153	1795	NW_013655088.1	-	6292	6972	notsure	35.8	i2_LQ_MZ2_c73373/f1p85/2623	1	2131	NW_013654853.1	-	28	2158	ENH_00004110	81.2	2132	2625	NW_013654335.1	+	66	553	notsure	18.8
i1_LQ_SZ_c6478/f1p9/1512	3	676	NW_013652499.1	-	22	791	ENH_00023580	44.6	677	1510	NW_013654636.1	-	16701	17651	notsure	55.2	i2_LQ_MZ2_c56272/f1p18/1709	1	286	NW_013655287.1	+	18	303	notsure	16.7	287	1704	NW_013653004.1	-	567	2736	notsure	83
i2_LQ_SZ_c73895/f1p8/2233	1	1654	NW_013654756.1	-	104	3145	ENH_00084500	74	1655	2235	NW_013651978.1	-	8841	10000	notsure	26	i0_LQ_MZ2_c58395/f1p0/797	1	201	NW_013654383.1	+	24998	25781	ENH_00059620	25.2	202	798	NW_013654999.1	-	136	735	notsure	74.8
i1_LQ_SZ_c49663/f1p30/1947	1	431	NW_013654465.1	+	96319	96750	ENH_00067000	22.1	432	1946	NW_013655324.1	-	15921	17383	ENH_00043770	77.9	i1_LQ_MZ2_c5553/f1p0/1582	1	1177	NW_013652048.1	+	6670	8721	ENH_00009760	73.9	1178	1593	NW_013654530.1	-	19077	20049	notsure	26.1
i2_LQ_SZ_c62172/f1p8/2417	1	1826	NW_013654756.1	-	104	3145	ENH_00084500	75.5	1827	2416	NW_013651978.1	-	8881	10000	notsure	24.4	i1_LQ_MZ2_c38358/f1p0/1389	1	749	NW_013652772.1	-	164	1196	notsure	53.9	750	1389	NW_013654509.1	-	19485	20118	notsure	46.1
i2_LQ_SZ_c71978/f1p6/2482	1	1959	NW_013654578.1	-	792	6465	ENH_00074380	80	1960	2449	NW_013654296.1	+	94	976	notsure	20	i2_LQ_MZ2_c129079/f1p2/2338	1	400	NW_013652037.1	-	12	1034	ENH_00009230	17	401	2339	NW_013651936.1	-	7243	10440	ENH_00005310	82.6
i1_LQ_SZ_c96365/f1p4/2019	1	1637	NW_013652154.1	+	4379	6028	ENH_00013460	81.1	1638	2019	NW_013651685.1	-	22737	23121	notsure	18.9	i0_LQ_MZ2_c6500/f1p2/981	1	521	NW_013654662.1	+	13506	14332	ENH_00079740	53.1	522	982	NW_013654719.1	+	535	1316	ENH_00082990	46.9
i3_LQ_SZ_c22719/f1p2/3891	1	602	NW_013651718.1	-	11290	12965	ENH_00068460	15.5	603	3893	NW_013651727.1	-	2257	8017	ENH_00069810	84.5	i2_LQ_MZ2_c41954/f1p4/2798	1	398	NW_013652305.1	-	112	509	ENH_00018410	14.3	399	2773	NW_013651818.1	+	99	7091	ENH_00000640,ENH_00000660	85.3
i4_LQ_SZ_c6572/f1p0/4663	1	2811	NW_013654502.1	+	16637	21042	ENH_00069200	60	2812	4682	NW_013651834.1	-	9701	11625	ENH_00000960	40	i3_LQ_MZ2_c36506/f1p0/3971	2	1407	NW_013654813.1	-	86	2539	notsure	35	1408	4019	NW_013654519.1	-	12898	20144	ENH_00070520	65
i1_LQ_SZ_c4875/f1p20/1844	1	1466	NW_013654440.1	+	83667	139646	ENH_00064650	79.3	1467	1848	NW_013653548.1	-	537	1009	notsure	20.7	i2_HQ_MZ2_c1681/f19p3/2628	2	538	NW_013654901.1	-	76933	78098	ENH_00009690	20.4	539	2628	NW_013652924.1	-	42877	48533	ENH_00032170	79.5
i3_LQ_SZ_c32630/f1p32/3263	1	1808	NW_013654591.1	+	13146	18094	ENH_00075040	55.7	1809	3239	NW_013651745.1	-	16843	19771	ENH_00072530	44.1	i2_LQ_MZ2_c208343/f1p2/2009	1	702	NW_013654143.1	+	28204	34358	notsure	35.8	703	1961	NW_013652222.1	-	5423	8155	notsure	64.2
i2_LQ_SZ_c97288/f1p7/2624	1	2304	NW_013655090.1	+	51977	56733	ENH_00025030	87.8	2305	2624	NW_013652883.1	+	349	669	notsure	12.2	i1_LQ_MZ2_c62361/f1p7/1724	1	281	NW_013654794.1	+	31066	31344	notsure	16.3	282	1723	NW_013653004.1	-	691	2883	notsure	83.7
i1_LQ_SZ_c65843/f1p9/1965	2	1565	NW_013653913.1	+	33206	36223	ENH_00045020	79.5	1566	1957	NW_013651737.1	+	1902	2496	ENH_00071100	19.9	i0_LQ_MZ2_c32414/f1p7/947	1	449	NW_013651852.1	-	110	982	ENH_00023390	47.9	450	937	NW_013652488.1	-	4412	4879	ENH_00086330	52.1
i1_LQ_SZ_c42007/f1p1/1198	1	175	NW_013652236.1	-	150	318	ENH_00016430	14.6	176	1199	NW_013652055.1	+	13	1148	ENH_00010380	85.4	i1_LQ_MZ2_c23636/f1p50/1947	2	207	NW_013653633.1	-	1150	1355	notsure	10.6	208	1950	NW_013655036.1	+	1419	5017	ENH_00021260	89.4
i1_LQ_SZ_c78149/f1p4/1474	1	1181	NW_013652676.1	-	34926	36413	ENH_00027840	80.2	1182	1473	NW_013652388.1	+	21405	21693	ENH_00020940	19.8	i3_LQ_MZ2_c19907/f1p19/3477	6	2120	NW_013655334.1	+	33155	36648	ENH_00044820	60.8	2121	3478	NW_013652095.1	-	5876	8104	ENH_00011260	39
i3_LQ_SZ_c23416/f1p16/3735	1	1412	NW_013654338.1	-	989	3248	ENH_00055260	38	1413	3711	NW_013655239.1	+	15	3285	ENH_00036640	62	i1_HQ_MZ2_c28475/f3p0/1368	1	727	NW_013652772.1	-	164	1173	notsure	53.3	728	1364	NW_013654509.1	-	19485	20118	notsure	46.7
i2_LQ_SZ_c75975/f1p34/2276	4	429	NW_013655088.1	-	9134	9559	ENH_00024810	18.7	430	2273	NW_013655324.1	-	15921	28818	ENH_00043770,ENH_00043780,ENH_00043790	81.1	i2_HQ_MZ2_c49696/f2p4/2904	1	2372	NW_013654960.1	+	70364	73073	notsure	81.7	2373	2904	NW_013654627.1	-	15377	16848	notsure	18.3
i2_LQ_SZ_c120854/f1p6/2072	1	292	NW_013655132.1	+	6615	7148	notsure	14.1	293	2072	NW_013654626.1	-	2422	5074	ENH_00077310	85.9	i2_LQ_MZ2_c60272/f1p3/2144	1	1735	NW_013651772.1	-	62	3747	ENH_00078880	80.9	1736	2144	NW_013652409.1	+	118	1041	ENH_00021230	19.1
i0_HQ_SZ_c21909/f2p18/842	3	594	NW_013654792.1	-	235	1887	ENH_00052110	70.3	595	842	NW_013652158.1	+	684	921	ENH_00013490	29.5	i0_LQ_MZ2_c13567/f1p4/845	1	498	NW_013652772.1	-	164	1210	notsure	58.9	499	845	NW_013654509.1	-	19486	20118	notsure	41.1
i3_LQ_SZ_c50545/f1p20/3593	1	480	NW_013651935.1	-	176	1028	notsure	13.4	481	3592	NW_013652103.1	-	4147	8470	ENH_00011480	86.6	i4_LQ_MZ2_c10481/f1p0/4148	1	911	NW_013652052.1	-	839	1750	ENH_00012690	22	912	4147	NW_013654443.1	+	12	3193	notsure	78
i1_LQ_SZ_c22119/f1p2/1439	1	1001	NW_013652909.1	+	47468	49185	ENH_00031970	69.6	1002	1439	NW_013655056.1	-	3226	4182	ENH_00022950	30.4	i1_LQ_MZ2_c32474/f1p0/1078	2	412	NW_013654662.1	+	13513	14228	ENH_00079740	38.1	413	1078	NW_013654719.1	+	1357	2342	ENH_00082990	61.8
i3_LQ_SZ_c21260/f1p1/4003	1	1448	NW_013654467.1	+	4686	6397	ENH_00066570	36.2	1449	3998	NW_013652022.1	+	166	3504	ENH_00008690	63.8	i3_LQ_MZ2_c46383/f1p4/3015	1	895	NW_013654609.1	-	946	2780	ENH_00076460	29.7	896	3015	NW_013655201.1	+	1408	3526	ENH_00032990	70.3
i1_HQ_SZ_c120951/f2p19/1588	1	177	NW_013652236.1	-	150	318	ENH_00016430	11.1	178	1591	NW_013652055.1	+	12	1430	ENH_00010380	88.9	i2_LQ_MZ2_c166346/f1p5/3062	1	1513	NW_013652900.1	+	84	2130	ENH_00031830	49.5	1514	3055	NW_013652194.1	-	3633	6435	ENH_00014830	50.5
i3_LQ_SZ_c24873/f1p1/3391	1	387	NW_013652674.1	-	397	2174	notsure	11.4	388	3390	NW_013652426.1	+	857	4298	ENH_00021630	88.6	i3_LQ_MZ2_c43965/f1p9/3291	3	879	NW_013654341.1	-	54	1542	ENH_00055490	26.5	880	3312	NW_013654586.1	-	12043	17937	ENH_00074950	73.4
i2_LQ_SZ_c124117/f1p21/2742	1	2370	NW_013655324.1	-	8730	18308	ENH_00043770,ENH_00043760	86.4	2371	2742	NW_013652138.1	-	71814	73330	ENH_00013230	13.6	i0_LQ_MZ2_c35246/f1p0/1031	2	605	NW_013651852.1	-	110	1079	ENH_00023390	58.5	606	1033	NW_013652488.1	-	4410	4879	ENH_00086330	41.4
i2_HQ_SZ_c90038/f3p0/2757	1	629	NW_013652560.1	-	194	895	ENH_00025040	22.8	630	2757	NW_013655113.1	-	1765	3963	ENH_00027070	77.2	i2_LQ_MZ2_c44765/f1p5/2383	1	1509	NW_013652900.1	+	94	2130	ENH_00031830	63.3	1510	2383	NW_013652194.1	-	3630	6435	ENH_00014830	36.7
i1_HQ_SZ_c100901/f2p23/1277	1	469	NW_013654419.1	+	20145	22159	notsure	36.7	470	1277	NW_013652492.1	-	2720	3612	ENH_00023410	63.3	i0_LQ_MZ2_c29176/f1p8/928	1	523	NW_013651852.1	-	110	1053	ENH_00023390	56.4	524	928	NW_013652488.1	-	4412	4879	ENH_00086330	43.6
i1_LQ_SZ_c53983/f1p7/1444	1	402	NW_013651743.1	-	107	663	notsure	27.8	403	1444	NW_013654632.1	-	14906	15953	ENH_00077800	72.2	i2_LQ_MZ2_c76530/f1p35/2663	2	362	NW_013652087.1	+	1441	1798	notsure	13.6	363	2664	NW_013652627.1	-	200695	205307	ENH_00041000	86.4
i2_LQ_SZ_c28784/f1p1/2822	1	2034	NW_013652451.1	+	55040	59037	ENH_00022470	72	2035	2824	NW_013651965.1	+	231	1939	ENH_00006300	28	i3_LQ_MZ2_c42582/f1p1/3108	1	1091	NW_013655287.1	+	57	1714	notsure	35.1	1092	3105	NW_013652605.1	+	188	3423	notsure	64.8
i3_LQ_SZ_c29865/f1p139/3806	1	2144	NW_013652061.1	+	5323	8695	ENH_00010440	55.7	2145	3850	NW_013654415.1	-	21857	23764	ENH_00062190	44.3	i2_HQ_MZ2_c28203/f2p20/2608	1	761	NW_013654324.1	+	4134	5056	notsure	29.2	762	2608	NW_013652460.1	-	3174	5157	notsure	70.8
i1_LQ_SZ_c103295/f1p11/1244	1	507	NW_013655188.1	+	48296	49321	notsure	40.9	508	1240	NW_013651955.1	+	101	834	notsure	59.1	i2_HQ_MZ2_c186709/f3p7/2603	1	2121	NW_013654853.1	-	28	2150	ENH_00004110	81.6	2122	2597	NW_013654335.1	+	67	539	notsure	18.3
i0_LQ_SZ_c26737/f1p4/930	2	495	NW_013652236.1	-	12	502	ENH_00016430	53.1	496	930	NW_013652055.1	+	150	1397	ENH_00010380	46.8	i3_LQ_MZ2_c13144/f1p0/3276	1	1075	NW_013655287.1	+	15	1714	notsure	31.4	1076	3429	NW_013652605.1	+	188	3437	notsure	68.6
i2_HQ_SZ_c110486/f2p8/2207	1	391	NW_013651743.1	-	12	645	notsure	17.7	392	2206	NW_013654632.1	-	14928	16748	ENH_00077800	82.2	i0_LQ_MZ2_c2774/f1p24/950	1	492	NW_013651852.1	-	110	1093	ENH_00023390	51.7	493	951	NW_013652488.1	-	4414	4879	ENH_00086330	48.3
i4_LQ_SZ_c7937/f1p5/4224	1	2907	NW_013655088.1	-	10	13849	ENH_00024800,ENH_00024810	68.8	2908	4224	NW_013654790.1	-	6686	8423	ENH_00058630	31.2	i3_LQ_MZ2_c18517/f1p0/3557	1	2722	NW_013652133.1	+	2207	6626	ENH_00012530	76.3	2723	3567	NW_013652378.1	+	1071	1908	notsure	23.7
i1_LQ_SZ_c49357/f1p6/1571	1	311	NW_013652236.1	-	12	318	ENH_00016430	20	312	1557	NW_013652055.1	+	150	1396	ENH_00010380	80	i2_LQ_MZ2_c4588/f1p14/2483	1	826	NW_013651881.1	+	10999	11824	ENH_00002770	33.3	827	2483	NW_013652268.1	-	4403	6067	ENH_00017250	66.7
i2_LQ_SZ_c5729/f1p43/3120	1	1967	NW_013654953.1	-	63	4442	ENH_00014110	63	1968	3120	NW_013654460.1	-	20945	22663	ENH_00065970	37	i3_LQ_MZ2_c7612/f1p18/3474	1	1039	NW_013655287.1	+	53	1714	notsure	29.9	1040	3474	NW_013652605.1	+	188	3423	notsure	70.1
i2_LQ_SZ_c66455/f1p12/2518	1	804	NW_013654302.1	-	17013	17815	notsure	31.8	805	2523	NW_013652050.1	+	97	1864	ENH_00009810	68.1	i1_LQ_MZ2_c53028/f1p1/1626	11	199	NW_013655360.1	+	31719	33817	notsure	11.6	200	1631	NW_013652429.1	-	54460	58341	ENH_00022050	87.8
i1_LQ_SZ_c88812/f1p1/957	10	172	NW_013652390.1	+	5206	5368	notsure	17	173	957	NW_013652257.1	-	3956	4753	notsure	82	i4_LQ_MZ2_c13902/f1p0/4092	1	2488	NW_013652133.1	+	2379	6698	ENH_00012530	60.7	2489	4099	NW_013652378.1	+	718	2459	notsure	39.3
i0_LQ_SZ_c68752/f1p0/743	1	593	NW_013653913.1	+	35150	36223	ENH_00045020	79.8	594	743	NW_013651737.1	+	1902	2049	ENH_00071100	20.2	i1_HQ_MZ2_c3331/f2p5/1393	1	989	NW_013654881.1	-	84	5093	notsure	70.8	990	1396	NW_013652699.1	+	604	1227	ENH_00028060	29.2
i2_LQ_SZ_c6421/f1p14/2356	1	1985	NW_013654756.1	-	104	3305	ENH_00084500	84.3	1986	2356	NW_013651978.1	-	7165	10000	notsure	15.7	i2_LQ_MZ2_c19937/f1p15/2292	11	1043	NW_013651965.1	+	5322	9665	ENH_00006300	45.1	1044	2289	NW_013654507.1	+	393	5473	notsure	54.4
i3_LQ_SZ_c40736/f1p0/3815	1	1316	NW_013652443.1	-	85	1776	notsure	34.5	1317	3820	NW_013653353.1	+	259	6288	ENH_00039300	65.5	i4_LQ_MZ2_c9644/f1p0/4992	4	2205	NW_013652108.1	+	1328	5756	notsure	44	2206	5000	NW_013652894.1	+	98	3024	notsure	55.9
i2_LQ_SZ_c123662/f1p35/2739	1	2365	NW_013654440.1	+	83523	139646	ENH_00064650	86.2	2366	2744	NW_013653548.1	-	540	1009	notsure	13.8	i3_LQ_MZ2_c25113/f1p0/3445	1	903	NW_013654551.1	-	60	1430	ENH_00073010	26.2	904	3447	NW_013652343.1	+	548	3718	ENH_00019400	73.8
i1_LQ_SZ_c83035/f1p3/1193	1	885	NW_013652643.1	-	86	1032	ENH_00027090	74.2	886	1193	NW_013654624.1	-	16461	16872	notsure	25.8	i1_LQ_MZ2_c14697/f1p11/1128	1	786	NW_013652048.1	-	23	1156	ENH_00009750	69.6	787	1129	NW_013651859.1	+	30	372	notsure	30.4
i2_LQ_SZ_c23552/f1p2/2243	1	1374	NW_013654436.1	+	20113	21839	ENH_00063720	61.2	1375	2245	NW_013651730.1	-	19463	20326	notsure	38.8	i0_LQ_MZ2_c31793/f1p4/513	1	66	NW_013654694.1	-	108	173	ENH_00081510	12.8	67	514	NW_013651827.1	-	12291	12738	notsure	87.2
i2_LQ_SZ_c124832/f1p7/2379	1	1358	NW_013653913.1	+	33248	36223	ENH_00045020	56.8	1359	2392	NW_013651737.1	+	1902	3310	ENH_00071100	43.2	i2_LQ_MZ2_c93901/f2p1/2995	1	959	NW_013653542.1	+	35742	37801	ENH_00041200	32	960	2996	NW_013651817.1	+	156	3821	ENH_00000220	68
i3_LQ_SZ_c23659/f1p1/3850	6	1388	NW_013652443.1	-	85	1507	notsure	35.8	1389	3859	NW_013653353.1	+	259	6283	ENH_00039300	64	i2_LQ_MZ2_c23170/f1p4/2542	1	1041	NW_013652264.1	+	2791	6272	ENH_00017200	40.9	1042	2543	NW_013654723.1	+	144	7917	ENH_00083110,ENH_00083100	59.1
i4_LQ_SZ_c8842/f1p41/4345	1	1665	NW_013654326.1	-	11764	13438	ENH_00053730	37	1666	4499	NW_013651780.1	+	62783	65772	ENH_00080360	63	i1_LQ_MZ2_c25645/f1p52/1711	3	785	NW_013652274.1	-	89	1294	ENH_00017440	45.9	786	1706	NW_013654052.1	+	96	1572	ENH_00046380	54
i2_LQ_SZ_c13335/f1p3/2257	21	1163	NW_013652373.1	-	333	1533	notsure	50.8	1164	2251	NW_013652746.1	+	64	1235	notsure	48.3	i0_LQ_MZ2_c5075/f1p0/733	5	273	NW_013651852.1	-	110	1077	ENH_00023390	36.8	274	731	NW_013652488.1	-	4417	4879	ENH_00086330	62.7
i1_LQ_SZ_c46467/f1p7/1653	1	992	NW_013652909.1	+	31356	42656	ENH_00031950,ENH_00031940	60	993	1652	NW_013655088.1	-	8462	9124	ENH_00024800,ENH_00024810	39.9	i2_LQ_MZ2_c136632/f1p7/2703	1	1636	NW_013654520.1	-	651	4698	ENH_00070530	60.6	1637	2701	NW_013652505.1	-	1450	4602	ENH_00023730	39.4
i2_LQ_SZ_c30169/f1p0/2336	1	1239	NW_013653913.1	+	33203	36223	ENH_00045020	53	1240	2337	NW_013651737.1	+	1902	3270	ENH_00071100	47	i1_LQ_MZ2_c45920/f1p13/1337	1	863	NW_013652255.1	-	87	940	ENH_00017000	64.3	864	1342	NW_013654501.1	+	341	816	ENH_00068930	35.7
i2_HQ_SZ_c2132/f2p8/2165	1	1535	NW_013654756.1	-	104	2859	ENH_00084500	70.9	1536	2165	NW_013651978.1	-	8840	10000	notsure	29.1	i1_LQ_MZ2_c47764/f1p2/1051	1	426	NW_013652003.1	-	1393	2415	ENH_00007900	40.6	427	1047	NW_013655305.1	+	993	2816	ENH_00042260	59.1
i3_LQ_SZ_c15236/f1p17/3627	1	1286	NW_013651683.1	+	6206	7629	ENH_00062050	35.5	1287	3624	NW_013655088.1	-	8473	11355	ENH_00024800,ENH_00024810	64.5	i2_LQ_MZ2_c210217/f1p1/2018	1	1554	NW_013654383.1	+	23793	26293	ENH_00059620	76.9	1555	2021	NW_013654999.1	-	138	607	notsure	23.1
i2_LQ_SZ_c130354/f1p701/2518	1	1535	NW_013655090.1	+	21777	26211	ENH_00024970,ENH_00024960	61	1536	2510	NW_013652487.1	+	33817	35223	ENH_00023510	38.7	i0_LQ_MZ2_c29676/f1p0/921	3	564	NW_013654443.1	+	22900	23464	ENH_00064280	60.4	565	931	NW_013651875.1	-	11213	11570	notsure	39.4
i0_LQ_SZ_c31199/f1p2/977	1	742	NW_013652487.1	+	33706	43111	ENH_00023510	75.9	743	977	NW_013654809.1	+	126835	127069	notsure	24.1	i1_LQ_MZ2_c10100/f1p55/1470	1	856	NW_013654750.1	-	1130	2462	ENH_00084070	58.3	857	1469	NW_013652540.1	+	827	1451	notsure	41.7
i3_LQ_SZ_c25002/f1p5/3228	1	761	NW_013651899.1	+	9874	10835	ENH_00003840	23.6	762	3227	NW_013651815.1	-	8732	12897	ENH_00000150	76.4	i2_LQ_MZ2_c7902/f1p28/2522	2	2199	NW_013651790.1	-	63262	138758	ENH_00086130,ENH_00086080,ENH_00086060,ENH_00086090,ENH_00086040,ENH_00086030,ENH_00086100,ENH_00086110	87.8	2200	2503	NW_013655237.1	+	32730	33034	notsure	12.1
i2_LQ_SZ_c92455/f1p9/2438	3	1636	NW_013651989.1	-	3	2690	ENH_00007520	67	1637	2437	NW_013651763.1	+	24	1077	ENH_00077680	32.9	i1_LQ_MZ2_c37972/f5p0/1131	1	712	NW_013651968.1	+	7038	7792	ENH_00006520	62.9	713	1132	NW_013655303.1	+	70	2284	ENH_00042810	37.1
i0_LQ_SZ_c5875/f1p7/416	1	65	NW_013654299.1	-	20742	20807	ENH_00051620	15.6	66	417	NW_013652736.1	-	7962	8307	ENH_00029090	84.4	i2_LQ_MZ2_c70536/f1p102/2748	9	1205	NW_013654367.1	+	2918	4751	notsure	43.4	1206	2758	NW_013655324.1	+	555	2691	ENH_00043730	56.3
i1_LQ_SZ_c48197/f1p1/2039	2	613	NW_013655360.1	+	31717	33817	notsure	29.9	614	2044	NW_013652429.1	-	54444	58341	ENH_00022050	70	i4_LQ_MZ2_c11809/f1p6/4215	1	1672	NW_013653733.1	+	34495	37429	ENH_00043220	38.4	1673	4359	NW_013654508.1	-	16557	21020	notsure	61.6
i1_LQ_SZ_c42735/f1p7/1820	1	532	NW_013654881.1	-	84	3579	notsure	29.2	533	1820	NW_013652699.1	+	604	1919	ENH_00028060	70.8	i1_LQ_MZ2_c4561/f1p70/2004	2	362	NW_013653498.1	+	954	1313	notsure	18	363	2005	NW_013652097.1	+	109	2597	ENH_00011280	81.9
i2_LQ_SZ_c163370/f1p5/2426	1	1809	NW_013654756.1	-	104	3135	ENH_00084500	74.6	1810	2425	NW_013651978.1	-	8856	10000	notsure	25.4	i3_LQ_MZ2_c18341/f1p0/3203	1	2506	NW_013652133.1	+	2192	6626	ENH_00012530	78.2	2507	3206	NW_013652378.1	+	1071	1762	notsure	21.8
i3_LQ_SZ_c24789/f1p16/3130	1	1916	NW_013654769.1	-	92	5570	ENH_00084960	61.3	1917	3128	NW_013654361.1	-	25527	26784	ENH_00057010	38.7	i2_LQ_MZ2_c134331/f1p4/2266	5	908	NW_013654907.1	+	7538	9085	ENH_00009790	39.9	909	2267	NW_013654687.1	+	245	3387	notsure	59.9
i1_LQ_SZ_c32117/f1p21/1528	1	533	NW_013652236.1	+	765	1296	ENH_00016440	34.9	534	1529	NW_013654378.1	-	67247	68239	ENH_00065470	65.1	i3_LQ_MZ2_c44114/f1p3/3982	1	2778	NW_013654769.1	-	92	5765	ENH_00084960	69.7	2779	3985	NW_013654361.1	-	25528	26784	ENH_00057010	30.3
i1_HQ_SZ_c137226/f4p0/1463	1	790	NW_013654419.1	+	19827	22159	notsure	53.9	791	1465	NW_013652492.1	-	2736	3612	ENH_00023410	46.1	i2_HQ_MZ2_c13727/f2p6/2458	1	1528	NW_013652900.1	+	69	2130	ENH_00031830	62.2	1529	2458	NW_013652194.1	-	3632	6435	ENH_00014830	37.8
i2_LQ_SZ_c73206/f1p0/2215	1	1110	NW_013653913.1	+	33237	36223	ENH_00045020	50.1	1111	2213	NW_013651737.1	+	1902	3310	ENH_00071100	49.8	i1_LQ_MZ2_c56259/f1p0/1016	1	318	NW_013654716.1	+	13886	14203	notsure	31.1	319	1024	NW_013654333.1	-	26432	28487	ENH_00054800	68.9
i3_LQ_SZ_c3389/f1p8/3599	1	1428	NW_013654338.1	-	989	2903	ENH_00055260	39.7	1429	3600	NW_013655239.1	+	15	3284	ENH_00036640	60.3	i0_HQ_MZ2_c21706/f3p0/992	2	565	NW_013651852.1	-	110	1093	ENH_00023390	56.9	566	992	NW_013652488.1	-	4410	4879	ENH_00086330	43
i1_LQ_SZ_c22993/f1p243/1981	1	882	NW_013652140.1	+	5012	7795	ENH_00013120	44.5	883	1981	NW_013652324.1	+	436	1519	notsure	55.5	i0_LQ_MZ2_c84464/f1p0/938	2	556	NW_013651852.1	-	110	1093	ENH_00023390	60.7	557	914	NW_013652488.1	-	4411	4879	ENH_00086330	39.2
i1_LQ_SZ_c101057/f1p20/1487	3	896	NW_013654647.1	+	15407	16392	ENH_00078870	62	897	1443	NW_013652795.1	+	1044	1956	ENH_00029980	37.9	i1_LQ_MZ2_c33197/f1p0/1387	2	506	NW_013654662.1	+	13523	14332	ENH_00079740	36.4	507	1387	NW_013654719.1	+	535	2337	ENH_00082990	63.5
i1_LQ_SZ_c9178/f1p117/1230	1	487	NW_013651701.1	+	53010	54126	ENH_00071570	39.6	488	1230	NW_013653258.1	-	58161	59374	ENH_00038130	60.4	i0_LQ_MZ2_c26204/f1p0/531	1	210	NW_013654875.1	-	1337	3418	ENH_00009970	39.5	211	532	NW_013652214.1	+	1003	1325	notsure	60.5
i1_LQ_SZ_c97667/f1p0/1327	1	931	NW_013652643.1	-	86	1029	ENH_00027090	70.2	932	1327	NW_013654624.1	-	16475	16872	notsure	29.8	i1_HQ_MZ2_c32417/f2p13/1396	1	398	NW_013654490.1	-	39	436	ENH_00068330	28.5	399	1398	NW_013652506.1	-	1620	4574	notsure	71.5
i3_LQ_SZ_c3335/f1p2/3723	1	1195	NW_013655287.1	+	78	1714	notsure	32.1	1196	3719	NW_013652605.1	+	188	3423	notsure	67.8	i3_LQ_MZ2_c42901/f1p1/3333	2	489	NW_013652952.1	-	705	1190	ENH_00032280	15	490	3245	NW_013653372.1	+	20	2773	ENH_00038620	84.9
i1_LQ_SZ_c72974/f1p14/1331	1	943	NW_013652643.1	-	86	1032	ENH_00027090	70.8	944	1332	NW_013654624.1	-	16473	16872	notsure	29.2	i1_LQ_MZ2_c4345/f1p6/1595	2	781	NW_013652274.1	-	89	1294	ENH_00017440	48.9	782	1595	NW_013654052.1	+	96	1358	ENH_00046380	51
i2_LQ_SZ_c94888/f1p10/2443	1	1317	NW_013653913.1	+	33237	36223	ENH_00045020	53.9	1318	2443	NW_013651737.1	+	1902	3323	ENH_00071100	46.1	i0_LQ_MZ2_c34931/f1p0/552	1	129	NW_013651852.1	-	110	238	ENH_00023390	23.2	130	555	NW_013652488.1	-	4414	4879	ENH_00086330	76.8
i0_LQ_SZ_c66887/f1p2/636	1	491	NW_013654980.1	-	7	6370	notsure	78.8	492	623	NW_013652708.1	+	4020	4138	notsure	21.2	i4_LQ_MZ2_c5776/f1p0/4392	1	2371	NW_013654440.1	+	33585	46631	ENH_00064570,ENH_00064540,ENH_00064560	54	2372	4391	NW_013655331.1	+	9028	14703	ENH_00044440,ENH_00044460	46
i2_HQ_SZ_c157609/f2p3/2441	1	1824	NW_013654756.1	-	104	3145	ENH_00084500	75.1	1825	2428	NW_013651978.1	-	8866	10000	notsure	24.9	i3_LQ_MZ2_c54396/f1p1/3049	1	1602	NW_013654389.1	+	22780	26539	ENH_00060080	52.5	1603	3026	NW_013655178.1	+	130	1554	notsure	46.6
i1_LQ_SZ_c54784/f1p33/2054	1	921	NW_013652062.1	+	1216	2145	ENH_00010640	44.8	922	2054	NW_013652311.1	-	758	5910	ENH_00018620	55.2	i0_LQ_MZ2_c74934/f1p0/1005	1	546	NW_013651852.1	-	110	1078	ENH_00023390	54.3	547	1005	NW_013652488.1	-	4412	4879	ENH_00086330	45.7
i4_LQ_SZ_c4041/f1p0/4228	1	2932	NW_013654953.1	-	63	5377	ENH_00014110	69.3	2933	4228	NW_013654460.1	-	20798	22663	ENH_00065970	30.7	i3_LQ_MZ2_c14861/f1p0/3070	2	1264	NW_013651809.1	-	5082	7142	notsure	40.5	1265	3122	NW_013652605.1	+	1016	3330	notsure	59.5
i1_LQ_SZ_c9704/f1p25/1314	1	356	NW_013651669.1	+	23793	24148	notsure	27.1	357	1315	NW_013651745.1	+	5944	15152	ENH_00072520,ENH_00072510	72.9	i3_LQ_MZ2_c21225/f1p2/3319	1	2891	NW_013654558.1	-	14	3686	ENH_00086490	87.2	2892	3315	NW_013652667.1	-	52916	53339	ENH_00073470	12.8
i3_LQ_SZ_c4912/f1p14/3290	1	1315	NW_013651701.1	+	53020	55565	ENH_00071570	39.9	1316	3298	NW_013651677.1	-	18857	20839	ENH_00060970	60.1	i0_LQ_MZ2_c39997/f1p1/758	1	140	NW_013652927.1	+	1536	1675	notsure	18.3	141	764	NW_013651824.1	-	10688	12718	ENH_00000590	81.7
i1_LQ_SZ_c45171/f1p0/1120	1	440	NW_013654419.1	+	20640	22159	notsure	39.6	441	1111	NW_013652492.1	-	2741	3612	ENH_00023410	60.4	i1_LQ_MZ2_c49536/f1p15/1659	1	1256	NW_013651772.1	-	62	3265	ENH_00078880	75.7	1257	1660	NW_013652409.1	+	118	1036	ENH_00021230	24.3
i1_LQ_SZ_c139807/f1p1/1026	7	464	NW_013654652.1	+	11869	16643	notsure	44.9	465	1019	NW_013652680.1	+	315	885	notsure	54.5	i2_HQ_MZ2_c20287/f3p3/2583	1	1421	NW_013652272.1	+	4151	6673	ENH_00017420	54.9	1422	2590	NW_013652334.1	+	243	2947	notsure	45.1
i2_LQ_SZ_c90493/f1p13/2291	7	1305	NW_013654311.1	-	3565	4872	notsure	56.7	1306	2291	NW_013651803.1	-	8708	10045	notsure	43	i2_LQ_MZ2_c31272/f1p14/2448	1	404	NW_013655295.1	+	12582	13360	ENH_00050630	16.5	405	2448	NW_013655334.1	+	19697	22496	ENH_00044770	83.5
i3_LQ_SZ_c43299/f1p0/3319	1	1317	NW_013654545.1	-	86	1485	ENH_00073170	38.8	1318	3390	NW_013651725.1	-	15391	18573	notsure	61.1	i1_LQ_MZ2_c12793/f3p6/1352	1	202	NW_013654983.1	-	162	362	ENH_00016620	14.9	203	1354	NW_013652673.1	-	2625	3769	ENH_00027520	85.1
i1_LQ_SZ_c33185/f1p43/1768	1	1262	NW_013652062.1	+	3111	81909	ENH_00010670,ENH_00010640,ENH_00010740,ENH_00010750,ENH_00010770,ENH_00010680,ENH_00010710	71.4	1263	1768	NW_013654845.1	+	42719	68426	ENH_00002870,ENH_00002850,ENH_00002900,ENH_00002860	28.6	i1_LQ_MZ2_c3728/f1p0/1444	1	717	NW_013653666.1	+	263	1534	ENH_00042250	49.6	718	1446	NW_013652837.1	-	47954	48682	ENH_00030810	50.4
i3_LQ_SZ_c23604/f1p200/3919	1	2821	NW_013654502.1	+	16635	21042	ENH_00069200	72	2822	3918	NW_013651834.1	-	9699	11625	ENH_00000960	28	i2_LQ_MZ2_c60147/f1p4/2184	1	636	NW_013654834.1	+	9623	11011	ENH_00001610	29.1	637	2188	NW_013654444.1	-	16649	21554	notsure	70.9
i2_LQ_SZ_c129914/f1p31/2329	1	1085	NW_013655347.1	+	46148	50416	ENH_00046880	46.5	1086	2333	NW_013655090.1	+	27736	28971	ENH_00024970	53.5	i2_LQ_MZ2_c12595/f1p3/3198	1	706	NW_013654551.1	-	60	1221	ENH_00073010	22	707	3203	NW_013652343.1	+	548	3723	ENH_00019400	78
i2_LQ_SZ_c51878/f1p0/2499	1	1072	NW_013651821.1	+	7353	8594	ENH_00000540	42.9	1073	2498	NW_013655248.1	+	1084	3720	ENH_00036360	57.1	i2_LQ_MZ2_c75802/f1p3/2398	1	753	NW_013654065.1	+	297	1052	notsure	31.4	754	2395	NW_013654488.1	-	18889	20526	notsure	68.6
i2_HQ_SZ_c65559/f2p77/2342	21	1031	NW_013652236.1	-	64	1069	ENH_00016430	43.2	1032	2342	NW_013652055.1	+	98	1412	ENH_00010380	56	i1_HQ_MZ2_c63885/f3p117/1398	1	522	NW_013654662.1	+	13507	14332	ENH_00079740	37.3	523	1399	NW_013654719.1	+	535	2342	ENH_00082990	62.7
i2_LQ_SZ_c4052/f1p10/2784	1	278	NW_013654944.1	-	1225	1501	ENH_00013540	10	279	2784	NW_013651940.1	-	1852	9299	ENH_00005380	90	i1_LQ_MZ2_c51592/f1p3/1260	2	519	NW_013654662.1	+	13510	14332	ENH_00079740	41.1	520	1260	NW_013654719.1	+	535	2162	ENH_00082990	58.8
i1_LQ_SZ_c118588/f1p23/1027	1	302	NW_013654299.1	-	20284	20585	ENH_00051620	29.4	303	1028	NW_013654378.1	+	45892	124494	ENH_00065460,ENH_00065530,ENH_00065550,ENH_00065540,ENH_00065570,ENH_00065430,ENH_00065500	70.6	i2_LQ_MZ2_c55768/f1p3/2165	1	1638	NW_013654623.1	-	23	1877	ENH_00077190	75.6	1639	2168	NW_013653646.1	-	35868	36504	ENH_00042180	24.4
i1_LQ_SZ_c47253/f1p101/1850	1	1454	NW_013652154.1	+	4387	7476	ENH_00013460	78.3	1455	1856	NW_013651685.1	-	22770	23176	notsure	21.7	i2_LQ_MZ2_c101286/f1p10/2386	5	1220	NW_013654398.1	+	21499	24411	ENH_00060760	51	1221	2386	NW_013652504.1	-	3082	4515	notsure	48.9
i1_LQ_SZ_c15914/f1p0/1024	1	765	NW_013654801.1	-	1527	2282	ENH_00053050	74.5	766	1027	NW_013654779.1	-	10517	10914	ENH_00085350	25.5	i1_LQ_MZ2_c23275/f2p16/1060	1	399	NW_013654419.1	+	20680	22159	notsure	37.4	400	1067	NW_013652492.1	-	2737	3612	ENH_00023410	62.5
i1_LQ_SZ_c109588/f2p1/1099	1	688	NW_013652643.1	-	86	1032	ENH_00027090	63.3	689	1087	NW_013654624.1	-	16475	16872	notsure	36.7	i3_LQ_MZ2_c22056/f1p0/3290	1	402	NW_013654575.1	+	17589	18588	notsure	12.2	403	3293	NW_013652146.1	+	212	5162	ENH_00013180	87.8
i2_LQ_SZ_c129411/f1p9/2118	2	533	NW_013654779.1	-	8170	9604	ENH_00085340	25.1	534	2118	NW_013653541.1	-	159952	163503	ENH_00041970	74.8	i2_LQ_MZ2_c9937/f1p28/2626	2	487	NW_013651834.1	+	2874	3992	ENH_00000940	18.5	488	2632	NW_013651713.1	+	4245	11440	ENH_00067880,ENH_00067890	81.5
i1_LQ_SZ_c79400/f1p62/1733	1	1479	NW_013654515.1	+	19631	62322	ENH_00070700,ENH_00070650,ENH_00070630	85.3	1480	1734	NW_013655283.1	+	31319	31579	notsure	14.7	i1_LQ_MZ2_c62054/f10p0/1044	1	574	NW_013651852.1	-	110	1104	ENH_00023390	55	575	1043	NW_013652488.1	-	4408	4879	ENH_00086330	45
i1_LQ_SZ_c105304/f1p4/1205	1	142	NW_013653722.1	-	98	239	notsure	11.8	143	1206	NW_013654751.1	-	10438	13795	ENH_00084200	88.2	i1_LQ_MZ2_c14640/f1p1/1129	1	857	NW_013654403.1	-	209	1046	ENH_00061210	75.9	858	1129	NW_013651966.1	+	26	297	ENH_00006320	24.1
i1_HQ_SZ_c121439/f2p2/1715	1	194	NW_013652353.1	-	268	460	notsure	11.3	195	1717	NW_013653873.1	+	383	3687	ENH_00044590	88.7	i1_LQ_MZ2_c26406/f1p5/1435	2	441	NW_013654693.1	+	11998	12854	notsure	30.6	442	1440	NW_013652625.1	+	208	2665	ENH_00025910	69.4
i3_LQ_SZ_c46852/f1p151/3092	1	1559	NW_013652900.1	+	79	2130	ENH_00031830	50.4	1560	3096	NW_013652194.1	-	3631	6435	ENH_00014830	49.6	i2_LQ_MZ2_c48446/f1p5/2528	1	1209	NW_013654631.1	-	69	2013	ENH_00077740	47.7	1210	2536	NW_013651900.1	+	753	3259	notsure	52.3
i0_LQ_SZ_c35007/f1p2/983	1	630	NW_013652643.1	-	86	1029	ENH_00027090	64	631	984	NW_013654624.1	-	16474	16872	notsure	36	i3_LQ_MZ2_c38257/f1p0/3636	1	1072	NW_013655287.1	+	77	1714	notsure	29.4	1073	3640	NW_013652605.1	+	188	3423	notsure	70.5
i2_LQ_SZ_c21575/f1p29/3078	1	423	NW_013654299.1	-	21073	21495	notsure	13.7	424	3087	NW_013652676.1	-	32892	37073	ENH_00027840	86.3	i3_LQ_MZ2_c42892/f2p0/3150	3	846	NW_013654411.1	+	22597	25018	notsure	27.2	847	3104	NW_013654345.1	+	526	9544	ENH_00056430	72.7
i2_LQ_SZ_c42811/f1p6/2167	1	939	NW_013653913.1	+	33206	35299	ENH_00045020	43.3	940	2168	NW_013651737.1	+	2678	3971	notsure	56.7	i3_LQ_MZ2_c26489/f1p0/3298	2	817	NW_013654411.1	+	22616	25018	notsure	24.7	818	3301	NW_013654345.1	+	526	9596	ENH_00056430	75.2
i0_LQ_SZ_c35293/f1p0/962	3	783	NW_013655347.1	+	46139	146185	ENH_00046880,ENH_00047100,ENH_00047080,ENH_00047120,ENH_00046940,ENH_00047020,ENH_00047130,ENH_00046950,ENH_00046970,ENH_00047040,ENH_00046960,ENH_00046900,ENH_00047090,ENH_00046920	81.1	784	963	NW_013654302.1	-	18869	19238	ENH_00051210	18.7	i2_LQ_MZ2_c35627/f1p13/2127	1	471	NW_013651881.1	+	11354	11824	ENH_00002770	22.1	472	2127	NW_013652268.1	-	4404	6070	ENH_00017250	77.9
i0_LQ_SZ_c24256/f1p123/402	1	200	NW_013655303.1	-	28706	28905	notsure	49.3	201	406	NW_013654436.1	+	7969	8167	notsure	50.7	i2_HQ_MZ2_c157142/f2p30/2633	1	2123	NW_013654853.1	-	28	2150	ENH_00004110	80.6	2124	2633	NW_013654335.1	+	67	571	notsure	19.4
i2_LQ_SZ_c146944/f1p3/2560	1	1977	NW_013654756.1	-	104	3298	ENH_00084500	77.2	1978	2560	NW_013651978.1	-	8841	10000	notsure	22.8	i1_LQ_MZ2_c13723/f1p0/1347	1	847	NW_013654290.1	+	31038	32990	ENH_00049500	62.6	848	1352	NW_013651984.1	-	9399	10146	ENH_00007350	37.4
i3_LQ_SZ_c2760/f1p8/3188	1	2354	NW_013652378.1	-	23	2490	ENH_00020770	73.8	2355	3186	NW_013652133.1	-	5117	5984	notsure	26.1	i1_HQ_MZ2_c61929/f10p0/1031	1	562	NW_013651852.1	-	110	1093	ENH_00023390	54.6	563	1029	NW_013652488.1	-	4407	4879	ENH_00086330	45.4
i0_LQ_SZ_c64964/f1p0/484	1	351	NW_013654980.1	-	7	6229	notsure	72.7	352	483	NW_013652708.1	+	4020	4138	notsure	27.3	i2_LQ_MZ2_c83405/f1p5/2090	9	1025	NW_013654769.1	-	92	3494	notsure	48.6	1026	2093	NW_013654361.1	-	25721	26785	ENH_00057010	51
i1_LQ_SZ_c46674/f1p4/1475	1	788	NW_013652211.1	-	3	1614	notsure	53.5	789	1473	NW_013654615.1	+	3	2298	ENH_00076290	46.5	i3_LQ_MZ2_c40994/f1p1/3401	3	1143	NW_013655287.1	+	7	1714	notsure	33.5	1144	3405	NW_013652605.1	+	188	3348	notsure	66.4
i3_LQ_SZ_c40944/f1p0/3758	1	2506	NW_013654769.1	-	92	5767	ENH_00084960	66.4	2507	3776	NW_013654361.1	-	25529	26784	ENH_00057010	33.6	i0_LQ_MZ2_c26858/f2p24/950	1	529	NW_013651852.1	-	110	1061	ENH_00023390	55.7	530	950	NW_013652488.1	-	4417	4879	ENH_00086330	44.3
i7_LQ_SZ_c844/f1p0/7400	4	2074	NW_013654819.1	+	3613	10429	ENH_00000120	28.3	2075	7320	NW_013654496.1	-	5887	21265	ENH_00068830	71.7	i3_LQ_MZ2_c46486/f1p2/3129	1	1922	NW_013654455.1	-	57	3396	ENH_00064940	61.2	1923	3138	NW_013653236.1	-	38312	41083	ENH_00036570	38.8
i1_LQ_SZ_c129677/f1p16/1433	1	913	NW_013654756.1	-	2002	3147	ENH_00084500	63.7	914	1433	NW_013651978.1	-	8841	9939	notsure	36.3	i2_LQ_MZ2_c16046/f1p14/2136	1	560	NW_013654956.1	-	22266	22824	notsure	26.2	561	2136	NW_013654476.1	-	8868	15015	ENH_00067280	73.8
i2_LQ_SZ_c101980/f1p0/2376	23	2134	NW_013651698.1	-	22	8514	ENH_00065090	88.9	2135	2377	NW_013652618.1	-	3789	4027	notsure	10.2	i1_LQ_MZ2_c24510/f1p0/2021	1	1499	NW_013654383.1	+	23850	26293	ENH_00059620	74.5	1500	2011	NW_013654999.1	-	93	607	notsure	25.5
i4_HQ_SZ_c1292/f2p0/4743	1	863	NW_013655315.1	-	83	919	ENH_00043270	18.2	864	4745	NW_013654652.1	+	824	6964	ENH_00079230	81.8	i2_LQ_MZ2_c47898/f1p21/2509	1	1614	NW_013654510.1	+	13774	20017	ENH_00069520	64.3	1615	2509	NW_013654151.1	-	32544	33992	ENH_00047580	35.7
i1_LQ_SZ_c47188/f1p9/1248	2	440	NW_013651929.1	+	9832	10248	notsure	35.1	441	1251	NW_013654717.1	+	534	2181	notsure	64.8	i0_LQ_MZ2_c93015/f1p0/966	1	547	NW_013651852.1	-	111	1081	ENH_00023390	56.7	548	964	NW_013652488.1	-	4413	4879	ENH_00086330	43.3
i3_LQ_SZ_c19950/f2p0/3419	4	2272	NW_013654502.1	+	16639	21042	ENH_00069200	65.9	2273	3441	NW_013651834.1	-	9701	11625	ENH_00000960	34	i1_HQ_MZ2_c1539/f8p4/1655	1	855	NW_013654310.1	-	102	1788	ENH_00051850	51.6	856	1656	NW_013654423.1	-	22350	24085	ENH_00062740	48.4
i3_LQ_SZ_c31168/f1p28/3636	1	1725	NW_013652560.1	-	32	1812	ENH_00025040	47.3	1726	3635	NW_013655113.1	-	1755	3798	ENH_00027070	52.4	i2_LQ_MZ2_c42778/f1p3/2471	1	733	NW_013654362.1	+	148695	150076	ENH_00057960	29.7	734	2469	NW_013655188.1	+	528	3596	notsure	70.3
i3_LQ_SZ_c31801/f1p0/3159	1	2332	NW_013655324.1	-	4584	18196	ENH_00043770,ENH_00043760	75.1	2333	3106	NW_013654573.1	+	15655	16660	notsure	24.9	i1_LQ_MZ2_c60809/f1p8/1499	1	151	NW_013654490.1	-	39	189	ENH_00068330	10.1	152	1500	NW_013652506.1	-	1624	4575	notsure	89.9
i1_LQ_SZ_c73019/f1p0/1862	1	263	NW_013651722.1	-	68206	68468	ENH_00069600	14.1	264	1866	NW_013655090.1	+	27713	29304	ENH_00024970	85.9	i1_HQ_MZ2_c51391/f3p2/1403	1	527	NW_013654662.1	+	13500	14332	ENH_00079740	37.5	528	1404	NW_013654719.1	+	535	2342	ENH_00082990	62.5
i2_LQ_SZ_c124047/f1p5/2467	5	1521	NW_013654854.1	+	82580	84946	ENH_00004550	61.5	1522	2466	NW_013654447.1	+	688	2047	notsure	38.3	i3_LQ_MZ2_c26175/f1p0/3099	1	1177	NW_013651816.1	+	10037	12628	ENH_00000210	38	1178	3100	NW_013654512.1	+	192	4272	ENH_00069860	62
i0_LQ_SZ_c15346/f1p0/842	1	559	NW_013654464.1	+	13119	13993	ENH_00066220	66.2	560	844	NW_013651756.1	+	12927	13205	ENH_00075690	33.8	i1_LQ_MZ2_c50868/f1p0/1403	1	364	NW_013654400.1	-	817	1197	ENH_00060820	26	365	1401	NW_013654828.1	+	933	4357	ENH_00001150	74
i2_LQ_SZ_c127053/f1p60/2614	1	2133	NW_013654853.1	-	28	2160	ENH_00004110	81.5	2134	2615	NW_013654335.1	+	67	542	notsure	18.4	i1_LQ_MZ2_c21794/f1p9/1930	1	643	NW_013652917.1	+	1135	2843	notsure	33.3	644	1929	NW_013654496.1	+	215	1492	ENH_00068810	66.6
i4_LQ_SZ_c1011/f2p0/4419	1	2476	NW_013654502.1	+	16635	21042	ENH_00069200	55.9	2477	4433	NW_013651834.1	-	9696	11625	ENH_00000960	44.1	i2_LQ_MZ2_c170517/f1p7/2433	1	440	NW_013652154.1	-	131	993	ENH_00013440	18.1	441	2433	NW_013654476.1	-	8875	11905	notsure	81.9
i1_LQ_SZ_c78997/f1p0/1306	1	934	NW_013652643.1	-	86	1032	ENH_00027090	71.5	935	1307	NW_013654624.1	-	16461	16872	notsure	28.5	i2_HQ_MZ2_c20094/f5p9/2169	1	1155	NW_013654904.1	+	5602	8966	ENH_00009530	53.2	1156	2172	NW_013654591.1	+	18	2905	ENH_00075020	46.8
i2_LQ_SZ_c47538/f1p10/2565	4	506	NW_013652081.1	-	3247	3744	ENH_00010950	19.6	507	2565	NW_013654303.1	-	26038	29570	ENH_00051300	80.3	i1_LQ_MZ2_c42421/f1p43/1858	4	1399	NW_013653389.1	+	358	1908	notsure	75	1400	1862	NW_013653054.1	-	1693	2155	notsure	24.9
i2_LQ_SZ_c70137/f1p14/2385	1	2029	NW_013654639.1	-	1525	9771	ENH_00078330	85.1	2030	2385	NW_013652676.1	-	33235	33596	ENH_00027840	14.9	i3_LQ_MZ2_c38688/f1p0/3149	1	918	NW_013654551.1	-	60	1444	ENH_00073010	29.1	919	3156	NW_013652343.1	+	548	3724	ENH_00019400	70.9
i2_LQ_SZ_c11554/f1p3/2146	1	1122	NW_013653913.1	+	33248	36223	ENH_00045020	52.5	1123	2137	NW_013651737.1	+	1902	3309	ENH_00071100	47.5	i2_LQ_MZ2_c78346/f1p6/2944	1	1672	NW_013654493.1	+	16200	19722	notsure	56.7	1673	2947	NW_013651679.1	+	66	4724	ENH_00061160	43.3
i2_LQ_SZ_c11134/f1p4/2432	1	1302	NW_013653913.1	+	33248	36223	ENH_00045020	53.5	1303	2432	NW_013651737.1	+	1902	3427	ENH_00071100	46.5	i3_LQ_MZ2_c43901/f1p0/3528	25	2508	NW_013654844.1	+	6691	11992	ENH_00002430,ENH_00002440	68.8	2509	3608	NW_013654588.1	-	16361	18449	ENH_00074980	30.5
i2_LQ_SZ_c131606/f1p10/2817	1	986	NW_013655132.1	-	16481	17466	ENH_00029000	35	987	2814	NW_013655324.1	-	14900	30100	ENH_00043810,ENH_00043770,ENH_00043780,ENH_00043790	64.9	i3_LQ_MZ2_c8304/f1p3/3347	5	1078	NW_013655287.1	+	73	1714	notsure	32.1	1079	3345	NW_013652605.1	+	188	3423	notsure	67.7
i3_LQ_SZ_c39757/f1p12/3116	1	1738	NW_013654623.1	+	12733	16034	ENH_00077220	55.7	1739	3118	NW_013652049.1	-	1550	7752	ENH_00009800	44.3	i1_LQ_MZ2_c60103/f1p9/1029	1	561	NW_013651852.1	-	110	1091	ENH_00023390	54.6	562	1025	NW_013652488.1	-	4416	4879	ENH_00086330	45.2
i1_LQ_SZ_c97464/f1p5/1332	1	1179	NW_013655038.1	-	15	1193	notsure	88.5	1180	1332	NW_013655303.1	-	63416	63568	ENH_00042920	11.5	i2_LQ_MZ2_c76161/f1p1/2295	1	825	NW_013652740.1	+	2688	3502	notsure	35.9	826	2300	NW_013654492.1	-	18134	21651	ENH_00068430	64.1
i3_HQ_SZ_c4787/f2p0/3380	1	2275	NW_013654502.1	+	16643	21042	ENH_00069200	67.3	2276	3381	NW_013651834.1	-	9699	11625	ENH_00000960	32.7	i2_LQ_MZ2_c8203/f1p33/2483	1	2179	NW_013655178.1	+	1092	3061	notsure	87.6	2180	2487	NW_013651722.1	-	124774	125081	notsure	12.4
i1_LQ_SZ_c121228/f14p0/1583	6	1108	NW_013654359.1	-	19103	20233	notsure	69.7	1109	1583	NW_013652079.1	-	2649	3123	notsure	30	i0_LQ_MZ2_c69893/f1p0/977	2	547	NW_013651852.1	-	110	1079	ENH_00023390	55.8	548	978	NW_013652488.1	-	4410	4879	ENH_00086330	44.1
i2_LQ_SZ_c70187/f1p4/2838	14	1029	NW_013652954.1	+	1766	2689	ENH_00032320	35.8	1030	2839	NW_013654534.1	-	18076	20015	ENH_00072180	63.8	i3_LQ_MZ2_c30423/f1p0/3077	1	2698	NW_013654558.1	-	14	3696	ENH_00086490	87.5	2699	3082	NW_013652667.1	-	52956	53339	ENH_00073470	12.5
i1_HQ_SZ_c122287/f2p25/1468	9	993	NW_013654359.1	-	19103	20074	notsure	67.1	994	1468	NW_013652079.1	-	2649	3123	notsure	32.4	i1_HQ_MZ2_c31632/f3p1/1735	1	398	NW_013654490.1	-	39	436	ENH_00068330	22.8	399	1743	NW_013652506.1	-	1634	4575	notsure	77.2
i3_LQ_SZ_c15834/f2p27/3011	1	896	NW_013654609.1	-	946	2770	ENH_00076460	31.3	897	2860	NW_013655201.1	+	1408	3330	ENH_00032990	68.7	i3_LQ_MZ2_c34720/f2p0/4127	1	1651	NW_013653733.1	+	34499	37429	ENH_00043220	40	1652	4126	NW_013654508.1	-	16558	21020	notsure	60
i1_HQ_SZ_c63902/f16p28/1847	1	353	NW_013652353.1	-	268	620	notsure	19.1	354	1845	NW_013653873.1	+	383	3653	ENH_00044590	80.9	i8_LQ_MZ2_c201/f1p0/8350	1	6004	NW_013655336.1	-	12	6014	ENH_00046010	71.3	6005	8420	NW_013654453.1	-	20618	23033	ENH_00064880	28.7
i1_LQ_SZ_c84536/f1p0/1074	1	497	NW_013651859.1	-	12	620	notsure	46.1	498	1077	NW_013652048.1	+	47	626	notsure	53.9	i2_LQ_MZ2_c43218/f1p6/2456	3	721	NW_013654854.1	-	66624	67342	ENH_00004540	29.2	722	2459	NW_013652568.1	+	13568	20868	ENH_00025270	70.7
i3_LQ_SZ_c7000/f1p916/3225	2	1436	NW_013654575.1	+	15451	18588	notsure	44.7	1437	3207	NW_013652146.1	+	212	3893	ENH_00013180	55.2	i2_LQ_MZ2_c67823/f1p21/2904	1	427	NW_013652106.1	+	28697	29123	ENH_00011920	14.7	428	2903	NW_013655314.1	-	54845	57686	ENH_00044130	85.3
i1_LQ_SZ_c53408/f1p6/1907	1	695	NW_013653913.1	+	33223	35096	ENH_00045020	36.3	696	1916	NW_013651737.1	+	2678	3963	notsure	63.7	i0_LQ_MZ2_c78339/f1p3/996	1	533	NW_013651852.1	-	110	1062	ENH_00023390	53.5	534	996	NW_013652488.1	-	4410	4879	ENH_00086330	46.5
i4_LQ_SZ_c6053/f1p0/4375	1	2490	NW_013654502.1	+	16635	21042	ENH_00069200	56.9	2491	4375	NW_013651834.1	-	9699	11625	ENH_00000960	43.1	i3_LQ_MZ2_c39533/f1p0/3167	1	482	NW_013652952.1	-	705	1185	ENH_00032280	15	483	3220	NW_013653372.1	+	20	2773	ENH_00038620	85
i3_LQ_SZ_c16458/f1p0/3116	1	2217	NW_013655090.1	+	52187	56547	ENH_00025030	71.4	2218	3107	NW_013652883.1	+	547	3083	notsure	28.6	i4_LQ_MZ2_c14977/f1p0/4306	1	2177	NW_013653733.1	+	34467	37429	ENH_00043220	49.3	2178	4414	NW_013654508.1	-	17009	21020	notsure	50.7
i1_LQ_SZ_c107952/f1p1/1378	1	276	NW_013654303.1	+	14488	14764	notsure	20	277	1379	NW_013654694.1	+	1025	2555	ENH_00081520	80	i0_LQ_MZ2_c25558/f1p0/926	3	543	NW_013654443.1	+	22920	23464	ENH_00064280	58.4	544	926	NW_013651875.1	-	11198	11570	notsure	41.4
i0_LQ_SZ_c14383/f1p0/858	1	640	NW_013652643.1	-	86	1032	ENH_00027090	75.1	641	852	NW_013654624.1	-	16475	16872	notsure	24.9	i2_LQ_MZ2_c4582/f1p0/2369	1	1408	NW_013654568.1	-	679	3707	notsure	58.6	1409	2401	NW_013652436.1	+	74	3624	ENH_00021880	41.4
i2_LQ_SZ_c70136/f1p29/2765	1	1344	NW_013653913.1	+	33248	36223	ENH_00045020	48.5	1345	2770	NW_013651737.1	+	1902	3597	ENH_00071100	51.5	i1_LQ_MZ2_c43297/f1p32/1877	1	661	NW_013651787.1	-	1201	3657	ENH_00081050	35.2	662	1878	NW_013651754.1	-	27388	65382	ENH_00075520,ENH_00075500,ENH_00075560,ENH_00075540	64.8
i1_HQ_SZ_c2508/f6p217/1710	1	924	NW_013654870.1	+	7480	9094	ENH_00006010	54	925	1707	NW_013654562.1	+	184	973	ENH_00073570	45.8	i1_LQ_MZ2_c52252/f1p6/1500	1	1350	NW_013652138.1	-	340	26467	notsure	90	1351	1500	NW_013652396.1	+	978	1127	notsure	10
i1_LQ_SZ_c10807/f1p4/1623	1	882	NW_013655024.1	-	88	1197	ENH_00020120	54.3	883	1624	NW_013652458.1	-	1779	4901	ENH_00022340	45.7	i0_LQ_MZ2_c37552/f1p0/990	1	548	NW_013651852.1	-	110	1078	ENH_00023390	55.4	549	990	NW_013652488.1	-	4429	4879	ENH_00086330	44.6
i3_LQ_SZ_c29689/f1p5/3516	2	2617	NW_013654795.1	-	471	4627	ENH_00052390	74.4	2618	3517	NW_013652829.1	+	976	1849	ENH_00030650	25.6	i1_LQ_MZ2_c71366/f1p24/1820	1	289	NW_013652638.1	-	359	644	notsure	15.9	290	1818	NW_013653004.1	-	567	2847	notsure	83.9
i2_LQ_SZ_c125869/f1p23/2655	1	659	NW_013652154.1	-	131	1214	ENH_00013440	24.8	660	2656	NW_013654476.1	-	8872	11905	notsure	75.2	i0_LQ_MZ2_c61417/f1p3/766	1	344	NW_013651968.1	+	7038	7792	ENH_00006520	45.6	345	754	NW_013655303.1	+	70	2271	ENH_00042810	54.4
i2_LQ_SZ_c69981/f1p28/2525	1	1213	NW_013654477.1	-	19	2640	notsure	48	1214	2525	NW_013654564.1	-	14272	18515	ENH_00073840	52	i2_HQ_MZ2_c168001/f3p2/2618	1	2136	NW_013654853.1	-	28	2166	ENH_00004110	81.7	2137	2614	NW_013654335.1	+	67	540	notsure	18.3
i1_LQ_SZ_c14988/f1p3/1623	1	613	NW_013654368.1	+	23809	26192	ENH_00057680	37.9	614	1619	NW_013653012.1	-	925	1926	notsure	62.1	i2_HQ_MZ2_c161559/f2p2/2772	1	2373	NW_013652969.1	+	945	3317	ENH_00032380	85.6	2374	2772	NW_013652206.1	-	6759	7156	notsure	14.4
i1_LQ_SZ_c29523/f1p99/1093	1	833	NW_013654801.1	-	1470	2294	ENH_00053050	76.2	834	1093	NW_013654779.1	-	10514	10773	notsure	23.8	i1_LQ_MZ2_c25817/f1p2/1547	2	302	NW_013652493.1	+	3189	4244	ENH_00023430	19.6	303	1536	NW_013652422.1	-	1805	4903	ENH_00021590	80.2
i0_LQ_SZ_c7943/f1p2/447	1	52	NW_013652643.1	-	86	137	notsure	11.6	53	447	NW_013654624.1	-	16474	16871	notsure	88.4	i1_LQ_MZ2_c50482/f1p0/1377	1	294	NW_013653666.1	+	1241	1534	ENH_00042250	21.3	295	1381	NW_013652837.1	-	47594	48682	ENH_00030810	78.7
i1_LQ_SZ_c72931/f1p16/1622	1	984	NW_013652103.1	-	60	1932	ENH_00011470	60.7	985	1622	NW_013652409.1	-	2927	4677	ENH_00021240	39.3	i2_HQ_MZ2_c106556/f2p5/2760	1	1221	NW_013652900.1	+	416	2130	ENH_00031830	44.3	1222	2757	NW_013652194.1	-	3632	6435	ENH_00014830	55.7
i2_LQ_SZ_c93260/f1p2/2941	1	732	NW_013654342.1	-	33	764	ENH_00055590	24.9	733	2941	NW_013654679.1	+	20	2272	ENH_00080620	75.1	i6_LQ_MZ2_c659/f1p0/6617	6	4004	NW_013652509.1	+	874	4867	ENH_00023870	58.6	4005	6827	NW_013652821.1	-	47878	51570	ENH_00030590	41.4
i3_LQ_SZ_c9738/f1p12/3349	1	372	NW_013654584.1	+	17676	18047	notsure	11.1	373	3350	NW_013654470.1	+	165	3984	ENH_00066730,ENH_00066720	88.8	i0_HQ_MZ2_c78120/f3p5/976	1	539	NW_013654443.1	+	22923	23464	ENH_00064280	55.2	540	976	NW_013651875.1	-	11143	11570	notsure	44.8
i1_LQ_SZ_c27292/f1p69/1127	1	847	NW_013652643.1	-	86	1201	ENH_00027090	75	848	1130	NW_013654624.1	-	16467	16872	notsure	25	i2_LQ_MZ2_c100663/f1p1/2520	1	2047	NW_013654853.1	-	23	2069	ENH_00004110	81.2	2048	2520	NW_013654335.1	+	72	538	notsure	18.8
i1_LQ_SZ_c138010/f1p6/1019	1	554	NW_013652469.1	-	1189	1742	notsure	55.8	555	985	NW_013652468.1	-	4492	4912	notsure	43.4	i0_LQ_MZ2_c39033/f1p0/799	1	201	NW_013654983.1	-	162	362	ENH_00016620	25.2	202	799	NW_013652673.1	-	2825	3769	ENH_00027520	74.8
i1_LQ_SZ_c113700/f1p1/1068	1	687	NW_013652643.1	-	86	1032	ENH_00027090	64.9	688	1059	NW_013654624.1	-	16462	16872	notsure	35.1	i0_LQ_MZ2_c31767/f1p0/867	1	538	NW_013654443.1	+	22923	23464	ENH_00064280	62.1	539	867	NW_013651875.1	-	11254	11570	notsure	37.9
i2_LQ_SZ_c129790/f1p19/2271	1	848	NW_013651785.1	-	1603	28993	ENH_00081140,ENH_00081170,ENH_00081150,ENH_00081210,ENH_00081160	37.3	849	2271	NW_013651722.1	-	64131	65480	notsure	62.7	i3_LQ_MZ2_c24825/f1p3/3253	1	879	NW_013654143.1	+	28211	34443	notsure	27.1	880	3244	NW_013652222.1	-	5423	7841	notsure	72.9
i1_LQ_SZ_c28651/f1p56/1854	3	1324	NW_013652255.1	-	87	1397	ENH_00017000	72	1325	1837	NW_013654501.1	+	341	816	ENH_00068930	27.9	i2_LQ_MZ2_c65934/f1p2/2215	1	1110	NW_013652274.1	+	3914	5463	ENH_00017450	50.1	1111	2215	NW_013655012.1	-	59981	62142	ENH_00019550	49.9
i2_LQ_SZ_c73760/f1p3/2808	1	1821	NW_013654756.1	-	104	3145	ENH_00084500	64.8	1822	2810	NW_013651978.1	-	7758	10000	notsure	35.2	i0_LQ_MZ2_c32408/f1p0/429	1	98	NW_013654875.1	-	1337	2264	ENH_00009970	22.8	99	429	NW_013652214.1	+	1003	1332	notsure	77.2
i1_LQ_SZ_c59969/f1p0/1052	1	292	NW_013652304.1	+	5303	6151	ENH_00018400	28	293	1043	NW_013655046.1	+	362	1794	notsure	72	i4_LQ_MZ2_c12418/f1p0/4809	1	2189	NW_013653733.1	+	34496	37429	ENH_00043220	44.9	2190	4868	NW_013654508.1	-	16555	21020	notsure	55
i1_HQ_SZ_c22123/f2p0/1858	1	1033	NW_013652317.1	+	4815	6374	ENH_00018760	55.6	1034	1858	NW_013652344.1	+	1318	2142	ENH_00019410	44.4	i0_LQ_MZ2_c37669/f1p0/783	1	471	NW_013653211.1	+	818	2300	ENH_00036190	60.2	472	782	NW_013652746.1	-	2666	4357	notsure	39.8
i1_HQ_SZ_c69985/f2p17/1592	6	792	NW_013652541.1	+	3125	4053	notsure	49.6	793	1587	NW_013652028.1	-	7389	8170	notsure	50.1	i0_LQ_MZ2_c5484/f1p0/994	1	562	NW_013651852.1	-	110	1092	ENH_00023390	56.7	563	990	NW_013652488.1	-	4410	4879	ENH_00086330	43.1
i1_LQ_SZ_c31053/f1p8/1953	1	803	NW_013652211.1	-	3	1629	notsure	41.1	804	1956	NW_013654615.1	+	3	2846	ENH_00076290	58.9	i1_HQ_MZ2_c2666/f3p0/1596	1	743	NW_013654588.1	-	384	1260	notsure	46.6	744	1595	NW_013652417.1	-	2756	5078	notsure	53.4
i4_LQ_SZ_c2063/f1p0/4918	1	726	NW_013655364.1	+	29276	30016	ENH_00048610	14.7	727	4940	NW_013652137.1	-	217977	223743	ENH_00015810	85.3	i2_LQ_MZ2_c131021/f1p3/2860	1	2125	NW_013653151.1	-	36270	44155	ENH_00035520	74.4	2126	2857	NW_013653019.1	+	23896	24601	ENH_00033510	25.6
i2_HQ_SZ_c2627/f2p8/2347	1	2049	NW_013654618.1	-	10	3548	ENH_00081870	87.3	2050	2347	NW_013652844.1	-	2229	2526	notsure	12.7	i2_LQ_MZ2_c41813/f1p8/2323	4	2016	NW_013651767.1	-	5862	9349	notsure	86.7	2017	2321	NW_013655237.1	+	32730	33035	notsure	13.1
i0_LQ_SZ_c13592/f1p0/914	1	514	NW_013652522.1	-	1130	4172	ENH_00024060	56.3	515	913	NW_013652439.1	+	967	1374	ENH_00022080	43.7	i0_HQ_MZ2_c77172/f14p19/836	1	589	NW_013654792.1	-	235	1884	ENH_00052110	70.5	590	836	NW_013652158.1	+	684	920	ENH_00013490	29.5
i4_LQ_SZ_c6783/f1p3/4124	15	2277	NW_013654502.1	+	16675	21042	ENH_00069200	52.9	2278	4277	NW_013651834.1	-	9696	11625	ENH_00000960	46.8	i1_HQ_MZ2_c30630/f3p2/1833	1	1061	NW_013652039.1	-	55	5511	ENH_00009440	57.9	1062	1825	NW_013654654.1	+	259	1896	notsure	41.7
i3_LQ_SZ_c23827/f1p4/3769	4	1204	NW_013655303.1	+	131201	133189	ENH_00043040	31.7	1205	3787	NW_013651677.1	-	18856	58036	ENH_00060970,ENH_00060990,ENH_00061010,ENH_00061000	68.2	i3_LQ_MZ2_c41548/f1p0/3119	1	733	NW_013654407.1	-	64	746	ENH_00061490	23.1	734	3177	NW_013654377.1	-	19975	26999	ENH_00058370	76.9
i4_LQ_SZ_c7659/f1p0/4361	1	3391	NW_013651900.1	-	7687	27352	ENH_00004200,ENH_00073810	77.7	3392	4363	NW_013653637.1	+	17898	20402	ENH_00042030	22.3	i1_LQ_MZ2_c10276/f1p0/1228	1	1100	NW_013651688.1	+	19274	22869	ENH_00062630	88.2	1101	1247	NW_013652531.1	+	87	2378	notsure	11.8
i2_LQ_SZ_c10044/f1p23/2630	1	1486	NW_013653913.1	+	33238	36223	ENH_00045020	56.8	1487	2618	NW_013651737.1	+	1902	3302	ENH_00071100	43.2	i3_LQ_MZ2_c52494/f1p0/3130	1	487	NW_013653733.1	+	36458	37429	ENH_00043220	15.3	488	3184	NW_013654508.1	-	16551	21020	notsure	84.7
i0_HQ_SZ_c36202/f2p0/842	1	592	NW_013654792.1	-	235	1887	ENH_00052110	70.1	593	844	NW_013652158.1	+	684	925	ENH_00013490	29.9	i3_LQ_MZ2_c34947/f1p0/3305	1	969	NW_013651833.1	+	11173	12531	ENH_00000930	28.8	970	3369	NW_013652265.1	+	282	4102	ENH_00017220	71.2
i2_LQ_SZ_c130008/f1p8/2127	2	405	NW_013654378.1	+	23875	24286	ENH_00065370	18.9	406	2136	NW_013654506.1	+	14923	18990	ENH_00069330,ENH_00069310	81	i2_LQ_MZ2_c206291/f1p7/2016	1	472	NW_013654712.1	-	63	1079	notsure	23.3	473	2022	NW_013652429.1	+	127	3483	ENH_00021910	76.7
i2_LQ_SZ_c131498/f1p33/3263	1	937	NW_013655287.1	+	67	1626	notsure	28.8	938	3257	NW_013652605.1	+	188	3364	notsure	71.2	i2_LQ_MZ2_c113833/f1p14/2056	1	788	NW_013654288.1	+	3227	5782	ENH_00049230	38.3	789	2056	NW_013654364.1	-	8887	11816	ENH_00057400	61.7
i2_LQ_SZ_c70960/f1p40/2066	10	946	NW_013654359.1	-	19151	20074	notsure	45.4	947	2066	NW_013651677.1	-	18857	19977	ENH_00060970	54.2	i0_LQ_MZ2_c97243/f1p22/609	1	469	NW_013654980.1	-	7	6347	notsure	77	470	609	NW_013652708.1	+	4020	4146	notsure	23
i1_LQ_SZ_c76631/f1p2/1791	1	1468	NW_013654618.1	-	10	2966	ENH_00081870	83.1	1469	1767	NW_013652844.1	-	2228	2526	notsure	16.9	i4_LQ_MZ2_c4990/f1p1/4397	1	3717	NW_013652509.1	+	883	4598	ENH_00023870	84.6	3718	4396	NW_013652715.1	+	15	693	notsure	15.4
i1_LQ_SZ_c69613/f1p268/1784	1	608	NW_013652025.1	+	5464	6071	notsure	34.1	609	1785	NW_013654378.1	-	67258	68430	ENH_00065470	65.9	i2_LQ_MZ2_c30138/f1p5/2476	1	1024	NW_013651824.1	-	12	3957	ENH_00000570	41.3	1025	2477	NW_013651714.1	-	19362	20905	notsure	58.7
i3_HQ_SZ_c20064/f3p25/3926	1	2819	NW_013654502.1	+	16635	21042	ENH_00069200	71.7	2820	3933	NW_013651834.1	-	9703	11625	ENH_00000960	28.3	i1_HQ_MZ2_c57116/f2p0/1374	1	741	NW_013652772.1	-	164	1186	notsure	53.8	742	1377	NW_013654509.1	-	19486	20118	notsure	46.2
i3_LQ_SZ_c11350/f1p3/3639	1	1190	NW_013654467.1	+	4686	6397	ENH_00066570	32.4	1191	3675	NW_013652022.1	+	166	3504	ENH_00008690	67.6	i2_LQ_MZ2_c120487/f1p34/2216	1	1759	NW_013652255.1	-	87	3861	ENH_00017000	79.4	1760	2213	NW_013654501.1	+	341	791	ENH_00068930	20.5
i0_LQ_SZ_c36776/f1p1/990	1	262	NW_013655240.1	-	5680	5935	ENH_00035850	26.5	263	990	NW_013651785.1	-	42300	43063	ENH_00081240	73.5	i2_LQ_MZ2_c48771/f1p47/2417	1	505	NW_013652627.1	-	251549	252298	ENH_00041090	20.9	506	2415	NW_013655283.1	+	25740	31536	ENH_00039930,ENH_00039940	79
i1_LQ_SZ_c31318/f1p2/1939	1	1564	NW_013652119.1	-	129	4934	ENH_00012050	80.6	1565	1940	NW_013654793.1	+	238	610	notsure	19.4	i2_LQ_MZ2_c135304/f1p5/2519	1	1448	NW_013651823.1	+	10059	12410	ENH_00000560	57.5	1449	2520	NW_013655302.1	+	406	3713	ENH_00041720	42.5
i1_HQ_SZ_c90949/f3p73/1413	1	787	NW_013654419.1	+	19830	22159	notsure	55.6	788	1415	NW_013652492.1	-	2736	3612	ENH_00023410	44.4	i1_LQ_MZ2_c46425/f1p0/1858	1	1306	NW_013652048.1	+	6639	8721	ENH_00009760	67.6	1307	1932	NW_013654530.1	-	19077	20049	notsure	32.4
i2_LQ_SZ_c94258/f1p0/2294	3	720	NW_013654369.1	-	27	743	notsure	31.3	721	2292	NW_013652050.1	+	118	1850	ENH_00009810	68.6	i0_LQ_MZ2_c27266/f1p0/941	1	802	NW_013655111.1	-	3113	47208	ENH_00028440,ENH_00028410,ENH_00028500,ENH_00028460,ENH_00028490	85.2	803	941	NW_013653646.1	+	5286	5425	notsure	14.8
i2_LQ_SZ_c47198/f1p28/2940	2	872	NW_013652081.1	-	3237	4101	ENH_00010950	29.6	873	2942	NW_013653198.1	-	37444	40755	ENH_00036180	70.4	i2_LQ_MZ2_c105998/f1p34/2185	1	626	NW_013653611.1	-	181	1166	notsure	28.5	627	2194	NW_013651989.1	-	6728	10019	ENH_00007540	71.5
i4_LQ_SZ_c8510/f1p0/4475	4	2479	NW_013654502.1	+	16641	21042	ENH_00069200	55	2480	4504	NW_013651834.1	-	9697	11625	ENH_00000960	45	i4_LQ_MZ2_c15306/f1p0/4050	1	3574	NW_013655059.1	+	290	5277	notsure	88.2	3575	4054	NW_013652668.1	-	1776	2568	notsure	11.8
i2_LQ_SZ_c126054/f1p11/2655	1	783	NW_013654523.1	-	78	4368	ENH_00071260	29.5	784	2655	NW_013654660.1	+	473	3827	ENH_00079590	70.5	i1_HQ_MZ2_c1212/f16p6/1633	1	1342	NW_013655178.1	+	1711	3061	notsure	82.2	1343	1633	NW_013651722.1	-	124791	125081	notsure	17.8
i1_LQ_SZ_c128084/f1p0/1189	1	399	NW_013654870.1	+	7513	9094	ENH_00006010	33.5	400	1182	NW_013654562.1	+	184	973	ENH_00073570	65.8	i1_LQ_MZ2_c10525/f2p32/1961	1	834	NW_013652361.1	+	4948	5993	notsure	42.7	835	1954	NW_013652161.1	-	5432	7408	ENH_00013690	57.3
i5_LQ_SZ_c3826/f1p3/5032	1	2358	NW_013655059.1	+	98	3978	notsure	47.3	2359	4952	NW_013652668.1	-	1311	4036	notsure	52	i3_LQ_MZ2_c11152/f1p3/3605	1	679	NW_013653309.1	-	1013	2918	ENH_00037470	18.8	680	3602	NW_013654552.1	-	5642	15363	ENH_00073090	81.1
i0_LQ_SZ_c13579/f1p13/737	2	528	NW_013652390.1	+	4855	5368	notsure	71.3	529	739	NW_013652257.1	-	4456	4753	notsure	28.6	i2_LQ_MZ2_c50819/f1p6/2577	1	1359	NW_013654382.1	-	14522	15880	ENH_00059530	52.8	1360	2574	NW_013653188.1	-	9886	10931	ENH_00036070	47.2
i0_HQ_SZ_c21931/f3p97/812	4	375	NW_013652469.1	-	1189	1560	notsure	46.2	376	805	NW_013652468.1	-	4495	4912	notsure	53.4	i0_LQ_MZ2_c28999/f1p12/1005	1	550	NW_013651852.1	-	110	1078	ENH_00023390	55.2	551	997	NW_013652488.1	-	4427	4879	ENH_00086330	44.8
i2_LQ_SZ_c14307/f1p42/2486	4	1180	NW_013655132.1	-	15616	16800	ENH_00029000	47.4	1181	2484	NW_013655090.1	+	28002	29305	ENH_00024970	52.5	i2_HQ_MZ2_c186448/f3p72/2231	1	1269	NW_013652611.1	-	12	3483	ENH_00025790	56.9	1270	2231	NW_013654523.1	-	119719	120676	notsure	43.1
i3_LQ_SZ_c36034/f1p0/3099	12	2147	NW_013654662.1	-	71	5874	notsure	68.4	2148	3123	NW_013652257.1	+	299	4081	notsure	31.3	i0_LQ_MZ2_c21219/f1p5/972	1	548	NW_013651852.1	-	110	1078	ENH_00023390	56.4	549	972	NW_013652488.1	-	4414	4879	ENH_00086330	43.6
i1_LQ_SZ_c106261/f1p9/1806	1	219	NW_013652676.1	-	36194	36413	notsure	12.1	220	1804	NW_013651727.1	+	14476	19449	ENH_00069820	87.9	i0_LQ_MZ2_c87685/f1p3/914	1	533	NW_013654443.1	+	22932	23464	ENH_00064280	58.3	534	914	NW_013651875.1	-	11199	11570	notsure	41.7
i1_LQ_SZ_c46290/f1p5/1672	1	295	NW_013652638.1	-	359	648	notsure	17.6	296	1672	NW_013653004.1	-	755	2847	notsure	82.4	i2_LQ_MZ2_c10343/f1p10/2606	1	1058	NW_013652412.1	-	72	1150	ENH_00086310	40.7	1059	2599	NW_013651837.1	-	8881	11786	ENH_00021270	59.3
i1_LQ_SZ_c111293/f2p2/1575	1	178	NW_013653524.1	+	38947	39125	notsure	11.3	179	1574	NW_013654603.1	+	136	1903	ENH_00075710	88.7	i0_LQ_MZ2_c39581/f1p0/690	1	225	NW_013651852.1	-	110	1035	ENH_00023390	32.8	226	687	NW_013652488.1	-	4412	4879	ENH_00086330	67.2
i1_LQ_SZ_c102267/f1p2/2004	1	592	NW_013654378.1	-	68440	69033	ENH_00065470	29.6	593	2002	NW_013654299.1	-	18591	20003	ENH_00051620	70.4	i1_LQ_MZ2_c51492/f1p5/1901	1	414	NW_013654374.1	+	26177	27336	ENH_00058240	21.7	415	1908	NW_013652961.1	+	457	4177	ENH_00032390	78.3
i3_LQ_SZ_c32973/f1p5/3875	1	1294	NW_013654643.1	-	253	6885	notsure	33.3	1295	3885	NW_013654303.1	-	26075	30267	ENH_00051300	66.7	i1_LQ_MZ2_c6502/f1p6/1268	2	953	NW_013653019.1	+	19375	23544	ENH_00033510	75.1	954	1268	NW_013654901.1	+	64340	64645	notsure	24.8
i1_LQ_SZ_c34864/f1p1/1035	1	753	NW_013654717.1	+	4489	6116	ENH_00082740	72.8	754	1035	NW_013655113.1	-	1613	1862	notsure	27.2	i3_LQ_MZ2_c6734/f1p0/3735	1	488	NW_013653339.1	-	1696	2610	notsure	13.1	489	3701	NW_013655035.1	+	123	4109	notsure	86
i4_LQ_SZ_c11265/f1p0/4021	1	2275	NW_013654502.1	+	16636	21042	ENH_00069200	55.8	2276	4076	NW_013651834.1	-	9699	11625	ENH_00000960	44.2	i1_LQ_MZ2_c3785/f1p1/1410	1	376	NW_013652274.1	+	4652	5463	ENH_00017450	26.6	377	1411	NW_013655012.1	-	59995	62142	ENH_00019550	73.4
i3_LQ_SZ_c9494/f1p0/3285	1	1561	NW_013651945.1	-	464	3483	notsure	47.6	1562	3280	NW_013651980.1	-	7601	9890	ENH_00007250	52.4	i0_LQ_MZ2_c58952/f1p0/912	1	488	NW_013651852.1	-	110	1081	ENH_00023390	53.5	489	912	NW_013652488.1	-	4417	4879	ENH_00086330	46.5
i0_LQ_SZ_c15285/f1p11/600	1	351	NW_013654792.1	-	235	1032	ENH_00052110	58.4	352	601	NW_013652158.1	+	684	925	ENH_00013490	41.6	i0_LQ_MZ2_c30742/f1p12/990	2	549	NW_013651852.1	-	110	1079	ENH_00023390	55.3	550	991	NW_013652488.1	-	4405	4879	ENH_00086330	44.6
i2_LQ_SZ_c29522/f1p10/1965	1	834	NW_013654870.1	+	7492	9094	ENH_00006010	42.9	835	1943	NW_013654562.1	+	184	1280	ENH_00073570	57.1	i4_LQ_MZ2_c5433/f1p0/4919	1	757	NW_013654577.1	+	16598	17667	ENH_00074370	15.6	758	4865	NW_013654291.1	-	22888	32325	ENH_00049560	84.4
i0_LQ_SZ_c5459/f1p1/987	1	128	NW_013652469.1	+	4562	4689	notsure	12.5	129	1025	NW_013653974.1	+	60	1236	ENH_00045700	87.4	i3_LQ_MZ2_c9972/f1p0/3512	1	1100	NW_013654341.1	-	54	1547	ENH_00055490	31.3	1101	3514	NW_013654586.1	-	12040	17937	ENH_00074950	68.7
i2_LQ_SZ_c5173/f1p0/2160	1	1176	NW_013653913.1	+	33248	36223	ENH_00045020	54.5	1177	2157	NW_013651737.1	+	1902	3271	ENH_00071100	45.5	i2_LQ_MZ2_c35964/f1p15/2052	1	363	NW_013654584.1	+	17689	18051	notsure	17.7	364	2055	NW_013654470.1	+	170	3338	ENH_00066730,ENH_00066720	82.3
i2_LQ_SZ_c32072/f1p134/2783	1	805	NW_013652259.1	-	157	4568	notsure	28.9	806	2785	NW_013654864.1	-	658	7492	notsure	71.1	i0_LQ_MZ2_c33056/f2p0/859	1	528	NW_013654443.1	+	22933	23464	ENH_00064280	61.7	529	855	NW_013651875.1	-	11253	11570	notsure	38.2
i1_LQ_SZ_c42224/f1p0/1341	11	1073	NW_013654424.1	+	12366	17565	ENH_00063400	79.3	1074	1341	NW_013653883.1	+	26333	26591	ENH_00044740	20	i1_LQ_MZ2_c25613/f1p6/1713	1	475	NW_013652330.1	+	3415	5045	ENH_00019090	27.7	476	1715	NW_013651710.1	+	58	4546	ENH_00067170	72.3
i1_LQ_SZ_c67690/f1p0/1571	1	618	NW_013654904.1	+	7459	8961	ENH_00009530	39.3	619	1574	NW_013654591.1	+	80	2906	ENH_00075020	60.7	i1_LQ_MZ2_c52467/f1p10/1209	1	419	NW_013654419.1	+	20660	22159	notsure	34.7	420	1209	NW_013652492.1	-	2735	3612	ENH_00023410	65.3
i3_LQ_SZ_c40841/f1p0/3259	1	898	NW_013654609.1	-	946	2752	ENH_00076460	31.6	899	2842	NW_013655201.1	+	1408	3337	ENH_00032990	68.4	i3_LQ_MZ2_c12560/f1p0/3520	1	3160	NW_013654569.1	-	102	3807	ENH_00073900	89.6	3161	3526	NW_013652842.1	+	329	701	notsure	10.4
i1_LQ_SZ_c99193/f1p4/1280	2	955	NW_013652643.1	-	86	1030	ENH_00027090	76.3	956	1250	NW_013654624.1	-	16473	16872	notsure	23.6	i1_LQ_MZ2_c50188/f1p44/1740	1	875	NW_013651787.1	-	1027	3676	ENH_00081050	50.3	876	1740	NW_013654666.1	+	654	1742	ENH_00080040	49.7
i2_LQ_SZ_c43354/f1p13/2233	1	279	NW_013651899.1	+	10348	10835	ENH_00003840	12.5	280	2236	NW_013651815.1	-	8732	12897	ENH_00000150	87.5	i6_LQ_MZ2_c1555/f1p5/6791	1	4452	NW_013655336.1	-	12	4463	ENH_00046010	64.8	4453	6870	NW_013654453.1	-	20616	23033	ENH_00064880	35.2
i4_LQ_SZ_c5743/f1p5/4964	1	2984	NW_013654612.1	-	237	3878	ENH_00076250	59.7	2985	4996	NW_013654788.1	+	823	7148	ENH_00085670	40.3	i2_LQ_MZ2_c196171/f1p2/2614	1	2117	NW_013654853.1	-	34	2150	ENH_00004110	81.2	2118	2606	NW_013654335.1	+	60	541	notsure	18.8
i0_LQ_SZ_c13682/f1p2/630	1	409	NW_013652643.1	-	86	1032	ENH_00027090	64.9	410	630	NW_013654624.1	-	16470	16872	notsure	35.1	i2_LQ_MZ2_c171318/f1p10/2995	1	1163	NW_013654455.1	-	307	2893	ENH_00064940	38.8	1164	2996	NW_013653236.1	-	38312	41519	ENH_00036570	61.2
i2_LQ_SZ_c97097/f1p3/2570	3	711	NW_013654932.1	-	5829	6538	notsure	26.9	712	2624	NW_013655036.1	+	1088	5283	ENH_00021260	72.6	i2_LQ_MZ2_c131158/f1p76/2641	1	344	NW_013654708.1	+	37675	38018	ENH_00082850	13	345	2640	NW_013654619.1	+	57424	60356	ENH_00077510	87
i0_LQ_SZ_c7704/f1p5/833	1	391	NW_013654529.1	-	236360	236747	ENH_00077060	46.9	392	833	NW_013654299.1	-	19532	19974	ENH_00051620	53.1	i2_LQ_MZ2_c168206/f1p75/2539	1	2018	NW_013655336.1	-	26068	30131	ENH_00046040	79.5	2019	2539	NW_013655216.1	-	33764	35828	ENH_00033960	20.5
i0_LQ_SZ_c10175/f1p0/954	1	629	NW_013652643.1	-	86	973	ENH_00027090	65.9	630	954	NW_013654624.1	-	16461	16872	notsure	34.1	i1_LQ_MZ2_c24459/f1p3/1309	1	743	NW_013652772.1	-	164	1191	notsure	56.7	744	1311	NW_013654509.1	-	19486	20118	notsure	43.3
i1_HQ_SZ_c120959/f4p13/1719	2	338	NW_013652236.1	-	150	485	ENH_00016430	19.6	339	1719	NW_013652055.1	+	12	1396	ENH_00010380	80.3	i0_HQ_MZ2_c31863/f2p0/1016	2	549	NW_013651852.1	-	110	1079	ENH_00023390	54	550	1015	NW_013652488.1	-	4412	4879	ENH_00086330	45.9
i2_LQ_SZ_c66821/f1p11/2445	1	2062	NW_013654910.1	+	81280	84450	ENH_00010530	84.2	2063	2448	NW_013652974.1	+	69	1645	ENH_00032490	15.8	i4_LQ_MZ2_c6703/f1p13/4691	1	1949	NW_013653733.1	+	34513	37429	ENH_00043220	41.2	1950	4735	NW_013654508.1	-	16553	21020	notsure	58.8
i0_HQ_SZ_c65523/f6p22/825	1	90	NW_013653722.1	-	98	188	notsure	10.9	91	826	NW_013654751.1	-	12340	13795	ENH_00084200	89.1	i2_LQ_MZ2_c133583/f1p11/2539	1	1203	NW_013654683.1	+	13181	14609	ENH_00080880	47.3	1204	2542	NW_013654389.1	+	99	1884	notsure	52.7
i1_LQ_SZ_c111459/f1p1/1060	1	640	NW_013652643.1	-	86	1032	ENH_00027090	60.8	641	1052	NW_013654624.1	-	16461	16872	notsure	39.2	i3_LQ_MZ2_c20423/f1p19/3954	1	1699	NW_013651747.1	+	56850	63680	ENH_00073710	42.8	1700	3966	NW_013651772.1	+	20634	24341	ENH_00078920,ENH_00078910	57.2
i1_LQ_SZ_c52017/f1p23/1841	1	563	NW_013654378.1	+	228988	229551	ENH_00065790	30.5	564	1843	NW_013654284.1	-	1081	11453	ENH_00049570	69.5	i4_LQ_MZ2_c8123/f1p13/4597	1	1933	NW_013653733.1	+	34495	37429	ENH_00043220	41.8	1934	4627	NW_013654508.1	-	16553	21020	notsure	58.2
i3_LQ_SZ_c39718/f1p0/3852	1	1674	NW_013654338.1	-	989	3236	ENH_00055260	43.6	1675	3838	NW_013655239.1	+	16	3284	ENH_00036640	56.4	i2_LQ_MZ2_c30652/f1p3/2994	1	698	NW_013654551.1	-	60	1225	ENH_00073010	23.3	699	2994	NW_013652343.1	+	548	3721	ENH_00019400	76.7
i1_LQ_SZ_c130446/f1p7/1911	1	731	NW_013652154.1	-	131	1281	ENH_00013440	38.3	732	1911	NW_013654476.1	-	9689	11905	notsure	61.7	i2_LQ_MZ2_c99604/f1p8/2607	1	2153	NW_013652297.1	-	29572	31779	ENH_00018520	81.9	2154	2629	NW_013652353.1	+	48529	49004	ENH_00019980	18.1
i3_LQ_SZ_c16917/f1p0/3083	16	2414	NW_013654562.1	+	14695	17945	ENH_00073610	77.8	2415	3085	NW_013654485.1	-	20256	21380	notsure	21.8	i3_LQ_MZ2_c46834/f1p8/3953	1	1442	NW_013654813.1	-	86	2582	notsure	35.6	1443	4048	NW_013654519.1	-	12895	20144	ENH_00070520	64.4
i0_LQ_SZ_c23684/f2p11/995	1	683	NW_013652643.1	-	86	1031	ENH_00027090	68.6	684	996	NW_013654624.1	-	16462	16872	notsure	31.4	i5_LQ_MZ2_c507/f1p0/5756	1	3407	NW_013651833.1	+	8795	12531	ENH_00000930	59.2	3408	5753	NW_013652265.1	+	282	4099	ENH_00017220	40.8
i1_LQ_SZ_c85147/f1p0/1013	1	194	NW_013654983.1	-	162	355	ENH_00016620	19.1	195	1015	NW_013652673.1	-	2625	3769	ENH_00027520	80.9	i0_LQ_MZ2_c75138/f1p0/992	1	536	NW_013651852.1	-	110	1068	ENH_00023390	54.1	537	991	NW_013652488.1	-	4417	4879	ENH_00086330	45.9
i2_LQ_SZ_c7470/f1p61/2124	1	336	NW_013652236.1	-	150	484	ENH_00016430	15.8	337	2124	NW_013652055.1	+	12	2801	ENH_00010380	84.2	i1_LQ_MZ2_c31542/f1p13/1927	2	851	NW_013651823.1	+	10654	12410	ENH_00000560	44	852	1930	NW_013655302.1	+	406	3720	ENH_00041720	55.9
i1_LQ_SZ_c118113/f1p13/1043	3	395	NW_013654419.1	+	20685	22159	notsure	37.2	396	1056	NW_013652492.1	-	2733	3612	ENH_00023410	62.6	i1_LQ_MZ2_c3199/f1p0/1427	1	652	NW_013654384.1	+	23545	24810	ENH_00059670	45.8	653	1425	NW_013652232.1	-	5149	6422	ENH_00016380	54.2
i1_HQ_SZ_c56950/f2p5/1023	1	365	NW_013654334.1	-	15822	16169	notsure	35.7	366	1016	NW_013651789.1	-	6951	7599	notsure	63.8	i2_LQ_MZ2_c186799/f1p11/2624	1	2137	NW_013654853.1	-	28	2166	ENH_00004110	81.5	2138	2622	NW_013654335.1	+	67	545	notsure	18.5
i2_LQ_SZ_c144213/f1p8/2527	1	1981	NW_013654756.1	-	104	3305	ENH_00084500	78.6	1982	2521	NW_013651978.1	-	8880	10000	notsure	21.4	i2_LQ_MZ2_c88403/f1p9/2107	1	1152	NW_013654904.1	+	5600	8961	ENH_00009530	54.7	1153	2107	NW_013654591.1	+	80	2905	ENH_00075020	45.3
i2_LQ_SZ_c46826/f1p22/2432	1	1302	NW_013653913.1	+	33249	36223	ENH_00045020	53.5	1303	2430	NW_013651737.1	+	1902	3298	ENH_00071100	46.4	i1_LQ_MZ2_c28700/f1p2/1759	1	385	NW_013652125.1	-	312	1336	notsure	21.9	386	1758	NW_013653574.1	+	11	1658	notsure	78.1
i2_LQ_SZ_c51294/f1p19/2935	1	757	NW_013651917.1	-	7755	9189	ENH_00004740	25.7	758	2949	NW_013652122.1	-	65983	73651	ENH_00012440	74.3	i2_LQ_MZ2_c126011/f1p5/2663	1	2151	NW_013654853.1	-	28	2178	ENH_00004110	80.7	2152	2664	NW_013654335.1	+	67	573	notsure	19.3
i2_LQ_SZ_c149836/f1p15/2509	1	1373	NW_013653913.1	+	33221	36223	ENH_00045020	54.8	1374	2505	NW_013651737.1	+	1902	3303	ENH_00071100	45.2	i4_LQ_MZ2_c2966/f1p10/4341	1	3223	NW_013652971.1	+	33665	47536	ENH_00032560,ENH_00032570	73.4	3224	4392	NW_013652252.1	-	3765	6127	ENH_00016840	26.6
i3_LQ_SZ_c43142/f1p16/3345	1	1557	NW_013654723.1	+	10812	14146	ENH_00083130	45.8	1558	3402	NW_013652431.1	+	215	2988	ENH_00021790	54.2	i4_LQ_MZ2_c11242/f1p0/4443	1	2519	NW_013652609.1	-	11	2389	notsure	56.5	2520	4456	NW_013654860.1	-	6864	9506	ENH_00005110	43.5
i2_LQ_SZ_c97471/f1p23/2189	1	377	NW_013654584.1	+	17672	18047	notsure	17.7	378	2132	NW_013654470.1	+	165	3363	ENH_00066730,ENH_00066720	82.2	i2_LQ_MZ2_c126773/f1p3/2544	1	1994	NW_013651677.1	-	137506	139640	ENH_00061140	78.3	1995	2547	NW_013654517.1	-	1314	1871	ENH_00070400	21.7
i4_LQ_SZ_c1444/f1p0/4450	1	3230	NW_013652122.1	+	73802	77010	ENH_00012450	71.5	3231	4520	NW_013651957.1	-	87872	89310	ENH_00006490	28.5	i1_LQ_MZ2_c54288/f1p7/1294	1	737	NW_013652772.1	-	164	1185	notsure	56.9	738	1295	NW_013654509.1	-	19485	20118	notsure	43.1
i3_LQ_SZ_c4358/f1p5/3386	1	2280	NW_013654502.1	+	16636	21042	ENH_00069200	67.2	2281	3391	NW_013651834.1	-	9703	11625	ENH_00000960	32.7	i2_LQ_MZ2_c21733/f1p4/2696	1	1813	NW_013652183.1	-	64	5748	ENH_00014520	66.7	1814	2714	NW_013654429.1	+	877	1945	ENH_00063110	33.1
i2_LQ_SZ_c70154/f1p4/2182	2	690	NW_013654942.1	+	6481	7547	notsure	31.5	691	2188	NW_013653574.1	+	61	1558	notsure	68.5	i2_LQ_MZ2_c15829/f1p23/2130	6	344	NW_013652003.1	-	1460	2395	ENH_00007900	15.9	345	2135	NW_013655305.1	+	957	3956	ENH_00042260	83.9
i2_LQ_SZ_c15713/f1p7/2009	1	1607	NW_013655334.1	+	33154	36648	ENH_00044820	80	1608	2010	NW_013652095.1	-	6729	8104	ENH_00011260	20	i2_LQ_MZ2_c9425/f1p5/2552	6	1158	NW_013654631.1	-	69	2011	ENH_00077740	45.1	1159	2555	NW_013651900.1	+	753	3329	notsure	54.7
i3_LQ_SZ_c53764/f1p0/3005	1	1900	NW_013653913.1	+	33237	36223	ENH_00045020	63.1	1901	3002	NW_013651737.1	+	1902	3294	ENH_00071100	36.6	i3_HQ_MZ2_c2174/f2p0/3784	1	1379	NW_013651833.1	+	10773	12531	ENH_00000930	36.5	1380	3783	NW_013652265.1	+	282	4104	ENH_00017220	63.5
i1_LQ_SZ_c47547/f1p354/1752	1	1310	NW_013652154.1	+	5233	7476	ENH_00013460	74.8	1311	1752	NW_013651685.1	-	22729	23176	notsure	25.2	i0_LQ_MZ2_c78526/f2p0/851	1	528	NW_013654443.1	+	22933	23464	ENH_00064280	61.9	529	853	NW_013651875.1	-	11254	11570	notsure	38.1
i0_LQ_SZ_c30805/f1p0/473	1	369	NW_013654378.1	-	67252	67618	notsure	78.3	370	471	NW_013654863.1	+	2438	5507	notsure	21.7	i2_LQ_MZ2_c136701/f1p91/2274	1	1308	NW_013652611.1	-	12	3501	ENH_00025790	57.6	1309	2270	NW_013654523.1	-	119719	120676	notsure	42.4
i1_HQ_SZ_c2096/f2p16/1161	1	250	NW_013653138.1	+	793	1042	notsure	21.2	251	1178	NW_013651890.1	-	6379	8234	ENH_00003090	78.8	i2_LQ_MZ2_c10000/f1p3/2995	1	2499	NW_013651978.1	-	2093	5993	ENH_00007190	83.4	2500	2998	NW_013654571.1	-	18256	18758	notsure	16.6
i1_HQ_SZ_c2147/f5p9/1402	1	444	NW_013654795.1	-	399	1285	ENH_00052390	31.7	445	1402	NW_013652829.1	+	976	1908	ENH_00030650	68.3	i2_LQ_MZ2_c11075/f1p1/2862	1	952	NW_013653542.1	+	35764	37801	ENH_00041200	33.1	953	2873	NW_013651817.1	+	156	4036	ENH_00000220	66.9
i1_LQ_SZ_c36013/f1p3/1126	1	389	NW_013655324.1	-	17517	17905	ENH_00043770	34.6	390	1125	NW_013651805.1	-	4288	5123	ENH_00084830	65.4	i0_LQ_MZ2_c69266/f3p0/915	1	532	NW_013654443.1	+	22934	23464	ENH_00064280	58.8	533	905	NW_013651875.1	-	11208	11570	notsure	41.2
i0_LQ_SZ_c26946/f1p57/512	1	348	NW_013651688.1	+	20837	22869	notsure	67.8	349	513	NW_013652531.1	+	87	2398	notsure	32.2	i3_LQ_MZ2_c46054/f1p0/3109	1	1069	NW_013655287.1	+	78	1714	notsure	34.6	1070	3088	NW_013652605.1	+	188	3349	notsure	65.4
i1_LQ_SZ_c16229/f1p4/1076	1	292	NW_013652560.1	-	1527	1811	notsure	27	293	1080	NW_013655113.1	-	1574	2398	notsure	73	i2_LQ_MZ2_c68715/f1p6/2865	1	714	NW_013655092.1	+	1900	3234	ENH_00024900	24.9	715	2863	NW_013652427.1	-	671	4216	ENH_00021640	74.9
i2_LQ_SZ_c94088/f1p73/2642	26	1333	NW_013655090.1	-	27999	29309	notsure	49.5	1334	2643	NW_013654644.1	+	13228	14700	ENH_00078750	49.6	i1_LQ_MZ2_c51582/f1p1/1711	1	1143	NW_013654785.1	-	41	1144	ENH_00085620	67.6	1144	1691	NW_013655243.1	+	460	1090	ENH_00035950	32.4
i1_LQ_SZ_c104674/f1p7/1792	1	392	NW_013654776.1	-	117	512	notsure	21.8	393	1798	NW_013654799.1	+	76	4113	ENH_00052880	78.2	i0_HQ_MZ2_c25598/f2p0/983	1	554	NW_013651852.1	-	110	1083	ENH_00023390	56.4	555	983	NW_013652488.1	-	4408	4879	ENH_00086330	43.6
i2_LQ_SZ_c30240/f1p65/2667	28	606	NW_013651677.1	+	18854	19433	notsure	21.7	607	2667	NW_013654024.1	+	2206	8279	notsure	77.3	i2_LQ_MZ2_c137130/f1p1/2679	1	327	NW_013652621.1	-	106	432	ENH_00025890	12.2	328	2681	NW_013653114.1	+	86	2439	ENH_00035010	87.8
i3_LQ_SZ_c35894/f1p0/3053	1	2683	NW_013652119.1	-	129	4957	ENH_00012050	87.9	2684	3054	NW_013654793.1	+	238	608	notsure	12.1	i3_LQ_MZ2_c11057/f1p0/3114	1	573	NW_013655092.1	+	2177	2749	ENH_00024900	18.4	574	3116	NW_013652276.1	+	350	4458	ENH_00017470	81.6
i3_LQ_SZ_c16840/f1p0/3058	1	832	NW_013654411.1	+	22599	25018	notsure	27.2	833	3063	NW_013654345.1	+	526	9547	ENH_00056430	72.8	i0_LQ_MZ2_c76649/f1p7/872	6	531	NW_013652390.1	+	4840	5368	notsure	59.8	532	879	NW_013652257.1	-	4408	4753	notsure	39.6
i1_HQ_SZ_c8019/f2p1/1950	1	607	NW_013654683.1	+	13189	14609	ENH_00080880	31.1	608	1950	NW_013654389.1	+	99	1889	notsure	68.9	i2_LQ_MZ2_c41476/f1p44/2613	1	1636	NW_013655283.1	+	25746	34916	ENH_00039960,ENH_00039930,ENH_00039940	62.3	1637	2620	NW_013654633.1	+	5884	7684	ENH_00077950	37.5
i3_LQ_SZ_c8512/f1p0/3348	1	1261	NW_013652560.1	-	14	1812	ENH_00025040	37.7	1262	3347	NW_013655113.1	-	1577	3780	ENH_00027070	62.3	i2_LQ_MZ2_c26337/f1p7/2335	1	960	NW_013652244.1	-	87	2319	notsure	41.1	961	2335	NW_013651790.1	+	404	2345	ENH_00086580	58.9
i1_LQ_SZ_c36714/f1p2/1047	1	186	NW_013652236.1	-	512	697	notsure	17.8	187	1047	NW_013652055.1	+	535	1394	notsure	82.2	i3_LQ_MZ2_c25048/f1p0/3900	1	1351	NW_013653733.1	+	34496	37429	ENH_00043220	33.4	1352	4042	NW_013654508.1	-	16551	21020	notsure	66.6
i2_LQ_SZ_c63499/f1p0/2232	2	1163	NW_013653913.1	+	33436	36223	ENH_00045020	52.1	1164	2231	NW_013651737.1	+	1902	3275	ENH_00071100	47.9	i2_LQ_MZ2_c150826/f1p3/2451	1	255	NW_013655092.1	+	2169	2423	notsure	10.4	256	2429	NW_013652996.1	-	194	3366	ENH_00033110	88.6
i1_LQ_SZ_c5160/f1p7/1666	11	460	NW_013654624.1	-	247	1288	ENH_00077230	27	461	1666	NW_013652017.1	+	99	5152	notsure	72.4	i1_LQ_MZ2_c23544/f1p2/1170	1	289	NW_013651812.1	-	230116	230404	notsure	24.7	290	1172	NW_013651974.1	-	6562	10206	notsure	75.3
i2_LQ_SZ_c46612/f1p229/2284	1	933	NW_013651722.1	-	68996	69929	ENH_00069600	40.8	934	2288	NW_013655132.1	-	14937	16304	ENH_00029000	59.2	i2_LQ_MZ2_c67470/f1p34/3318	1	1906	NW_013654191.1	-	105890	124371	ENH_00048810,ENH_00048830,ENH_00048800	57.4	1907	3319	NW_013655283.1	+	26286	31582	ENH_00039930,ENH_00039940	42.6
i1_LQ_SZ_c48053/f1p1/1317	1	887	NW_013652643.1	-	86	1032	ENH_00027090	67.8	888	1309	NW_013654624.1	-	16473	16872	notsure	32.2	i1_LQ_MZ2_c9191/f1p1/1882	1	762	NW_013654675.1	-	133	2044	ENH_00080550	40.5	763	1883	NW_013654559.1	+	309	1694	ENH_00073480	59.5
i3_LQ_SZ_c27185/f1p0/3111	1	2587	NW_013652628.1	+	23734	31125	ENH_00026990	83.1	2588	3114	NW_013655143.1	+	48411	48952	ENH_00029410	16.9	i0_LQ_MZ2_c2768/f1p7/430	1	89	NW_013653524.1	+	39037	39125	notsure	20.7	90	430	NW_013654603.1	+	136	675	ENH_00075710	79.3
i4_LQ_SZ_c12343/f1p0/4023	1	2265	NW_013654502.1	+	16642	21042	ENH_00069200	54	2266	4195	NW_013651834.1	-	9703	11625	ENH_00000960	46	i2_LQ_MZ2_c65598/f1p1/2785	1	2160	NW_013652195.1	+	2468	6743	ENH_00014860	76.9	2161	2810	NW_013652200.1	+	969	2701	ENH_00015040	23.1
i1_LQ_SZ_c116999/f1p3/1006	1	127	NW_013655088.1	-	13697	13824	notsure	12.6	128	1006	NW_013654378.1	-	67243	68115	ENH_00065470	87.4	i0_LQ_MZ2_c40755/f1p5/672	1	103	NW_013652772.1	-	164	266	notsure	15.2	104	677	NW_013654509.1	-	19484	20118	notsure	84.8
i1_LQ_SZ_c105313/f1p1/1635	1	272	NW_013652638.1	-	359	628	notsure	16.6	273	1635	NW_013653004.1	-	882	2847	notsure	83.4	i1_LQ_MZ2_c35813/f1p2/1014	1	182	NW_013653877.1	-	250	431	notsure	17.9	183	1014	NW_013654730.1	-	518	1342	notsure	82.1
i0_LQ_SZ_c1958/f1p0/990	3	284	NW_013652304.1	+	5313	6151	ENH_00018400	28.5	285	990	NW_013655046.1	+	362	1764	notsure	71.3	i3_LQ_MZ2_c37788/f1p0/3217	1	740	NW_013654324.1	+	4155	5056	notsure	22.5	741	3296	NW_013652460.1	-	1750	5157	notsure	77.5
i1_LQ_SZ_c54020/f1p17/1856	1	668	NW_013654335.1	-	11108	11774	ENH_00054810	36	669	1856	NW_013654446.1	+	5012	7739	ENH_00064330	64	i1_HQ_MZ2_c16964/f5p0/1668	1	517	NW_013654662.1	+	13510	14332	ENH_00079740	31	518	1668	NW_013654719.1	+	535	2342	ENH_00082990	69
i2_LQ_SZ_c110388/f1p19/2077	1	252	NW_013651743.1	-	12	644	notsure	12.1	253	2076	NW_013654632.1	-	14919	16748	ENH_00077800	87.7	i1_LQ_MZ2_c51597/f1p14/1094	4	515	NW_013654359.1	-	19398	19899	notsure	46.8	516	1094	NW_013654508.1	-	11443	12651	ENH_00069400	52.9
i2_LQ_SZ_c122227/f1p10/2332	1	910	NW_013654456.1	-	111	9773	ENH_00065020,ENH_00065040	39	911	2334	NW_013654455.1	-	18976	20402	ENH_00065000,ENH_00064990	61	i2_LQ_MZ2_c183177/f1p3/2230	1	461	NW_013654390.1	-	9059	10676	ENH_00060110	20.7	462	2231	NW_013655272.1	+	971	2749	notsure	79.3
i2_LQ_SZ_c129429/f1p13/2692	1	516	NW_013651899.1	+	10121	10835	ENH_00003840	19.2	517	2688	NW_013651815.1	-	8732	12897	ENH_00000150	80.8	i1_LQ_MZ2_c6310/f1p26/1770	1	1425	NW_013655072.1	-	1416	7431	ENH_00023760,ENH_00023750	80.3	1426	1775	NW_013654933.1	+	90	439	notsure	19.7
i1_LQ_SZ_c121910/f1p176/1577	1	173	NW_013653524.1	+	38954	39125	notsure	11	174	1575	NW_013654603.1	+	136	1902	ENH_00075710	89	i0_HQ_MZ2_c77938/f2p2/1000	1	574	NW_013651852.1	-	110	1104	ENH_00023390	57.4	575	1000	NW_013652488.1	-	4417	4879	ENH_00086330	42.6
i3_LQ_SZ_c16029/f1p2/3029	1	476	NW_013652110.1	+	5383	6021	ENH_00011810	15.7	477	3027	NW_013652089.1	-	45623	50896	ENH_00011360	84.2	i2_LQ_MZ2_c15551/f1p14/2359	1	518	NW_013654580.1	-	12	736	ENH_00074460	22	519	2359	NW_013652030.1	-	3514	8866	ENH_00008960	78
i2_LQ_SZ_c12851/f1p17/2417	11	1283	NW_013653913.1	+	33281	36223	ENH_00045020	52.8	1284	2413	NW_013651737.1	+	1902	3303	ENH_00071100	46.8	i1_LQ_MZ2_c45561/f1p3/1250	2	736	NW_013652772.1	-	164	1181	notsure	58.9	737	1248	NW_013654509.1	-	19485	20118	notsure	41
i1_LQ_SZ_c26820/f1p36/1986	1	390	NW_013654776.1	-	117	512	notsure	19.5	391	1997	NW_013654799.1	+	76	4076	ENH_00052880	80.5	i0_HQ_MZ2_c59084/f3p0/864	1	530	NW_013654443.1	+	22932	23464	ENH_00064280	61.3	531	864	NW_013651875.1	-	11246	11570	notsure	38.7
i4_LQ_SZ_c10193/f1p0/4176	1	2281	NW_013654502.1	+	16635	21042	ENH_00069200	54.5	2282	4186	NW_013651834.1	-	9699	11625	ENH_00000960	45.5	i0_LQ_MZ2_c56945/f1p0/973	1	373	NW_013655132.1	+	36803	38413	ENH_00029030	39.6	374	943	NW_013651848.1	+	420	1758	notsure	60.4
i2_LQ_SZ_c28899/f1p0/2410	1	1310	NW_013653913.1	+	33237	36223	ENH_00045020	54.3	1311	2411	NW_013651737.1	+	1902	3308	ENH_00071100	45.7	i4_HQ_MZ2_c2346/f2p0/4249	1	2288	NW_013654502.1	+	16636	21042	ENH_00069200	53.8	2289	4250	NW_013651834.1	-	9699	11625	ENH_00000960	46.2
i2_LQ_SZ_c100533/f1p28/2404	1	1800	NW_013651993.1	-	676	8420	notsure	74.8	1801	2406	NW_013654693.1	+	64	668	ENH_00081460	25.2	i1_LQ_MZ2_c64350/f1p4/1426	6	951	NW_013654359.1	-	19103	20035	notsure	66.3	952	1426	NW_013652079.1	-	2649	3123	notsure	33.3
i0_LQ_SZ_c13437/f1p211/895	1	185	NW_013654529.1	+	237148	237330	notsure	20.6	186	896	NW_013655088.1	-	7486	46394	ENH_00024820,ENH_00024800,ENH_00024830,ENH_00024810	79.4	i1_LQ_MZ2_c43146/f1p483/1449	1	262	NW_013654398.1	+	23688	24322	ENH_00060760	18.1	263	1449	NW_013652504.1	-	3083	4919	notsure	81.9
i1_LQ_SZ_c57798/f1p1/1075	1	209	NW_013655201.1	+	44526	44734	notsure	19.4	210	1074	NW_013651947.1	-	4827	10879	ENH_00005640	80.2	i1_HQ_MZ2_c1610/f4p1/1317	1	740	NW_013652772.1	-	164	1186	notsure	56.2	741	1316	NW_013654509.1	-	19486	20118	notsure	43.8
i1_LQ_SZ_c63393/f1p15/1593	1	169	NW_013652991.1	-	1325	1494	notsure	10.6	170	1592	NW_013651995.1	+	2518	7234	ENH_00007950,ENH_00007940	89.3	i3_LQ_MZ2_c19792/f1p18/3161	2	1792	NW_013654344.1	+	26605	28445	ENH_00055770	56.5	1793	3171	NW_013652158.1	-	6442	7829	ENH_00013530	43.5
i4_LQ_SZ_c9469/f1p2/4849	1	3190	NW_013651926.1	+	87950	92417	ENH_00005260	65.8	3191	4847	NW_013654322.1	-	28512	30169	notsure	34.2	i2_LQ_MZ2_c127550/f1p10/2285	13	265	NW_013654359.1	-	19876	20167	notsure	11.1	266	2285	NW_013654373.1	+	22040	26623	ENH_00058200	88.4
i2_LQ_SZ_c137677/f1p22/2024	1	1359	NW_013652976.1	-	8	1366	ENH_00032500	67.1	1360	2019	NW_013654933.1	+	3231	7883	ENH_00012300,ENH_00012310	32.6	i2_HQ_MZ2_c40386/f3p10/2730	1	1051	NW_013652412.1	-	72	1187	ENH_00086310	38.5	1052	2732	NW_013651837.1	-	8741	11786	ENH_00021270	61.5
i1_LQ_SZ_c42701/f1p13/1963	2	342	NW_013655225.1	-	29516	30163	ENH_00034660	17.4	343	1964	NW_013654465.1	+	26199	27820	ENH_00066890	82.6	i2_LQ_MZ2_c58410/f1p7/2235	1	464	NW_013652162.1	+	6771	7295	ENH_00013740	20.8	465	2228	NW_013652856.1	-	45113	49021	ENH_00031040	79.2
i3_LQ_SZ_c29887/f1p276/3233	1	1203	NW_013654502.1	+	18809	21042	ENH_00069200	37.2	1204	3233	NW_013651834.1	-	9699	11625	ENH_00000960	62.8	i3_LQ_MZ2_c18587/f1p0/3699	1	2342	NW_013652097.1	+	5287	8652	ENH_00011290	63.3	2343	3700	NW_013652479.1	-	54376	56922	ENH_00023370	36.7
i1_LQ_SZ_c105681/f1p5/1620	3	1257	NW_013652643.1	-	86	1204	ENH_00027090	78	1258	1610	NW_013654624.1	-	16475	16872	notsure	21.9	i3_LQ_MZ2_c35755/f1p3/3290	1	2268	NW_013651882.1	+	88142	95510	ENH_00003230	69.5	2269	3262	NW_013654668.1	+	268	1251	ENH_00080090	30.5
i1_LQ_SZ_c9299/f1p94/1479	1	892	NW_013654310.1	-	52	1777	ENH_00051850	60.3	893	1479	NW_013654423.1	-	22519	23662	ENH_00062740	39.7	i1_LQ_MZ2_c56905/f1p0/1371	2	733	NW_013652772.1	-	164	1179	notsure	53.4	734	1371	NW_013654509.1	-	19484	20118	notsure	46.5
i3_LQ_SZ_c11518/f1p4/3156	1	1437	NW_013654723.1	+	10826	14146	ENH_00083130	45.5	1438	3161	NW_013652431.1	+	215	2987	ENH_00021790	54.5	i2_LQ_MZ2_c209864/f1p8/2004	1	1090	NW_013655334.1	-	55	3169	ENH_00044750	54.4	1091	2003	NW_013654170.1	+	531	2908	ENH_00047620	45.6
i1_LQ_SZ_c8111/f1p14/1580	1	575	NW_013653913.1	+	35165	36223	ENH_00045020	36.5	576	1575	NW_013651737.1	+	1902	3302	ENH_00071100	63.5	i1_LQ_MZ2_c26056/f1p2/1810	1	1463	NW_013651877.1	+	6417	11335	ENH_00060730	81	1464	1806	NW_013654394.1	-	22142	22791	notsure	19
i1_LQ_SZ_c26479/f2p2/1791	10	1579	NW_013654778.1	+	10398	12937	ENH_00085320	88.1	1580	1779	NW_013653291.1	+	248	460	notsure	11.2	i2_LQ_MZ2_c139644/f1p3/2271	1	1788	NW_013654853.1	-	28	1815	ENH_00004110	78.7	1789	2271	NW_013654335.1	+	67	546	notsure	21.3
i2_HQ_SZ_c47472/f2p20/2171	1	898	NW_013653913.1	+	33237	35299	ENH_00045020	41.4	899	2169	NW_013651737.1	+	2678	4013	notsure	58.6	i3_LQ_MZ2_c47146/f1p0/3035	2	895	NW_013654609.1	-	946	2775	ENH_00076460	31.7	896	2823	NW_013655201.1	+	1408	3333	ENH_00032990	68.3
i2_LQ_SZ_c94287/f1p2/2530	1	1158	NW_013654623.1	+	13313	16034	ENH_00077220	45.8	1159	2531	NW_013652049.1	-	1557	7752	ENH_00009800	54.2	i2_LQ_MZ2_c169814/f1p23/3137	1	1012	NW_013655287.1	+	78	1714	notsure	32.1	1013	3143	NW_013652605.1	+	188	3423	notsure	67.7
i4_LQ_SZ_c2667/f1p0/4124	1	2097	NW_013651679.1	-	9565	23535	ENH_00061180	50.4	2098	4164	NW_013651780.1	-	44213	48719	ENH_00080330	49.6	i2_HQ_MZ2_c2519/f3p6/2774	1	1464	NW_013654493.1	+	16200	19722	notsure	52.8	1465	2773	NW_013651679.1	+	66	4722	ENH_00061160	47.2
i2_LQ_SZ_c93312/f1p6/2142	1	1637	NW_013652408.1	-	56	1626	notsure	76.4	1638	2142	NW_013651951.1	+	154	668	notsure	23.6	i1_LQ_MZ2_c52572/f1p5/1572	1	363	NW_013652609.1	-	3241	3603	ENH_00025640	23.1	364	1573	NW_013654860.1	-	6976	9132	ENH_00005110	76.9
i2_LQ_SZ_c28798/f1p5/2551	1	1309	NW_013653913.1	+	33249	36223	ENH_00045020	51.1	1310	2561	NW_013651737.1	+	1902	3429	ENH_00071100	48.9	i2_HQ_MZ2_c145160/f2p31/2365	1	2081	NW_013655178.1	+	1190	3061	notsure	88	2082	2365	NW_013651722.1	-	124798	125081	notsure	12
i3_LQ_SZ_c4993/f1p17/3294	1	2325	NW_013654772.1	+	11191	13773	ENH_00085220	70.5	2326	3297	NW_013654775.1	+	541	2541	ENH_00085240	29.5	i2_LQ_MZ2_c193612/f1p18/2161	2	261	NW_013654580.1	-	245	741	ENH_00074460	12	262	2163	NW_013652030.1	-	3511	8895	ENH_00008960	87.9
i4_LQ_SZ_c11916/f1p0/4310	1	2224	NW_013654502.1	+	16606	21042	ENH_00069200	51.8	2225	4252	NW_013651834.1	-	9694	11625	ENH_00000960	47.2	i3_LQ_MZ2_c22639/f1p0/3239	1	2610	NW_013651772.1	-	62	4622	ENH_00078880	80.6	2611	3239	NW_013652409.1	+	118	1036	ENH_00021230	19.4
i1_LQ_SZ_c24538/f1p38/1763	1	1091	NW_013651740.1	+	11018	15285	ENH_00071980	61.9	1092	1763	NW_013652860.1	+	1665	2316	ENH_00030930	38.1	i1_LQ_MZ2_c26895/f1p2/1834	3	578	NW_013652274.1	+	4453	5463	ENH_00017450	31.2	579	1846	NW_013655012.1	-	59298	62142	ENH_00019550	68.7
i2_LQ_SZ_c8688/f1p8/2076	1	271	NW_013654735.1	+	14348	14615	notsure	13.1	272	2069	NW_013653004.1	-	567	2873	notsure	86.7	i1_LQ_MZ2_c47375/f1p2/1302	1	633	NW_013653404.1	+	7471	8548	ENH_00038860	48.5	634	1304	NW_013654601.1	-	75131	75793	ENH_00076140	51.5
i4_HQ_SZ_c1701/f2p0/4284	1	2285	NW_013654502.1	+	16637	21042	ENH_00069200	53.3	2286	4285	NW_013651834.1	-	9697	11625	ENH_00000960	46.7	i1_LQ_MZ2_c41581/f1p1/1868	1	514	NW_013654662.1	+	13510	14332	ENH_00079740	27.5	515	1869	NW_013654719.1	+	535	2341	ENH_00082990	72.5
i1_LQ_SZ_c104160/f1p1/1338	1	207	NW_013653913.1	+	35536	36223	ENH_00045020	15.5	208	1337	NW_013651737.1	+	1902	3302	ENH_00071100	84.5	i2_LQ_MZ2_c106172/f1p7/2380	1	1608	NW_013654354.1	+	146870	152167	ENH_00057230	67.6	1609	2380	NW_013654413.1	-	23097	24843	notsure	32.4
i2_LQ_SZ_c21610/f1p22/2424	1	1767	NW_013654378.1	-	4177	69453	ENH_00065380,ENH_00065470,ENH_00065450,ENH_00065440,ENH_00065420,ENH_00065350	73.3	1768	2412	NW_013655347.1	+	47680	50601	ENH_00046880	26.7	i3_LQ_MZ2_c39080/f1p0/3723	1	2339	NW_013654894.1	-	429	5864	notsure	63.1	2340	3701	NW_013652020.1	+	1000	6279	notsure	36.8
i4_LQ_SZ_c1545/f1p0/4883	1	843	NW_013655315.1	-	83	920	ENH_00043270	16.9	844	4955	NW_013654652.1	+	824	7075	ENH_00079230	82.6	i5_HQ_MZ2_c303/f3p0/5376	2	4814	NW_013652802.1	+	149668	154449	ENH_00031650	89.4	4815	5381	NW_013654851.1	+	706	1263	ENH_00003850	10.5
i1_LQ_SZ_c65721/f1p2/1180	3	425	NW_013654419.1	+	20656	22159	notsure	36	426	1176	NW_013652492.1	-	2736	3612	ENH_00023410	63.9	i3_LQ_MZ2_c36389/f1p0/3787	1	604	NW_013654364.1	-	1522	3248	ENH_00057380	15.9	605	3792	NW_013651775.1	-	10553	16399	ENH_00079130	84.1
i1_LQ_SZ_c52769/f1p2/1607	1	375	NW_013654769.1	-	92	1682	notsure	23.4	376	1605	NW_013654361.1	-	25524	26784	ENH_00057010	76.6	i2_LQ_MZ2_c50093/f1p65/2627	1	2140	NW_013654853.1	-	28	2168	ENH_00004110	81.6	2141	2616	NW_013654335.1	+	67	536	notsure	18.2
i1_LQ_SZ_c31146/f1p15/1723	1	1323	NW_013653913.1	+	33237	36223	ENH_00045020	76.3	1324	1733	NW_013651737.1	+	1903	3278	ENH_00071100	23.7	i4_LQ_MZ2_c11382/f1p7/4557	3	1265	NW_013654311.1	-	3565	4857	notsure	27.7	1266	4562	NW_013651803.1	-	6557	10045	notsure	72.3
i1_LQ_SZ_c77425/f1p0/1952	1	1352	NW_013654956.1	-	223	1982	notsure	68.3	1353	1980	NW_013654608.1	+	255	1682	notsure	31.7	i1_LQ_MZ2_c43059/f1p2/1163	4	890	NW_013651877.1	+	6421	11335	ENH_00060730	76.2	891	1164	NW_013654394.1	-	22211	22791	notsure	23.5
i4_LQ_SZ_c2377/f1p6/4215	1	2254	NW_013654502.1	+	16660	21042	ENH_00069200	53.6	2255	4203	NW_013651834.1	-	9699	11625	ENH_00000960	46.4	i4_LQ_MZ2_c14006/f1p0/4246	1	825	NW_013652052.1	-	839	1663	ENH_00012690	18.9	826	4373	NW_013654443.1	+	12	3505	notsure	81.1
i2_LQ_SZ_c43079/f1p1/2432	1	1821	NW_013654756.1	-	104	3145	ENH_00084500	75	1822	2429	NW_013651978.1	-	8861	10000	notsure	25	i2_LQ_MZ2_c28138/f1p58/3078	1	2558	NW_013652802.1	+	149439	154673	ENH_00031650	83	2559	3083	NW_013654696.1	-	15250	15774	notsure	17
i0_LQ_SZ_c33214/f1p138/942	1	411	NW_013654647.1	+	15979	16388	notsure	44.1	412	932	NW_013652795.1	+	943	1559	ENH_00029980	55.9	i1_LQ_MZ2_c21130/f1p2/1821	1	885	NW_013652900.1	+	94	2130	ENH_00031830	48.7	886	1816	NW_013652194.1	-	3632	6435	ENH_00014830	51.3
i2_LQ_SZ_c26560/f1p8/2124	1	861	NW_013653913.1	+	33248	35299	ENH_00045020	40.4	862	2129	NW_013651737.1	+	2678	4010	notsure	59.6	i2_LQ_MZ2_c131115/f1p3/2448	1	525	NW_013654486.1	+	19664	21876	ENH_00068230	21.4	526	2451	NW_013654487.1	+	101	4785	ENH_00068250	78.6
i2_LQ_SZ_c92324/f1p22/2200	1	468	NW_013651935.1	-	176	1024	notsure	21.3	469	2200	NW_013652103.1	-	4148	8470	ENH_00011480	78.7	i0_LQ_MZ2_c39602/f1p1/480	1	122	NW_013652643.1	-	86	207	notsure	25.4	123	480	NW_013654624.1	-	16470	16872	notsure	74.6
i1_LQ_SZ_c43560/f1p1/1760	1	235	NW_013651934.1	+	10449	10684	ENH_00005050	13.4	236	1760	NW_013651907.1	+	236	5050	ENH_00004150	86.6	i1_LQ_MZ2_c3351/f1p1/1561	1	650	NW_013652125.1	-	312	1368	notsure	41.7	651	1559	NW_013653574.1	+	11	1659	notsure	58.3
i4_LQ_SZ_c4252/f1p0/4356	1	2486	NW_013654502.1	+	16636	21042	ENH_00069200	56.3	2487	4413	NW_013651834.1	-	9707	11625	ENH_00000960	43.6	i4_HQ_MZ2_c7659/f4p1/4391	3	1693	NW_013653733.1	+	34462	37429	ENH_00043220	38.5	1694	4390	NW_013654508.1	-	16551	21020	notsure	61.4
i3_LQ_SZ_c7707/f1p2/3552	1	2439	NW_013654502.1	+	16628	21042	ENH_00069200	67.7	2440	3602	NW_013651834.1	-	9697	11625	ENH_00000960	32.3	i1_LQ_MZ2_c2993/f1p0/1467	1	1135	NW_013652119.1	-	129	4955	ENH_00012050	77.3	1136	1469	NW_013654793.1	+	238	616	notsure	22.7
i3_LQ_SZ_c23059/f1p0/3124	1	1050	NW_013654806.1	+	22321	27333	ENH_00054420	33.6	1051	3125	NW_013652114.1	+	69	4008	ENH_00011850	66.4	i2_LQ_MZ2_c7129/f1p5/2799	1	727	NW_013651754.1	-	82409	83145	ENH_00075610	26	728	2795	NW_013653027.1	+	33751	40847	ENH_00033680	74
i2_LQ_SZ_c119151/f1p0/2259	1	1280	NW_013653913.1	+	33248	36223	ENH_00045020	56.6	1281	2260	NW_013651737.1	+	1902	3302	ENH_00071100	43.3	i0_HQ_MZ2_c78636/f2p0/909	1	528	NW_013654443.1	+	22932	23464	ENH_00064280	58.7	529	900	NW_013651875.1	-	11208	11570	notsure	41.3
i1_LQ_SZ_c82351/f1p0/1626	1	705	NW_013652274.1	-	89	1216	ENH_00017440	43.4	706	1626	NW_013654052.1	+	96	1571	ENH_00046380	56.6	i2_LQ_MZ2_c131945/f1p8/2705	1	364	NW_013653894.1	+	220	1300	notsure	13.5	365	2706	NW_013652150.1	+	376	7466	ENH_00013280	86.5
i2_LQ_SZ_c132098/f1p16/3019	1	1205	NW_013653541.1	-	162962	164163	ENH_00041970	39.9	1206	3018	NW_013654718.1	+	7722	31863	ENH_00083270,ENH_00083290,ENH_00083300,ENH_00083250	60.1	i0_LQ_MZ2_c77087/f18p0/717	1	378	NW_013654875.1	-	2839	3888	ENH_00009970	53.4	379	708	NW_013652214.1	+	1003	1332	notsure	46.6
i1_HQ_SZ_c20273/f5p33/1593	1	1241	NW_013654285.1	+	32187	33448	ENH_00049010	77.9	1242	1593	NW_013654772.1	+	104	459	notsure	22.1	i1_LQ_MZ2_c44479/f1p3/1549	1	201	NW_013654398.1	+	23673	23873	ENH_00060760	13	202	1549	NW_013652504.1	-	3082	4995	notsure	87
i3_LQ_SZ_c31742/f1p11/3801	1	2538	NW_013654953.1	-	63	5060	ENH_00014110	66.1	2539	3840	NW_013654460.1	-	20794	22663	ENH_00065970	33.9	i2_LQ_MZ2_c103374/f1p1/2618	1	2139	NW_013654853.1	-	28	2167	ENH_00004110	81.7	2140	2619	NW_013654335.1	+	67	540	notsure	18.3
i3_LQ_SZ_c5774/f1p0/3233	1	925	NW_013654609.1	-	946	2761	ENH_00076460	31.9	926	2896	NW_013655201.1	+	1408	3302	ENH_00032990	68	i3_LQ_MZ2_c4124/f1p0/3201	1	1647	NW_013652397.1	+	152	5398	ENH_00021020	51.1	1648	3220	NW_013654399.1	-	22860	24774	notsure	48.9
i1_LQ_SZ_c56300/f1p0/1290	1	153	NW_013653913.1	+	36073	36223	notsure	11.9	154	1285	NW_013651737.1	+	1902	3310	ENH_00071100	87.8	i2_LQ_MZ2_c29934/f1p26/2586	4	678	NW_013654712.1	-	130	2630	ENH_00082650	26.1	679	2586	NW_013651892.1	+	8619	12527	ENH_00006780	73.8
i2_LQ_SZ_c96579/f1p23/2367	1	894	NW_013652802.1	+	126458	128124	ENH_00031620	37.7	895	2364	NW_013654433.1	+	7937	14267	ENH_00063310	62	i0_HQ_MZ2_c77490/f14p0/630	1	369	NW_013655132.1	+	36808	38412	ENH_00029030	58.6	370	630	NW_013651848.1	+	420	871	notsure	41.4
i2_LQ_SZ_c123311/f1p24/2570	1	285	NW_013654880.1	+	38218	38504	notsure	11.1	286	2576	NW_013655283.1	-	19615	21902	ENH_00039920	88.9	i1_LQ_MZ2_c43188/f1p19/1465	1	368	NW_013653611.1	-	181	1145	notsure	25.2	369	1463	NW_013651989.1	-	6710	10019	ENH_00007540	74.8
i6_LQ_SZ_c1401/f1p0/6711	30	5801	NW_013651722.1	+	64120	69785	ENH_00069590	86	5802	6712	NW_013654341.1	-	16611	17651	ENH_00055550	13.6	i3_LQ_MZ2_c26608/f1p2/3291	1	778	NW_013654407.1	-	64	751	ENH_00061490	23.6	779	3300	NW_013654377.1	-	19975	26999	ENH_00058370	76.4
i0_LQ_SZ_c16057/f1p0/854	2	520	NW_013651878.1	-	8505	9003	notsure	60.1	521	864	NW_013651789.1	-	5446	5984	notsure	39.8	i2_LQ_MZ2_c105024/f1p3/2531	1	439	NW_013654901.1	-	76933	77993	ENH_00009690	17.4	440	2530	NW_013652924.1	-	42872	48533	ENH_00032170	82.6
i1_HQ_SZ_c123304/f13p11/1400	6	519	NW_013654662.1	+	13513	14332	ENH_00079740	36.7	520	1400	NW_013654719.1	+	535	2343	ENH_00082990	62.9	i4_LQ_MZ2_c10003/f1p0/4844	1	2157	NW_013653733.1	+	34495	37429	ENH_00043220	44.5	2158	4852	NW_013654508.1	-	16556	21020	notsure	55.5
i2_LQ_SZ_c20558/f1p145/2557	1	2264	NW_013654465.1	+	103202	129617	ENH_00067030,ENH_00067040	88.5	2265	2557	NW_013652736.1	-	7961	8253	notsure	11.5	i0_LQ_MZ2_c90395/f1p0/1001	3	551	NW_013651852.1	-	110	1079	ENH_00023390	54.6	552	1006	NW_013652488.1	-	4419	4879	ENH_00086330	45.2
i1_LQ_SZ_c106447/f1p91/1489	1	839	NW_013653258.1	+	6545	39370	ENH_00038070,ENH_00038040	56.3	840	1489	NW_013652451.1	-	23544	24575	ENH_00022400	43.7	i2_LQ_MZ2_c50708/f1p3/2872	4	593	NW_013654486.1	+	19659	21876	ENH_00068230	20.5	594	2878	NW_013654487.1	+	101	5007	ENH_00068250	79.4
i1_LQ_SZ_c8029/f1p4/1642	3	900	NW_013654310.1	-	52	1788	ENH_00051850	54.5	901	1647	NW_013654423.1	-	22351	23662	ENH_00062740	45.4	i1_LQ_MZ2_c15861/f1p23/1002	1	549	NW_013651852.1	-	110	1079	ENH_00023390	55	550	997	NW_013652488.1	-	3981	4879	ENH_00086330	44.8
i3_LQ_SZ_c33138/f1p155/3390	1	2401	NW_013654398.1	+	19649	24411	ENH_00060760	68.7	2402	3493	NW_013652504.1	-	3082	4515	notsure	31.3	i3_LQ_MZ2_c24718/f1p0/3541	1	1707	NW_013654723.1	+	10815	14146	ENH_00083130	49.8	1708	3428	NW_013652431.1	+	215	2988	ENH_00021790	50.2
i2_LQ_SZ_c72028/f1p7/2977	1	522	NW_013654806.1	+	25725	27333	ENH_00054420	17.6	523	2973	NW_013652114.1	+	69	3804	ENH_00011850	82.4	i1_LQ_MZ2_c57452/f1p7/1007	1	551	NW_013651852.1	-	110	1082	ENH_00023390	55.2	552	998	NW_013652488.1	-	4425	4879	ENH_00086330	44.8
i2_LQ_SZ_c44849/f1p134/2646	4	1280	NW_013654626.1	+	2353	4760	notsure	48.2	1281	2645	NW_013653541.1	-	159952	162926	ENH_00041970	51.6	i2_HQ_MZ2_c89987/f38p10/2123	1	1152	NW_013654904.1	+	5600	8961	ENH_00009530	54.3	1153	2123	NW_013654591.1	+	80	2921	ENH_00075020	45.7
i1_LQ_SZ_c14829/f1p1/1326	1	641	NW_013654419.1	+	19843	22159	notsure	48.7	642	1317	NW_013652492.1	-	2738	3612	ENH_00023410	51.3	i1_LQ_MZ2_c9080/f1p1/1332	1	737	NW_013652772.1	-	164	1185	notsure	55.5	738	1327	NW_013654509.1	-	19484	20118	notsure	44.5
i1_LQ_SZ_c121755/f1p3/1767	1	615	NW_013652236.1	-	150	759	ENH_00016430	34.8	616	1762	NW_013652055.1	+	13	1162	ENH_00010380	64.9	i4_HQ_MZ2_c14306/f3p0/4455	12	3921	NW_013651724.1	-	112765	116667	ENH_00070250,ENH_00070240	87.8	3922	4455	NW_013652638.1	+	444	973	ENH_00027120	12
i1_LQ_SZ_c95366/f1p23/1786	1	1140	NW_013654378.1	+	53572	78667	ENH_00065460	63.8	1141	1786	NW_013654573.1	+	16038	16660	notsure	36.2	i2_LQ_MZ2_c182476/f1p9/2624	1	2141	NW_013654853.1	-	28	2170	ENH_00004110	81.6	2142	2620	NW_013654335.1	+	67	539	notsure	18.3
i2_HQ_SZ_c169041/f2p61/2155	1	227	NW_013654609.1	-	946	1173	ENH_00076460	10.5	228	2155	NW_013655201.1	+	1408	3335	ENH_00032990	89.5	i2_HQ_MZ2_c31389/f2p4/3106	3	841	NW_013654411.1	+	22593	25018	notsure	27	842	3105	NW_013654345.1	+	526	9550	ENH_00056430	72.9
i4_LQ_SZ_c10525/f1p64/4216	1	2281	NW_013654502.1	+	16636	21042	ENH_00069200	52.8	2282	4289	NW_013651834.1	-	9691	11625	ENH_00000960	46.5	i0_LQ_MZ2_c24495/f1p4/981	1	547	NW_013651852.1	-	110	1078	ENH_00023390	55.6	548	983	NW_013652488.1	-	4405	4879	ENH_00086330	44.4
i0_LQ_SZ_c14923/f1p0/704	1	377	NW_013654875.1	-	1337	3888	ENH_00009970	53.4	378	706	NW_013652214.1	+	1003	1331	notsure	46.6	i0_LQ_MZ2_c31888/f1p0/957	2	500	NW_013651852.1	-	110	1079	ENH_00023390	52.1	501	957	NW_013652488.1	-	4417	4879	ENH_00086330	47.8
i1_LQ_SZ_c49484/f1p114/1763	1	1092	NW_013651918.1	+	8859	10877	ENH_00004590	61.8	1093	1767	NW_013652435.1	-	4496	5185	notsure	38.2	i2_LQ_MZ2_c57094/f1p10/2131	1	1444	NW_013654455.1	-	5	2877	ENH_00064940	67.8	1445	2130	NW_013653236.1	-	39830	41193	ENH_00036570	32.2
i2_LQ_SZ_c58017/f1p1/2025	1	1435	NW_013654756.1	-	104	2759	ENH_00084500	70.9	1436	2025	NW_013651978.1	-	8879	10000	notsure	29.1	i3_LQ_MZ2_c9659/f1p0/3885	1	462	NW_013651739.1	+	12376	13113	ENH_00072260	11.8	463	3901	NW_013651976.1	+	10868	55681	ENH_00007430,ENH_00007410,ENH_00007400	88.1
i2_HQ_SZ_c60229/f64p0/2829	1	917	NW_013654609.1	-	946	2799	ENH_00076460	32.4	918	2829	NW_013655201.1	+	1408	3319	ENH_00032990	67.6	i0_LQ_MZ2_c33364/f1p0/1015	1	578	NW_013651852.1	-	110	1109	ENH_00023390	56.9	579	1016	NW_013652488.1	-	4414	4879	ENH_00086330	43.1
i0_LQ_SZ_c6382/f1p0/930	1	507	NW_013652390.1	+	4840	5448	notsure	54.5	508	931	NW_013652257.1	-	4441	5094	notsure	45.5	i1_HQ_MZ2_c9388/f2p0/2013	1	808	NW_013652211.1	-	3	1628	notsure	39.9	809	2024	NW_013654615.1	+	3	2870	ENH_00076290	60.1
i1_LQ_SZ_c69032/f1p40/1221	1	302	NW_013652829.1	+	30697	30998	ENH_00030710	24.7	303	1221	NW_013651892.1	+	98114	101774	ENH_00006940	75.3	i2_HQ_MZ2_c72425/f2p2/3038	1	984	NW_013653542.1	+	35543	37801	ENH_00041200	32.4	985	3037	NW_013651817.1	+	156	3817	ENH_00000220	67.6
i2_HQ_SZ_c20515/f2p2/2050	1	672	NW_013654623.1	+	14504	16034	ENH_00077220	32.7	673	2053	NW_013652049.1	-	1550	7752	ENH_00009800	67.3	i3_LQ_MZ2_c36798/f1p0/3935	1	3144	NW_013654143.1	+	27922	35200	notsure	79.5	3145	3955	NW_013652222.1	-	6496	7306	notsure	20.5
i2_HQ_SZ_c152714/f4p4/2555	1	1926	NW_013654756.1	-	104	3250	ENH_00084500	75.4	1927	2555	NW_013651978.1	-	8841	10000	notsure	24.6	i3_LQ_MZ2_c19268/f1p6/3274	3	2316	NW_013651882.1	+	88844	95510	ENH_00003230	71.8	2317	3224	NW_013654668.1	+	268	1154	ENH_00080090	28.2
i2_LQ_SZ_c44078/f1p2/2833	3	1486	NW_013655360.1	+	30658	33817	notsure	52.3	1487	2835	NW_013652429.1	-	54444	58341	ENH_00022050	47.6	i6_LQ_MZ2_c842/f1p0/6726	2	5089	NW_013651930.1	+	3749	11486	ENH_00004970	74.8	5090	6801	NW_013654563.1	-	122325	124509	ENH_00074250	25.2
i1_LQ_SZ_c88949/f1p0/1017	1	192	NW_013652905.1	+	2501	2692	notsure	18.8	193	1019	NW_013652676.1	-	33235	36413	ENH_00027840	81.2	i2_LQ_MZ2_c13624/f1p16/3001	1	1005	NW_013655287.1	+	57	1626	notsure	33.4	1006	3004	NW_013652605.1	+	188	3423	notsure	66.4
i3_LQ_SZ_c32035/f1p5/3704	4	3210	NW_013655124.1	-	730	11624	ENH_00028200,ENH_00028220,ENH_00028230	85.4	3211	3744	NW_013655225.1	+	168	933	ENH_00034600	14.2	i3_LQ_MZ2_c30493/f1p0/3087	1	1194	NW_013652406.1	-	179	1363	ENH_00021290	38.7	1195	3083	NW_013654724.1	-	11998	14833	ENH_00083160	61.3
i2_LQ_SZ_c66570/f1p28/2324	1	988	NW_013654647.1	+	11546	12900	ENH_00078860	42.5	989	2325	NW_013655143.1	+	15223	16688	ENH_00029330	57.5	i2_LQ_MZ2_c94303/f1p14/2713	1	1091	NW_013652397.1	+	676	5398	ENH_00021020	40.2	1092	2714	NW_013654399.1	-	22867	24774	notsure	59.8
i3_LQ_SZ_c13977/f1p0/3220	1	1098	NW_013654932.1	-	5443	6541	ENH_00012290	34.1	1099	3221	NW_013655036.1	+	1419	5396	ENH_00021260	65.9	i0_LQ_MZ2_c32903/f1p0/914	2	473	NW_013651852.1	-	110	1079	ENH_00023390	51.5	474	917	NW_013652488.1	-	4430	4879	ENH_00086330	48.4
i1_LQ_SZ_c32208/f1p4/1721	1	1325	NW_013653913.1	+	33237	36223	ENH_00045020	76.9	1326	1722	NW_013651737.1	+	1903	3301	ENH_00071100	23.1	i3_LQ_MZ2_c13132/f2p2/3221	1	1076	NW_013654364.1	-	1522	3239	ENH_00057380	33.3	1077	3236	NW_013651775.1	-	12215	16399	ENH_00079130	66.7
i1_HQ_SZ_c122129/f3p9/1472	1	901	NW_013654756.1	-	2002	3135	ENH_00084500	61.2	902	1472	NW_013651978.1	-	8840	9942	notsure	38.8	i2_LQ_MZ2_c16174/f1p3/2247	1	961	NW_013652039.1	-	330	5504	ENH_00009440	42.7	962	2249	NW_013654654.1	+	170	2305	notsure	57.2
i2_HQ_SZ_c1921/f12p19/2156	1	1199	NW_013652048.1	+	6650	8721	ENH_00009760	55.6	1200	2156	NW_013654530.1	-	19077	20049	notsure	44.4	i2_LQ_MZ2_c151720/f1p0/2104	1	1728	NW_013652097.1	+	306	8310	ENH_00011280,ENH_00011290	82.1	1729	2104	NW_013653233.1	+	1187	1562	notsure	17.9
i1_LQ_SZ_c46273/f1p13/1399	14	322	NW_013652236.1	-	150	451	ENH_00016430	22.1	323	1401	NW_013652055.1	+	12	1358	ENH_00010380	77	i1_LQ_MZ2_c71750/f1p19/1015	2	474	NW_013654359.1	-	19103	19569	notsure	46.6	475	1010	NW_013652079.1	-	2588	3123	notsure	52.8
i2_LQ_SZ_c12028/f1p4/2339	1	1259	NW_013653913.1	+	33390	36223	ENH_00045020	54.1	1260	2328	NW_013651737.1	+	1902	3278	ENH_00071100	45.9	i2_HQ_MZ2_c145148/f2p9/2124	4	1146	NW_013654904.1	+	5604	8961	ENH_00009530	53.8	1147	2106	NW_013654591.1	+	80	2911	ENH_00075020	45.2
i3_LQ_SZ_c3170/f1p0/3252	1	1665	NW_013651734.1	+	18538	20291	notsure	51.2	1666	3253	NW_013652250.1	+	476	2720	ENH_00016790	48.8	i4_HQ_MZ2_c1779/f3p0/4869	1	2032	NW_013653309.1	-	368	5163	ENH_00037470	41.7	2033	4870	NW_013654552.1	-	5752	14749	ENH_00073090	58.3
i1_LQ_SZ_c105782/f1p8/1160	1	800	NW_013655040.1	-	15	1474	notsure	69	801	1160	NW_013652439.1	-	3797	4155	notsure	31	i0_LQ_MZ2_c31777/f1p19/922	1	539	NW_013654443.1	+	22923	23464	ENH_00064280	58.4	540	923	NW_013651875.1	-	11193	11570	notsure	41.6
i3_LQ_SZ_c5025/f1p46/3976	1	2412	NW_013651926.1	+	88089	92417	ENH_00005260	59.4	2413	4064	NW_013654322.1	-	28512	30169	notsure	40.6	i1_LQ_MZ2_c15425/f1p2/1005	1	548	NW_013651852.1	-	110	1078	ENH_00023390	54.5	549	1006	NW_013652488.1	-	4416	4879	ENH_00086330	45.5
i2_LQ_SZ_c74448/f1p1/2203	1	1328	NW_013653913.1	+	33237	36223	ENH_00045020	60.3	1329	2204	NW_013651737.1	+	1902	3245	ENH_00071100	39.7	i2_LQ_MZ2_c28141/f1p19/2250	1	1869	NW_013654510.1	+	13771	20017	ENH_00069520	83.1	1870	2250	NW_013654151.1	-	32562	33992	ENH_00047580	16.9
i2_LQ_SZ_c108345/f1p1/2433	1	1811	NW_013654756.1	-	104	3135	ENH_00084500	74.4	1812	2434	NW_013651978.1	-	8842	10000	notsure	25.6	i0_LQ_MZ2_c48566/f1p0/976	1	523	NW_013651852.1	-	110	1053	ENH_00023390	53.5	524	974	NW_013652488.1	-	4420	4879	ENH_00086330	46.1
i0_LQ_SZ_c23253/f1p11/787	1	696	NW_013654970.1	-	150543	170242	ENH_00018230,ENH_00018200	88.4	697	787	NW_013651790.1	-	217770	217860	ENH_00086240	11.6	i1_LQ_MZ2_c41861/f1p32/977	3	853	NW_013651722.1	+	102860	104859	ENH_00069690	87	854	977	NW_013655109.1	+	33247	33370	notsure	12.7
i3_LQ_SZ_c36670/f1p1/3052	5	1537	NW_013652154.1	-	131	2115	ENH_00013440	49	1538	3128	NW_013654476.1	-	9276	11905	notsure	50.9	i2_LQ_MZ2_c45294/f1p5/2553	1	1196	NW_013654631.1	-	69	2011	ENH_00077740	46.8	1197	2554	NW_013651900.1	+	753	3292	notsure	53.2
i4_LQ_SZ_c8969/f1p15/4970	1	1895	NW_013651719.1	+	121524	123464	ENH_00086470	38.3	1896	4952	NW_013654091.1	+	2112	8543	ENH_00069150	61.7	i2_LQ_MZ2_c73254/f1p23/2166	1	1519	NW_013654422.1	+	16866	21946	ENH_00062700	70.1	1520	2166	NW_013652997.1	-	89	996	ENH_00033190	29.9
i2_LQ_SZ_c3419/f1p62/2460	1	416	NW_013652976.1	+	1507	2262	notsure	16.9	417	2460	NW_013654933.1	-	2890	4933	notsure	83.1	i2_LQ_MZ2_c166818/f1p1/2693	1	601	NW_013653542.1	+	35730	37801	ENH_00041200	22.3	602	2696	NW_013651817.1	+	156	3872	ENH_00000220	77.6
i0_LQ_SZ_c34794/f1p0/733	1	225	NW_013655219.1	-	78527	78751	ENH_00035640	30.5	226	737	NW_013653198.1	+	21015	21874	ENH_00036150	69.5	i1_HQ_MZ2_c27563/f2p7/1941	1	395	NW_013652125.1	-	312	1346	notsure	20.3	396	1942	NW_013653574.1	+	11	1558	notsure	79.7
i2_LQ_SZ_c3229/f1p11/2414	1	1123	NW_013654756.1	-	3363	4491	notsure	45.7	1124	2455	NW_013651677.1	-	18858	20189	ENH_00060970	54.3	i3_LQ_MZ2_c39971/f1p1/3436	1	1070	NW_013655287.1	+	78	1714	notsure	31.1	1071	3433	NW_013652605.1	+	188	3423	notsure	68.8
i1_LQ_SZ_c96350/f1p3/1355	8	895	NW_013654813.1	+	25629	27369	ENH_00056710	65.4	896	1357	NW_013652369.1	-	4936	5396	ENH_00020230	34	i3_LQ_MZ2_c20019/f1p0/3414	1	1097	NW_013654341.1	-	54	1547	ENH_00055490	32.1	1098	3414	NW_013654586.1	-	12057	17937	ENH_00074950	67.9
i1_LQ_SZ_c29719/f1p5/1439	10	831	NW_013651993.1	-	676	5318	notsure	57	832	1439	NW_013654693.1	+	64	670	ENH_00081460	42.2	i4_LQ_MZ2_c5425/f1p0/4246	1	787	NW_013652052.1	-	839	1625	ENH_00012690	18.5	788	4249	NW_013654443.1	+	12	3419	notsure	81.5
i1_LQ_SZ_c45413/f1p6/1549	3	1138	NW_013654881.1	-	84	4907	notsure	73.6	1139	1541	NW_013652699.1	+	604	1224	ENH_00028060	26.1	i2_LQ_MZ2_c167299/f1p25/2432	1	331	NW_013654889.1	+	2407	3063	ENH_00008480	13.6	332	2433	NW_013651828.1	-	11488	93858	ENH_00001090,ENH_00001040,ENH_00001140,ENH_00001060,ENH_00001130,ENH_00001020,ENH_00001080,ENH_00001000	86.4
i1_HQ_SZ_c19660/f3p0/1573	1	176	NW_013652236.1	-	150	318	ENH_00016430	11.2	177	1574	NW_013652055.1	+	12	1413	ENH_00010380	88.8	i1_LQ_MZ2_c5613/f1p5/1357	1	412	NW_013654693.1	+	12097	13083	notsure	30.4	413	1357	NW_013652625.1	+	701	2681	ENH_00025910	69.6
i1_LQ_SZ_c52258/f1p6/1673	1	228	NW_013652122.1	-	60938	61162	notsure	13.6	229	1675	NW_013651780.1	+	51569	60601	ENH_00080350,ENH_00080340	86.4	i1_LQ_MZ2_c5697/f1p1/1197	10	602	NW_013652039.1	+	6713	8952	ENH_00009450	49.5	603	1197	NW_013652770.1	+	959	2360	ENH_00029600	49.7
i3_LQ_SZ_c22631/f1p6/3964	1	968	NW_013654643.1	-	253	3123	notsure	24.4	969	3966	NW_013654303.1	-	26018	30897	ENH_00051300	75.6	i2_LQ_MZ2_c130547/f1p21/2782	3	1896	NW_013654510.1	+	13745	20017	ENH_00069520	68.1	1897	2773	NW_013654151.1	-	32563	33992	ENH_00047580	31.5
i0_LQ_SZ_c29559/f1p190/938	1	548	NW_013652154.1	+	4379	7476	ENH_00013460	58.4	549	938	NW_013651685.1	-	22781	23176	notsure	41.6	i2_HQ_MZ2_c26071/f2p6/2917	14	694	NW_013654329.1	-	81	1183	ENH_00054290	23.4	695	2913	NW_013651994.1	-	5153	9288	ENH_00007630	76.2
i0_LQ_SZ_c15045/f1p1/523	1	395	NW_013654337.1	+	22362	22756	notsure	75.8	396	521	NW_013651689.1	+	21229	21354	ENH_00062790	24.2	i3_LQ_MZ2_c3102/f2p0/4032	1	1417	NW_013654813.1	-	86	2541	notsure	35.1	1418	4033	NW_013654519.1	-	12895	20144	ENH_00070520	64.9
i2_LQ_SZ_c43236/f1p2/2243	1	1954	NW_013654378.1	-	15055	69444	ENH_00065450,ENH_00065380,ENH_00065440,ENH_00065420,ENH_00065470	87.2	1955	2241	NW_013654121.1	+	8266	8708	ENH_00047310	12.8	i0_LQ_MZ2_c7953/f1p0/975	1	876	NW_013652329.1	-	71	1458	ENH_00019050	89.9	877	974	NW_013654029.1	+	462	559	notsure	10.1
i3_LQ_SZ_c23502/f1p0/3323	29	2703	NW_013654536.1	+	111015	121982	ENH_00072910,ENH_00072900	80.5	2704	3322	NW_013654452.1	+	740	2033	notsure	18.6	i4_LQ_MZ2_c7953/f1p0/4145	1	1621	NW_013653733.1	+	34458	37429	ENH_00043220	37.6	1622	4316	NW_013654508.1	-	16552	21020	notsure	62.4
i1_LQ_SZ_c32613/f1p1/1361	1	1044	NW_013655225.1	+	43117	44252	notsure	76.7	1045	1362	NW_013655143.1	-	48234	48554	notsure	23.3	i1_LQ_MZ2_c40967/f1p5/1459	2	440	NW_013654693.1	+	11998	12854	notsure	30	441	1461	NW_013652625.1	+	208	2686	ENH_00025910	69.9
i1_LQ_SZ_c79570/f1p10/1671	2	1423	NW_013651963.1	+	7534	10021	ENH_00006290	85.3	1424	1668	NW_013651752.1	+	1081	2009	ENH_00074880	14.7	i0_LQ_MZ2_c35414/f1p0/947	2	200	NW_013654983.1	-	162	360	ENH_00016620	21	201	947	NW_013652673.1	-	2627	3769	ENH_00027520	78.9
i1_LQ_SZ_c52524/f1p21/1978	1	271	NW_013652638.1	-	359	624	notsure	13.9	272	1949	NW_013653004.1	-	567	2847	notsure	85.8	i3_LQ_MZ2_c38660/f1p0/3072	1	1178	NW_013652037.1	-	661	1854	ENH_00009230	37.7	1179	3125	NW_013651936.1	-	7229	10471	ENH_00005310	62.3
i1_LQ_SZ_c73738/f1p48/1960	2	1017	NW_013655324.1	+	7276	29724	ENH_00043750,ENH_00043800	51.6	1018	1968	NW_013655132.1	-	14923	15887	ENH_00029000	48.3	i4_LQ_MZ2_c2345/f2p0/4521	1	1795	NW_013653733.1	+	34491	37429	ENH_00043220	39.4	1796	4552	NW_013654508.1	-	16485	21020	notsure	60.6
i1_LQ_SZ_c117267/f1p6/1525	1	170	NW_013653524.1	+	38955	39125	notsure	11.1	171	1526	NW_013654603.1	+	136	1903	ENH_00075710	88.9	i0_LQ_MZ2_c56996/f1p0/871	1	535	NW_013654443.1	+	22927	23464	ENH_00064280	61.5	536	870	NW_013651875.1	-	11245	11570	notsure	38.5
i1_LQ_SZ_c51799/f1p5/1720	4	245	NW_013654735.1	+	14376	14615	notsure	14.1	246	1712	NW_013653004.1	-	567	2873	notsure	85.4	i1_LQ_MZ2_c44306/f1p0/1154	1	342	NW_013654662.1	+	13506	14332	ENH_00079740	29.6	343	1155	NW_013654719.1	+	535	2340	ENH_00082990	70.4
i1_LQ_SZ_c53588/f1p7/1925	3	1494	NW_013651673.1	+	111675	113169	ENH_00060550	77.3	1495	1931	NW_013651677.1	-	18857	19293	notsure	22.6	i0_LQ_MZ2_c11944/f1p0/999	1	691	NW_013652969.1	+	2627	3317	ENH_00032380	69.1	692	1000	NW_013652206.1	-	6848	7156	notsure	30.9
i2_LQ_SZ_c46513/f1p78/2625	3	2125	NW_013652184.1	-	193	4848	ENH_00014530	81	2126	2618	NW_013654378.1	-	67261	67748	ENH_00065470	18.8	i4_LQ_MZ2_c8426/f1p0/4971	1	829	NW_013654577.1	+	16575	17667	ENH_00074370	16.7	830	4971	NW_013654291.1	-	22901	32325	ENH_00049560	83.3
i2_LQ_SZ_c92848/f1p12/2261	1	764	NW_013655225.1	+	43620	44380	notsure	34.1	765	2235	NW_013655143.1	-	48247	52140	notsure	65.7	i2_LQ_MZ2_c127896/f1p1/2347	1	869	NW_013652740.1	+	2644	3502	notsure	36.9	870	2357	NW_013654492.1	-	18133	21651	ENH_00068430	63.1
i2_LQ_SZ_c151591/f1p20/2393	1	1311	NW_013653913.1	+	33250	36223	ENH_00045020	54.9	1312	2389	NW_013651737.1	+	1902	3275	ENH_00071100	45.1	i1_LQ_MZ2_c44967/f1p6/1650	1	564	NW_013652274.1	+	4459	5463	ENH_00017450	34.1	565	1653	NW_013655012.1	-	59996	62142	ENH_00019550	65.9
i2_LQ_SZ_c103805/f1p168/2784	2	1988	NW_013655324.1	-	16817	18767	ENH_00043770	71.3	1989	2786	NW_013654765.1	+	3989	4774	ENH_00084860	28.6	i1_LQ_MZ2_c10602/f1p42/1202	1	1016	NW_013654750.1	-	984	2487	ENH_00084070	84.4	1017	1204	NW_013652540.1	+	1266	1453	notsure	15.6
i1_LQ_SZ_c51021/f1p0/1103	1	657	NW_013652643.1	-	86	1032	ENH_00027090	60	658	1085	NW_013654624.1	-	16468	16872	notsure	39.1	i1_LQ_MZ2_c71237/f1p0/1427	8	953	NW_013654359.1	-	19103	20035	notsure	66.2	954	1428	NW_013652079.1	-	2649	3123	notsure	33.3
i1_LQ_SZ_c67282/f1p6/2010	1	615	NW_013654683.1	+	13182	14609	ENH_00080880	30.6	616	2008	NW_013654389.1	+	99	1945	notsure	69.4	i3_LQ_MZ2_c5848/f1p0/3219	1	930	NW_013655287.1	+	72	1626	notsure	28.9	931	3215	NW_013652605.1	+	188	3414	notsure	71.1
i4_LQ_SZ_c1619/f1p0/4206	1	2291	NW_013654502.1	+	16635	21042	ENH_00069200	53.8	2292	4257	NW_013651834.1	-	9693	11625	ENH_00000960	46.2	i3_LQ_MZ2_c36700/f1p0/3470	1	3086	NW_013654558.1	-	14	3686	ENH_00086490	88.9	3087	3471	NW_013652667.1	-	52955	53339	ENH_00073470	11.1
i0_LQ_SZ_c27587/f2p0/724	1	479	NW_013654792.1	-	235	1764	ENH_00052110	65.7	480	729	NW_013652158.1	+	684	919	ENH_00013490	34.3	i2_LQ_MZ2_c35570/f1p4/2263	1	1368	NW_013652648.1	+	1108	3477	ENH_00027270	60.5	1369	2259	NW_013654932.1	-	1926	3104	ENH_00012290	39.4
i1_LQ_SZ_c26132/f1p12/1439	1	601	NW_013655203.1	+	13881	14481	ENH_00033130	41.7	602	1441	NW_013654378.1	-	67258	68093	ENH_00065470	58.3	i2_LQ_MZ2_c204259/f1p8/2071	1	804	NW_013652211.1	-	3	1629	notsure	38.8	805	2072	NW_013654615.1	+	3	2870	ENH_00076290	61.2
i2_LQ_SZ_c65884/f1p12/2578	7	2172	NW_013654005.1	+	25436	32390	ENH_00045990	85.2	2173	2543	NW_013651995.1	+	8451	8811	notsure	14.6	i2_HQ_MZ2_c43686/f2p19/2617	1	1879	NW_013654510.1	+	13758	20017	ENH_00069520	71.8	1880	2618	NW_013654151.1	-	31306	33992	ENH_00047580	28.2
i4_LQ_SZ_c11772/f1p14/4374	1	2465	NW_013654502.1	+	16634	21042	ENH_00069200	55	2466	4479	NW_013651834.1	-	9699	11625	ENH_00000960	44.9	i1_LQ_MZ2_c51649/f1p9/1592	1	423	NW_013651730.1	-	1415	1824	ENH_00069950	26.6	424	1592	NW_013654649.1	-	12782	14774	ENH_00079180	73.4
i3_LQ_SZ_c15365/f1p16/3211	28	522	NW_013654456.1	-	289	1026	ENH_00065020	15.4	523	3210	NW_013654455.1	-	18975	22274	ENH_00065000,ENH_00064990	83.7	i0_LQ_MZ2_c56354/f1p0/685	1	82	NW_013652396.1	+	58266	58347	ENH_00021180	12	83	682	NW_013654601.1	+	63671	76960	ENH_00076120,ENH_00076130	88
i2_HQ_SZ_c8092/f2p8/2401	1	1249	NW_013654683.1	+	13198	14609	ENH_00080880	52	1250	2401	NW_013654389.1	+	99	1695	notsure	48	i2_LQ_MZ2_c35906/f1p8/2065	2	1651	NW_013654389.1	+	22782	24982	ENH_00060080	85.8	1652	1918	NW_013654810.1	+	2817	20728	ENH_00055350	13.9
i4_HQ_SZ_c1215/f2p0/4371	1	3069	NW_013654795.1	-	12	4619	ENH_00052390	70.4	3070	4361	NW_013652829.1	+	364	1551	ENH_00030650	29.6	i0_HQ_MZ2_c88372/f4p0/982	1	521	NW_013651852.1	-	110	1053	ENH_00023390	52.9	522	985	NW_013652488.1	-	4411	4879	ENH_00086330	47.1
i1_HQ_SZ_c137313/f3p0/1975	1	266	NW_013654735.1	+	14350	14615	notsure	13.5	267	1970	NW_013653004.1	-	567	2873	notsure	86.2	i2_LQ_MZ2_c129051/f1p3/2559	3	2075	NW_013654853.1	-	75	2147	ENH_00004110	81	2076	2558	NW_013654335.1	+	65	541	notsure	18.9
i1_LQ_SZ_c13362/f1p4/1703	1	1264	NW_013653913.1	+	33249	36223	ENH_00045020	74.2	1265	1704	NW_013651737.1	+	1902	3302	ENH_00071100	25.8	i0_LQ_MZ2_c53526/f1p0/712	1	271	NW_013651824.1	-	147	4142	ENH_00000570	38.1	272	712	NW_013651714.1	-	20350	20891	notsure	61.9
i2_LQ_SZ_c130988/f1p0/2362	2	739	NW_013654369.1	-	8	746	notsure	31.2	740	2365	NW_013652050.1	+	122	1816	ENH_00009810	68.7	i1_LQ_MZ2_c28878/f1p1/1087	1	423	NW_013652493.1	+	3178	4910	ENH_00023430	38.9	424	1087	NW_013652422.1	-	1822	5284	ENH_00021590	61.1
i2_LQ_SZ_c65191/f1p1/2965	19	790	NW_013654052.1	+	32267	33155	ENH_00046440	26	791	2964	NW_013651917.1	-	7026	11193	ENH_00004740	73.3	i0_LQ_MZ2_c28560/f1p1/910	1	535	NW_013654443.1	+	22932	23464	ENH_00064280	58.5	536	914	NW_013651875.1	-	11198	11570	notsure	41.5
i1_LQ_SZ_c87323/f1p0/1043	1	689	NW_013652643.1	-	86	1032	ENH_00027090	65.9	690	1045	NW_013654624.1	-	16472	16872	notsure	34.1	i1_LQ_MZ2_c42620/f1p1/1065	2	425	NW_013652003.1	-	1393	2413	ENH_00007900	39.8	426	1064	NW_013655305.1	+	993	2834	ENH_00042260	60.1
i1_LQ_SZ_c36554/f2p0/1727	2	391	NW_013652236.1	-	150	502	ENH_00016430	22.5	392	1730	NW_013652055.1	+	12	1355	ENH_00010380	77.4	i1_LQ_MZ2_c65558/f2p5/1907	1	917	NW_013654657.1	-	98	2502	ENH_00079810	48.1	918	1907	NW_013654681.1	-	13254	15060	ENH_00080670	51.9
i2_LQ_SZ_c72732/f1p2/2779	1	346	NW_013654567.1	-	383	2839	ENH_00073850	12.3	347	2820	NW_013651699.1	+	10	3472	ENH_00064710	87.7	i3_LQ_MZ2_c13880/f1p0/3151	4	2822	NW_013651877.1	+	6421	11335	ENH_00060730	89.1	2823	3164	NW_013654394.1	-	22143	22791	notsure	10.8
i1_LQ_SZ_c60758/f1p3/1036	1	685	NW_013652643.1	-	86	1024	ENH_00027090	66	686	1038	NW_013654624.1	-	16474	16872	notsure	34	i0_LQ_MZ2_c62303/f1p1/979	2	545	NW_013651852.1	-	110	1079	ENH_00023390	56	546	971	NW_013652488.1	-	4417	4879	ENH_00086330	43.9
i0_LQ_SZ_c26583/f1p1/635	1	409	NW_013652643.1	-	310	1024	ENH_00027090	64.4	410	635	NW_013654624.1	-	16461	16644	notsure	35.6	i2_LQ_MZ2_c25545/f1p15/2860	29	2252	NW_013654313.1	-	5024	14446	ENH_00052050	77.7	2253	2861	NW_013654515.1	-	116448	117282	ENH_00070800	21.3
i3_LQ_SZ_c15891/f1p11/3016	2	2726	NW_013654440.1	+	83493	139646	ENH_00064650	87.1	2727	3110	NW_013653548.1	-	534	1009	notsure	12.3	i2_HQ_MZ2_c70962/f3p5/2665	1	2371	NW_013652405.1	+	581	5538	ENH_00021070	89	2372	2665	NW_013654377.1	+	161	684	ENH_00058340	11
i1_LQ_SZ_c2908/f1p47/1643	1	468	NW_013652236.1	-	150	695	ENH_00016430	28.5	469	1644	NW_013652055.1	+	12	1394	ENH_00010380	71.5	i0_LQ_MZ2_c41429/f1p1/953	4	546	NW_013651852.1	-	110	1076	ENH_00023390	56.7	547	957	NW_013652488.1	-	4411	4879	ENH_00086330	42.9
i1_LQ_SZ_c46239/f1p0/1245	1	291	NW_013655295.1	-	7001	7293	ENH_00050620	23.4	292	1244	NW_013651731.1	+	3048	5014	ENH_00070270	76.6	i0_HQ_MZ2_c64353/f3p4/975	2	532	NW_013651852.1	-	110	1062	ENH_00023390	54.4	533	977	NW_013652488.1	-	4429	4879	ENH_00086330	45.5
i4_LQ_SZ_c3101/f1p39/4259	1	1292	NW_013653309.1	-	1013	4110	ENH_00037470	29.6	1293	4367	NW_013654552.1	-	5766	15363	ENH_00073090	70.4	i2_LQ_MZ2_c21922/f1p4/2278	7	2002	NW_013651877.1	+	6179	11335	ENH_00060730	87.6	2003	2278	NW_013654394.1	-	22209	22791	notsure	12.1
i1_LQ_SZ_c98625/f1p7/1170	1	838	NW_013652364.1	-	1313	2716	notsure	71.7	839	1169	NW_013652297.1	-	66523	66853	notsure	28.3	i0_HQ_MZ2_c15457/f2p0/423	1	262	NW_013654586.1	-	891	1155	notsure	61.8	263	424	NW_013652652.1	+	92	253	notsure	38.2
i2_LQ_SZ_c72103/f1p8/2112	1	454	NW_013655088.1	-	13382	13824	ENH_00024810	21.5	455	2112	NW_013654312.1	-	29477	31112	ENH_00052020	78.5	i2_LQ_MZ2_c185680/f4p1/2514	1	569	NW_013655092.1	+	2181	2749	ENH_00024900	22.6	570	2518	NW_013652276.1	+	350	3336	ENH_00017470	77.4
i1_LQ_SZ_c51001/f1p7/1741	1	1486	NW_013655132.1	-	2863	7066	ENH_00028970	85.7	1487	1733	NW_013652273.1	-	5491	5730	notsure	14.3	i1_LQ_MZ2_c6699/f1p18/2044	1	392	NW_013655313.1	+	7797	8488	ENH_00042740	19.1	393	2041	NW_013655038.1	+	2107	4608	notsure	80.2
i2_LQ_SZ_c31906/f1p3/2672	1	1544	NW_013654520.1	-	651	4703	ENH_00070530	57.8	1545	2671	NW_013652505.1	-	1442	4602	ENH_00023730	42.2	i2_LQ_MZ2_c28561/f1p4/2734	2	2422	NW_013652405.1	+	568	5538	ENH_00021070	88.6	2423	2730	NW_013654377.1	+	161	698	ENH_00058340	11.3
i3_LQ_SZ_c43071/f1p28/3214	30	1192	NW_013654378.1	+	67253	68414	notsure	36.3	1193	3204	NW_013651917.1	-	7019	11386	ENH_00004740	62.8	i4_LQ_MZ2_c5415/f1p16/4627	1	1700	NW_013653733.1	+	34458	37429	ENH_00043220	37	1701	4592	NW_013654508.1	-	16551	21020	notsure	63
i1_LQ_SZ_c4359/f1p17/1951	1	798	NW_013653883.1	+	25377	26217	ENH_00044740,ENH_00044730	40.9	799	1950	NW_013651727.1	+	14286	19436	ENH_00069820	59.1	i1_LQ_MZ2_c30925/f1p15/1213	1	886	NW_013655083.1	-	16699	17618	ENH_00024270	72.9	887	1215	NW_013654170.1	+	13704	14038	notsure	27.1
i2_LQ_SZ_c42616/f1p7/2152	1	909	NW_013652250.1	+	4376	5710	notsure	42.2	910	2152	NW_013652104.1	+	262	4222	ENH_00011490,ENH_00011520	57.8	i1_LQ_MZ2_c27386/f1p3/1853	1	1132	NW_013652627.1	-	4977	257844	ENH_00041030,ENH_00041110,ENH_00041050,ENH_00040920,ENH_00040760,ENH_00040800,ENH_00040820,ENH_00041080,ENH_00040690,ENH_00040860,ENH_00040980,ENH_00041000,ENH_00040710,ENH_00040730,ENH_00040970,ENH_00040950,ENH_00040750,ENH_00040770,ENH_00041060,ENH_00040930,ENH_00040910,ENH_00040810,ENH_00040830,ENH_00040850,ENH_00041090,ENH_00040680,ENH_00041010	61	1133	1855	NW_013654590.1	+	989	1695	ENH_00074990	39
i2_LQ_SZ_c131009/f1p12/2245	1	274	NW_013652638.1	-	359	632	notsure	12.2	275	2225	NW_013653004.1	-	567	2847	notsure	86.8	i1_LQ_MZ2_c49813/f1p1/1454	1	557	NW_013651942.1	+	9213	10759	ENH_00005400	38.3	558	1455	NW_013652763.1	-	333	2936	ENH_00029430	61.7
i1_LQ_SZ_c125985/f1p34/1724	1	591	NW_013652236.1	-	150	737	ENH_00016430	34.3	592	1723	NW_013652055.1	+	12	1146	ENH_00010380	65.7	i2_LQ_MZ2_c27230/f1p6/2869	1	578	NW_013652926.1	+	1865	2442	notsure	20.1	579	2871	NW_013654408.1	-	9766	23575	notsure	79.9
i1_LQ_SZ_c82757/f1p0/1452	2	1298	NW_013653913.1	+	33248	36223	ENH_00045020	89.3	1299	1453	NW_013651737.1	+	1902	2056	ENH_00071100	10.7	i1_LQ_MZ2_c8065/f1p5/1223	1	528	NW_013651700.1	+	2571	3098	ENH_00064790	43.2	529	1223	NW_013654170.1	+	13280	13977	ENH_00047670	56.8
i1_LQ_SZ_c14315/f1p4/1751	2	1078	NW_013651918.1	+	8849	10877	ENH_00004590	61.4	1079	1753	NW_013652435.1	-	4502	5185	notsure	38.5	i3_LQ_MZ2_c4778/f1p2/3134	1	1393	NW_013654362.1	+	148696	150076	ENH_00057960	44.4	1394	3135	NW_013655188.1	+	528	3583	notsure	55.6
i3_LQ_SZ_c33204/f1p36/3129	1	582	NW_013654772.1	+	11200	11966	ENH_00085220	18.6	583	3135	NW_013654775.1	+	1473	3973	ENH_00085240	81.4	i2_LQ_MZ2_c24715/f1p0/2483	1	1412	NW_013654688.1	-	302	1937	ENH_00081020	56.8	1413	2485	NW_013651847.1	+	51	1834	ENH_00001520	43.2
i2_LQ_SZ_c76286/f1p0/2783	1	879	NW_013654609.1	-	946	2761	ENH_00076460	31.6	880	2784	NW_013655201.1	+	1408	3313	ENH_00032990	68.4	i0_LQ_MZ2_c65172/f1p0/1004	1	549	NW_013651852.1	-	110	1079	ENH_00023390	54.6	550	1005	NW_013652488.1	-	4417	4879	ENH_00086330	45.4
i1_LQ_SZ_c51485/f1p30/1784	1	1312	NW_013653913.1	+	33225	36223	ENH_00045020	73.2	1313	1793	NW_013651737.1	+	1902	3259	ENH_00071100	26.8	i1_LQ_MZ2_c71240/f1p2/1457	1	982	NW_013654359.1	-	19103	20071	notsure	67.4	983	1457	NW_013652079.1	-	2649	3123	notsure	32.6
i2_LQ_SZ_c103506/f1p63/2604	1	538	NW_013652236.1	-	150	684	ENH_00016430	20.6	539	2606	NW_013652055.1	+	12	2228	ENH_00010380	79.4	i2_LQ_MZ2_c147927/f1p15/2110	1	1227	NW_013654404.1	+	13427	19114	ENH_00061270,ENH_00061290	58.1	1228	2112	NW_013655225.1	+	35074	36000	ENH_00034680	41.9
i2_LQ_SZ_c43983/f1p6/2632	12	686	NW_013654944.1	-	761	1461	ENH_00013540	25.4	687	2654	NW_013651940.1	-	1873	8157	ENH_00005380	74.2	i1_HQ_MZ2_c11453/f2p1/1707	1	918	NW_013654870.1	+	7489	9094	ENH_00006010	53.7	919	1701	NW_013654562.1	+	184	973	ENH_00073570	45.8
i3_LQ_SZ_c25570/f1p249/3140	1	980	NW_013652676.1	-	6735	36413	ENH_00027840,ENH_00027810,ENH_00027800,ENH_00027780,ENH_00027820	31.2	981	3142	NW_013652406.1	+	22430	24752	ENH_00021370	68.8	i1_LQ_MZ2_c27294/f1p16/1688	1	560	NW_013654410.1	+	141374	141926	ENH_00062470	33.1	561	1691	NW_013655096.1	+	110	1668	ENH_00025380	66.9
i2_LQ_SZ_c151906/f1p0/2193	1	1175	NW_013653913.1	+	33248	36223	ENH_00045020	53.6	1176	2193	NW_013651737.1	+	1902	3302	ENH_00071100	46.4	i1_LQ_MZ2_c9606/f1p10/1748	1	360	NW_013654683.1	+	13179	14609	ENH_00080880	20.6	361	1748	NW_013654389.1	+	99	1934	notsure	79.4
i3_LQ_SZ_c43020/f1p8/3254	1	2276	NW_013654502.1	+	16636	21042	ENH_00069200	70.1	2277	3248	NW_013651834.1	-	10726	11625	ENH_00000960	29.9	i2_LQ_MZ2_c57166/f1p52/2160	3	1728	NW_013655283.1	-	1307	31605	ENH_00039890,ENH_00039920,ENH_00039880	79.9	1729	2160	NW_013654407.1	-	4113	4544	notsure	20
i1_LQ_SZ_c41214/f1p0/1646	1	1143	NW_013653913.1	+	33237	35357	ENH_00045020	69.4	1144	1648	NW_013651737.1	+	2799	3302	notsure	30.6	i1_HQ_MZ2_c64283/f2p8/1819	1	273	NW_013652638.1	-	359	628	notsure	15	274	1802	NW_013653004.1	-	567	2847	notsure	84.2
i2_LQ_SZ_c143150/f1p24/2171	1	1686	NW_013654853.1	-	28	1713	ENH_00004110	77.7	1687	2170	NW_013654335.1	+	67	544	notsure	22.3	i1_HQ_MZ2_c10913/f2p6/1687	1	521	NW_013654662.1	+	13507	14332	ENH_00079740	30.9	522	1687	NW_013654719.1	+	535	2343	ENH_00082990	69.1
i0_LQ_SZ_c30004/f1p58/916	1	641	NW_013652643.1	-	86	1032	ENH_00027090	70	642	916	NW_013654624.1	-	16475	16872	notsure	30	i0_LQ_MZ2_c77911/f3p0/875	1	549	NW_013654443.1	+	22911	23464	ENH_00064280	62.7	550	876	NW_013651875.1	-	11254	11570	notsure	37.3
i2_LQ_SZ_c9993/f1p47/2569	1	843	NW_013651690.1	-	125457	126293	ENH_00064120	32.8	844	2567	NW_013654299.1	-	18569	24765	ENH_00051620,ENH_00051630	67.1	i1_LQ_MZ2_c62192/f2p9/979	1	548	NW_013651852.1	-	110	1079	ENH_00023390	55.9	549	980	NW_013652488.1	-	4412	4879	ENH_00086330	44.1
i2_HQ_SZ_c60433/f45p60/2180	1	389	NW_013652976.1	+	1534	2262	notsure	17.8	390	2172	NW_013654933.1	-	3151	4933	notsure	81.8	i0_HQ_MZ2_c2263/f7p1/694	1	515	NW_013654662.1	+	13510	14332	ENH_00079740	74.2	516	694	NW_013654719.1	+	535	1283	ENH_00082990	25.8
i2_LQ_SZ_c100234/f1p166/2582	2	677	NW_013654609.1	-	946	2779	ENH_00076460	26.2	678	2581	NW_013655201.1	+	1408	3311	ENH_00032990	73.8	i4_LQ_MZ2_c9596/f1p0/4276	1	3794	NW_013655124.1	-	730	12988	ENH_00028200,ENH_00028220,ENH_00028230	88.9	3795	4267	NW_013655225.1	+	168	903	ENH_00034600	11.1
i2_LQ_SZ_c68599/f1p22/2523	1	1871	NW_013654562.1	+	8517	17945	ENH_00073610	74.1	1872	2518	NW_013654485.1	-	20275	21380	notsure	25.6	i2_LQ_MZ2_c135739/f1p30/2592	1	2117	NW_013654853.1	-	24	2170	ENH_00004110	81.7	2118	2592	NW_013654335.1	+	72	540	notsure	18.3
i2_LQ_SZ_c75011/f1p196/2394	2	1051	NW_013652802.1	-	95423	96472	ENH_00031550	43.8	1052	2396	NW_013654577.1	+	5823	7401	ENH_00074340	56.1	i1_LQ_MZ2_c47699/f1p0/1035	6	411	NW_013652003.1	-	1393	2395	ENH_00007900	39.2	412	1035	NW_013655305.1	+	993	2819	ENH_00042260	60.3
i1_LQ_SZ_c76996/f1p7/1285	1	634	NW_013655090.1	+	27053	27710	ENH_00024970	49.3	635	1281	NW_013655088.1	-	8476	9121	ENH_00024800,ENH_00024810	50.3	i3_LQ_MZ2_c21089/f1p0/3323	2	2806	NW_013652138.1	-	58	11956	notsure	85.1	2807	3297	NW_013652396.1	+	467	1136	notsure	14.9
i2_LQ_SZ_c11248/f1p1/2467	1	564	NW_013651859.1	-	12	656	notsure	22.8	565	2474	NW_013652048.1	+	41	1948	notsure	77.2	i1_HQ_MZ2_c2381/f7p2/1836	1	1021	NW_013652909.1	+	47448	49185	ENH_00031970	55.6	1022	1836	NW_013655056.1	-	2867	4182	ENH_00022950	44.4
i1_LQ_SZ_c102928/f1p2/1251	1	600	NW_013655000.1	-	59355	59954	notsure	47.9	601	1252	NW_013655303.1	-	62888	63538	ENH_00042920	52.1	i2_LQ_MZ2_c71615/f1p7/2264	1	614	NW_013653291.1	+	1360	1970	notsure	27.1	615	2264	NW_013652646.1	+	285	2819	ENH_00027110	72.9
i0_LQ_SZ_c38252/f1p0/915	1	172	NW_013654860.1	+	9368	9540	notsure	18.8	173	917	NW_013652609.1	+	45	786	ENH_00025630	81.2	i2_LQ_MZ2_c68191/f1p0/2475	2	1965	NW_013654756.1	-	104	3145	ENH_00084500	76.9	1966	2554	NW_013651978.1	-	8879	10000	notsure	23.1
i4_LQ_SZ_c6688/f1p0/4184	5	2752	NW_013654591.1	+	12578	18094	ENH_00075040	65.5	2753	4197	NW_013651745.1	-	16834	19771	ENH_00072530	34.4	i2_LQ_MZ2_c52870/f1p169/2286	2	1325	NW_013652611.1	-	12	3503	ENH_00025790	57.9	1326	2287	NW_013654523.1	-	119719	120676	notsure	42.1
i2_LQ_SZ_c71232/f1p1/2682	1	455	NW_013654456.1	-	289	986	ENH_00065020	17	456	2682	NW_013654455.1	-	19012	22274	ENH_00065000,ENH_00064990	83	i0_LQ_MZ2_c69212/f1p2/1000	1	550	NW_013651852.1	-	110	1078	ENH_00023390	55.2	551	997	NW_013652488.1	-	4425	4879	ENH_00086330	44.8
i1_LQ_SZ_c23910/f1p28/1479	1	1324	NW_013653913.1	+	33237	36223	ENH_00045020	89.5	1325	1477	NW_013651737.1	+	1902	2054	ENH_00071100	10.3	i3_LQ_MZ2_c49960/f1p0/3872	23	1174	NW_013653733.1	+	35001	37429	ENH_00043220	29.8	1175	3868	NW_013654508.1	-	16552	21020	notsure	69.6
i5_LQ_SZ_c4384/f1p12/5009	1	3403	NW_013651926.1	+	87739	92417	ENH_00005260	68	3404	5008	NW_013654322.1	-	28565	30169	notsure	32	i1_LQ_MZ2_c8832/f1p2/1326	2	765	NW_013652772.1	-	164	1210	notsure	57.6	766	1326	NW_013654509.1	-	19484	20118	notsure	42.3
i0_LQ_SZ_c27172/f1p58/844	1	578	NW_013651727.1	+	13825	14405	notsure	68.5	579	844	NW_013652110.1	+	5697	8656	ENH_00011810	31.5	i1_HQ_MZ2_c11016/f2p0/1713	1	517	NW_013654662.1	+	13510	14332	ENH_00079740	30.2	518	1712	NW_013654719.1	+	535	2341	ENH_00082990	69.8
i1_LQ_SZ_c23322/f1p2/1868	1	1575	NW_013651731.1	+	2342	12245	ENH_00070270	84.3	1576	1868	NW_013652081.1	-	1354	1631	notsure	15.7	i2_LQ_MZ2_c129914/f1p11/2992	1	2098	NW_013651882.1	+	89190	95510	ENH_00003230	70.1	2099	2992	NW_013654668.1	+	268	1150	ENH_00080090	29.9
i2_LQ_SZ_c15006/f1p14/2187	3	1014	NW_013652939.1	+	1602	2813	notsure	45.7	1015	2215	NW_013654798.1	+	275	3321	ENH_00052820	54.2	i3_LQ_MZ2_c4174/f1p4/3516	1	1071	NW_013655287.1	+	78	1714	notsure	30.4	1072	3515	NW_013652605.1	+	188	3423	notsure	69.5
i3_LQ_SZ_c53597/f1p0/3038	6	2454	NW_013651756.1	+	10384	12861	ENH_00075690	80.6	2455	3039	NW_013652062.1	+	5345	5941	notsure	19.2	i2_LQ_MZ2_c86384/f1p6/2187	1	1560	NW_013654520.1	-	7	4707	ENH_00070530	71.3	1561	2189	NW_013652505.1	-	2080	4636	ENH_00023730	28.7
i3_LQ_SZ_c10662/f1p0/3365	1	3032	NW_013652451.1	-	4703	29226	ENH_00022390,ENH_00022400	88.1	3033	3441	NW_013654905.1	+	53474	53854	notsure	11.9	i3_LQ_MZ2_c27896/f1p0/3122	1	2253	NW_013652113.1	+	4173	7004	ENH_00011840	72.1	2254	3123	NW_013652551.1	-	93	3540	ENH_00024910	27.8
i2_LQ_SZ_c121538/f1p7/2140	1	1023	NW_013652250.1	+	4376	5710	notsure	47.8	1024	2138	NW_013652104.1	+	262	4229	ENH_00011490,ENH_00011520	52.2	i0_LQ_MZ2_c16454/f1p0/968	1	283	NW_013652304.1	+	5312	6151	ENH_00018400	28.3	284	1001	NW_013655046.1	+	362	1765	notsure	71.7
i1_LQ_SZ_c3183/f1p91/1234	1	680	NW_013653258.1	+	6564	7243	notsure	55.1	681	1235	NW_013654662.1	+	8710	9273	ENH_00079720	44.9	i3_LQ_MZ2_c24504/f1p0/3349	1	1681	NW_013654634.1	-	323	2668	ENH_00078360	50.1	1682	3356	NW_013655344.1	+	307	2778	ENH_00045720	49.9
i2_LQ_SZ_c126605/f1p14/2447	7	1305	NW_013654311.1	-	3565	4872	notsure	53.1	1306	2446	NW_013651803.1	-	8714	10045	notsure	46.6	i1_LQ_MZ2_c41510/f1p3/1889	8	1435	NW_013654970.1	+	95428	96857	ENH_00018120	75.6	1436	1888	NW_013652487.1	+	34512	35144	ENH_00023510	24
i2_LQ_SZ_c13564/f1p80/2492	26	957	NW_013655132.1	+	14933	15878	notsure	37.4	958	2492	NW_013651917.1	-	7027	8548	ENH_00004740	61.6	i3_LQ_MZ2_c11860/f1p0/3108	1	1041	NW_013653542.1	+	35565	37801	ENH_00041200	33.6	1042	3094	NW_013651817.1	+	156	3818	ENH_00000220	66.4
i3_LQ_SZ_c21669/f1p6/3666	24	870	NW_013653637.1	-	12673	13557	notsure	22.7	871	3720	NW_013654545.1	+	48824	52533	ENH_00073270	76.5	i5_LQ_MZ2_c1147/f1p0/5641	1	2291	NW_013652509.1	+	2093	4380	ENH_00023870	40.8	2292	5620	NW_013652821.1	-	47860	52057	ENH_00030590	59.2
i2_HQ_SZ_c2252/f2p9/2256	1	1447	NW_013651989.1	-	3	2723	ENH_00007520	64	1448	2260	NW_013651763.1	+	24	1089	ENH_00077680	36	i2_LQ_MZ2_c25636/f1p9/2709	2	2079	NW_013652094.1	-	166	4118	ENH_00011240	76.7	2080	2696	NW_013653323.1	-	1623	2239	notsure	22.8
i1_LQ_SZ_c44305/f1p0/1593	1	839	NW_013654870.1	+	7513	9094	ENH_00006010	52.6	840	1594	NW_013654562.1	+	184	2689	ENH_00073570	47.4	i1_LQ_MZ2_c20904/f1p35/1468	1	275	NW_013652129.1	-	670	1483	notsure	18.7	276	1467	NW_013652162.1	+	11	5656	ENH_00013730	81.3
i1_LQ_SZ_c77809/f1p14/1873	1	673	NW_013652939.1	+	621	2813	ENH_00032190	35.9	674	1873	NW_013654798.1	+	275	3320	ENH_00052820	64.1	i0_HQ_MZ2_c34995/f3p0/990	1	549	NW_013651852.1	-	110	1079	ENH_00023390	55.4	550	991	NW_013652488.1	-	4408	4879	ENH_00086330	44.6
i3_LQ_SZ_c42499/f1p0/3247	1	1573	NW_013651775.1	-	67	3162	ENH_00079110	47.8	1574	3289	NW_013652866.1	-	42753	47447	ENH_00031110	52.2	i1_HQ_MZ2_c2390/f4p1/1521	1	813	NW_013652274.1	-	89	1322	ENH_00017440	53.5	814	1521	NW_013654052.1	+	96	1359	ENH_00046380	46.5
i2_LQ_SZ_c43300/f1p8/2751	1	923	NW_013652154.1	-	131	1474	ENH_00013440	33.5	924	2753	NW_013654476.1	-	8873	11905	notsure	66.4	i3_LQ_MZ2_c4321/f1p0/3668	1	1167	NW_013654813.1	-	86	2345	notsure	30.6	1168	3817	NW_013654519.1	-	12895	20144	ENH_00070520	69.4
i0_LQ_SZ_c24606/f1p6/517	1	236	NW_013652909.1	+	31336	31571	notsure	45.6	237	518	NW_013655200.1	+	180517	180798	ENH_00034380	54.4	i0_LQ_MZ2_c78934/f1p0/979	2	553	NW_013651852.1	-	110	1086	ENH_00023390	56.6	554	971	NW_013652488.1	-	4422	4879	ENH_00086330	42.9
i2_LQ_SZ_c52781/f1p27/2636	1	1749	NW_013655334.1	-	2579	26060	ENH_00044790,ENH_00044760,ENH_00044750	67.7	1750	2579	NW_013654431.1	+	375	1248	ENH_00063230	32.1	i1_LQ_MZ2_c11505/f1p2/1182	1	288	NW_013653581.1	+	197	1391	ENH_00041370	24.3	289	1186	NW_013651766.1	-	7417	8901	ENH_00077900	75.7
i1_LQ_SZ_c41550/f1p0/1467	1	1070	NW_013652643.1	-	86	1032	ENH_00027090	74	1071	1446	NW_013654624.1	-	16458	16872	notsure	26	i3_LQ_MZ2_c26621/f1p14/3663	1	1787	NW_013654362.1	+	32818	34996	ENH_00057790	48.6	1788	3668	NW_013652743.1	+	13097	30765	ENH_00029200	51.2
i2_LQ_SZ_c33109/f1p22/2596	1	628	NW_013654310.1	+	19191	28142	ENH_00051880	24.2	629	2596	NW_013651939.1	+	2589	5209	ENH_00005330	75.8	i2_LQ_MZ2_c12234/f1p23/2295	1	1650	NW_013654422.1	+	16678	21946	ENH_00062700	71.9	1651	2294	NW_013652997.1	-	89	996	ENH_00033190	28.1
i3_LQ_SZ_c14523/f1p12/3429	1	1677	NW_013654756.1	-	104	3146	ENH_00084500	49.1	1678	3416	NW_013651978.1	-	7766	10000	notsure	50.9	i3_LQ_MZ2_c7900/f1p0/3193	1	2807	NW_013655000.1	+	150642	164707	ENH_00020610,ENH_00020590	83.7	2808	3351	NW_013654478.1	-	105024	105809	ENH_00068100	16.2
i1_LQ_SZ_c23437/f3p2/1301	1	165	NW_013652236.1	-	150	314	ENH_00016430	12.7	166	1297	NW_013652055.1	+	12	1146	ENH_00010380	87.3	i2_LQ_MZ2_c70160/f1p5/2299	1	1442	NW_013651823.1	+	10065	12410	ENH_00000560	62.7	1443	2299	NW_013655302.1	+	406	3497	ENH_00041720	37.3
i0_LQ_SZ_c33736/f1p0/762	1	531	NW_013654655.1	-	1353	3355	notsure	69.7	532	762	NW_013651787.1	+	138	447	notsure	30.3	i3_LQ_MZ2_c21293/f1p10/3529	1	1287	NW_013654560.1	+	15711	17940	ENH_00073560	36.3	1288	3541	NW_013653646.1	+	161	5456	ENH_00042100	63.7
i2_LQ_SZ_c9736/f1p0/2889	1	943	NW_013651816.1	+	11456	12628	ENH_00000210	32.8	944	2879	NW_013654512.1	+	192	4268	ENH_00069860	67.2	i2_HQ_MZ2_c186404/f17p73/2271	1	1309	NW_013652611.1	-	12	3501	ENH_00025790	57.6	1310	2271	NW_013654523.1	-	119719	120676	notsure	42.4
i2_LQ_SZ_c100606/f1p30/3211	1	523	NW_013654467.1	+	5611	6397	ENH_00066570	16.2	524	3222	NW_013652022.1	+	166	3487	ENH_00008690	83.8	i1_LQ_MZ2_c28397/f1p8/1873	1	297	NW_013652638.1	-	359	652	notsure	15.8	298	1869	NW_013653004.1	-	567	2847	notsure	83.8
i3_LQ_SZ_c33002/f1p11/3192	12	2404	NW_013654953.1	-	63	5365	ENH_00014110	74.8	2405	3199	NW_013654460.1	-	20944	22663	ENH_00065970	24.9	i1_LQ_MZ2_c48554/f1p11/1739	1	391	NW_013652493.1	+	3197	4910	ENH_00023430	22.5	392	1738	NW_013652422.1	-	1793	5284	ENH_00021590	77.5
i0_LQ_SZ_c29948/f1p8/843	1	338	NW_013652743.1	+	51782	52113	ENH_00029260	40.5	339	835	NW_013652312.1	-	3231	5944	ENH_00018640	59.5	i1_LQ_MZ2_c28577/f1p295/1628	1	1342	NW_013655178.1	+	1711	3061	notsure	82.4	1343	1628	NW_013651722.1	-	124796	125081	notsure	17.6
i3_LQ_SZ_c3153/f1p5/3348	1	1504	NW_013652560.1	-	14	1812	ENH_00025040	44.9	1505	3349	NW_013655113.1	-	1714	3780	ENH_00027070	55.1	i2_LQ_MZ2_c135884/f1p43/2683	1	1645	NW_013654389.1	+	22785	26539	ENH_00060080	61.1	1646	2693	NW_013655178.1	+	130	1177	notsure	38.9
i0_LQ_SZ_c31136/f1p163/951	1	657	NW_013655143.1	+	48047	48812	ENH_00029410	68.8	658	955	NW_013655201.1	+	35664	35967	notsure	31.2	i2_LQ_MZ2_c170393/f1p0/2364	3	1821	NW_013654756.1	-	104	3142	ENH_00084500	76.9	1822	2365	NW_013651978.1	-	8875	10000	notsure	23
i2_LQ_SZ_c48965/f2p149/3029	15	486	NW_013654817.1	+	97864	98335	notsure	15.6	487	3028	NW_013652802.1	-	152030	154671	notsure	83.9	i1_LQ_MZ2_c49704/f1p7/1316	1	736	NW_013652772.1	-	164	1182	notsure	56	737	1314	NW_013654509.1	-	19485	20118	notsure	44
i3_LQ_SZ_c25197/f1p13/3218	1	2287	NW_013654502.1	+	16636	21042	ENH_00069200	70.4	2288	3249	NW_013651834.1	-	10738	11625	ENH_00000960	29.6	i0_LQ_MZ2_c3317/f1p6/608	1	478	NW_013654980.1	-	7	6354	notsure	78.5	479	605	NW_013652708.1	+	4020	4133	notsure	20.9
i2_LQ_SZ_c15619/f1p15/2083	1	1286	NW_013653913.1	+	33248	36223	ENH_00045020	61.6	1287	2089	NW_013651737.1	+	1902	3302	ENH_00071100	38.4	i1_HQ_MZ2_c62858/f34p8/1056	7	431	NW_013652003.1	-	1393	2413	ENH_00007900	40.2	432	1057	NW_013655305.1	+	993	2821	ENH_00042260	59.2
i2_HQ_SZ_c63690/f3p7/2046	1	787	NW_013652211.1	-	3	1613	notsure	38.5	788	2046	NW_013654615.1	+	3	2862	ENH_00076290	61.5	i2_LQ_MZ2_c73553/f1p14/2603	1	1325	NW_013653873.1	+	34346	36735	ENH_00044640	50.9	1326	2605	NW_013652334.1	-	3869	5997	ENH_00019220	49.1
i1_LQ_SZ_c46751/f2p2/1253	1	772	NW_013652255.1	-	87	847	ENH_00017000	61.7	773	1252	NW_013654501.1	+	341	816	ENH_00068930	38.3	i4_LQ_MZ2_c10878/f1p52/4200	7	477	NW_013654978.1	+	69185	69643	ENH_00016540	10.9	478	4311	NW_013652302.1	-	1598	6120	ENH_00018370	88.9
i0_LQ_SZ_c22454/f2p58/882	1	375	NW_013652255.1	-	118	488	ENH_00017000	42.1	376	890	NW_013654501.1	+	80	820	ENH_00068930	57.9	i3_LQ_MZ2_c7794/f1p10/3229	1	2111	NW_013655334.1	+	33155	36648	ENH_00044820	65.5	2112	3221	NW_013652095.1	-	6021	8104	ENH_00011260	34.5
i2_LQ_SZ_c66980/f1p4/2865	1	1739	NW_013654344.1	+	26608	28445	ENH_00055770	60.8	1740	2862	NW_013652158.1	-	6706	7829	ENH_00013530	39.2	i3_LQ_MZ2_c18545/f1p0/3231	2	2064	NW_013654657.1	-	4	2511	ENH_00079810	61.7	2065	3346	NW_013654681.1	-	13254	15182	ENH_00080670	38.3
i1_LQ_SZ_c73883/f1p16/1422	1	563	NW_013651892.1	+	90157	91232	notsure	39.6	564	1422	NW_013655317.1	-	12608	16037	ENH_00043360	60.4	i4_LQ_MZ2_c10969/f1p0/4227	27	3364	NW_013654143.1	+	27908	35200	notsure	78.9	3365	4223	NW_013652222.1	-	6448	7306	notsure	20.3
i1_HQ_SZ_c24406/f4p3/1170	1	563	NW_013654795.1	-	399	1404	ENH_00052390	48.1	564	1170	NW_013652829.1	+	976	1553	ENH_00030650	51.9	i3_LQ_MZ2_c47276/f1p3/3052	1	550	NW_013652443.1	-	85	644	notsure	18	551	3054	NW_013653353.1	+	259	6288	ENH_00039300	82
i2_LQ_SZ_c126293/f1p43/2679	2	2166	NW_013654335.1	-	8723	11769	ENH_00054810	80.9	2167	2675	NW_013655088.1	-	8473	8979	ENH_00024800	19	i1_LQ_MZ2_c46110/f1p0/1179	1	626	NW_013655039.1	+	4267	5091	ENH_00021450	52.9	627	1184	NW_013654505.1	+	338	1341	ENH_00069250	47.1
i4_LQ_SZ_c4266/f1p9/4510	1	2087	NW_013651833.1	+	10068	12531	ENH_00000930	46.4	2088	4496	NW_013652265.1	+	282	4104	ENH_00017220	53.6	i0_LQ_MZ2_c65473/f1p2/913	1	540	NW_013654443.1	+	22923	23464	ENH_00064280	59.2	541	912	NW_013651875.1	-	11208	11570	notsure	40.8
i1_LQ_SZ_c45169/f1p2/1463	1	975	NW_013653913.1	+	33248	35377	ENH_00045020	66.7	976	1461	NW_013651737.1	+	2886	3303	notsure	33.3	i2_LQ_MZ2_c50529/f1p13/2288	1	1781	NW_013655124.1	-	730	8901	ENH_00028200	77.8	1782	2288	NW_013655225.1	+	168	904	ENH_00034600	22.2
i2_LQ_SZ_c95684/f2p0/2864	1	766	NW_013651816.1	+	10448	12628	ENH_00000210	27.1	767	2823	NW_013654512.1	+	192	4385	ENH_00069860	72.9	i2_HQ_MZ2_c61013/f29p0/2664	1	2164	NW_013654853.1	-	28	2190	ENH_00004110	81.3	2165	2662	NW_013654335.1	+	67	558	notsure	18.7
i0_LQ_SZ_c9376/f1p7/604	1	369	NW_013654792.1	-	904	1887	ENH_00052110	59.7	370	618	NW_013652158.1	+	684	923	ENH_00013490	40.3	i3_LQ_MZ2_c26746/f1p0/3192	1	2771	NW_013654558.1	-	14	3692	ENH_00086490	86.8	2772	3194	NW_013652667.1	-	52917	53339	ENH_00073470	13.2
i2_LQ_SZ_c49219/f1p13/3033	1	1781	NW_013654344.1	+	26613	28445	ENH_00055770	58.7	1782	3036	NW_013652158.1	-	6574	7829	ENH_00013530	41.3	i3_LQ_MZ2_c20832/f1p0/3389	1	815	NW_013654411.1	+	22616	25018	notsure	24	816	3389	NW_013654345.1	+	526	9547	ENH_00056430	76
i4_LQ_SZ_c8839/f1p15/4681	1	2809	NW_013654502.1	+	16635	21042	ENH_00069200	59	2810	4765	NW_013651834.1	-	9699	11625	ENH_00000960	41	i2_LQ_MZ2_c65488/f1p10/2868	1	713	NW_013655092.1	+	1900	3234	ENH_00024900	24.8	714	2871	NW_013652427.1	-	679	4216	ENH_00021640	75.1
i0_LQ_SZ_c35504/f1p0/483	1	72	NW_013652643.1	-	86	158	notsure	14.9	73	482	NW_013654624.1	-	16460	16872	notsure	85.1	i3_LQ_MZ2_c22209/f1p0/3120	1	534	NW_013654749.1	+	9563	12771	ENH_00084060	17.1	535	3124	NW_013655300.1	-	30571	39198	ENH_00041500,ENH_00041510	82.9
i3_LQ_SZ_c47282/f1p17/3086	1	887	NW_013654609.1	-	946	2770	ENH_00076460	29	888	3058	NW_013655201.1	+	1408	3579	ENH_00032990	71	i2_LQ_MZ2_c19723/f1p0/2598	1	1648	NW_013651667.1	+	15537	23579	ENH_00058170	63.3	1649	2605	NW_013652059.1	+	5851	8032	ENH_00010420	36.7
i1_LQ_SZ_c29767/f1p2/1266	1	789	NW_013653913.1	+	33237	35185	ENH_00045020	62.3	790	1267	NW_013651737.1	+	2834	3308	notsure	37.7	i3_LQ_MZ2_c9285/f1p5/3183	1	2837	NW_013655362.1	-	20	18814	notsure	86.3	2838	3275	NW_013654201.1	+	1209	1646	notsure	13.3
i0_LQ_SZ_c12477/f1p21/918	1	688	NW_013652643.1	-	86	1032	ENH_00027090	75	689	917	NW_013654624.1	-	16474	16872	notsure	25	i5_LQ_MZ2_c3886/f1p0/5068	1	1326	NW_013652052.1	-	839	2153	ENH_00012690	27.2	1327	4871	NW_013654443.1	+	12	3504	notsure	72.7
i4_HQ_SZ_c1150/f2p0/4767	6	2795	NW_013654502.1	+	16661	21042	ENH_00069200	58.4	2796	4780	NW_013651834.1	-	9697	11625	ENH_00000960	41.5	i1_LQ_MZ2_c36463/f1p10/1064	1	199	NW_013654983.1	-	162	360	ENH_00016620	18.7	200	1065	NW_013652673.1	-	2629	3769	ENH_00027520	81.3
i2_HQ_SZ_c21763/f6p1/2984	1	1524	NW_013654288.1	+	30293	32386	ENH_00049290	51.1	1525	2984	NW_013651796.1	-	10719	13969	notsure	48.9	i3_LQ_MZ2_c10826/f1p2/3305	1	2556	NW_013654434.1	+	12685	23848	ENH_00063350	77.4	2557	3303	NW_013654658.1	+	721	1415	notsure	22.6
i4_LQ_SZ_c2499/f1p5/4339	29	541	NW_013651745.1	-	14643	15140	notsure	11.7	542	4367	NW_013654261.1	+	1487	9451	ENH_00048420,ENH_00048410	87.6	i4_LQ_MZ2_c5954/f1p0/4366	1	912	NW_013652443.1	-	85	996	notsure	20.9	913	4372	NW_013653353.1	+	259	6289	ENH_00039300	79.1
i2_LQ_SZ_c31928/f1p11/2946	3	1171	NW_013654523.1	-	78	4376	ENH_00071260	39.7	1172	2943	NW_013654660.1	+	473	3865	ENH_00079590	60.2	i1_HQ_MZ2_c19786/f2p2/1964	1	698	NW_013652939.1	+	358	2813	ENH_00032190	35.5	699	1967	NW_013654798.1	+	275	3362	ENH_00052820	64.5
i1_LQ_SZ_c71930/f1p2/1975	1	380	NW_013654612.1	-	237	1291	ENH_00076250	19.2	381	1975	NW_013654788.1	+	823	6730	ENH_00085670	80.8	i2_LQ_MZ2_c49083/f1p3/2938	1	2631	NW_013654681.1	-	73	3423	ENH_00080640	89.4	2632	2936	NW_013652763.1	+	149	439	ENH_00029420	10.4
i2_LQ_SZ_c49533/f1p64/2245	1	1061	NW_013652089.1	-	54411	56857	ENH_00011360	47.3	1062	2242	NW_013655090.1	+	28124	29304	ENH_00024970	52.7	i2_LQ_MZ2_c19615/f1p6/3046	1	1517	NW_013652900.1	+	85	2130	ENH_00031830	49.8	1518	3045	NW_013652194.1	-	3640	6435	ENH_00014830	50.2
i2_LQ_SZ_c21759/f1p7/2659	2	369	NW_013651899.1	+	10276	10835	ENH_00003840	13.9	370	2648	NW_013651815.1	-	8708	12897	ENH_00000150	86.1	i3_LQ_MZ2_c42208/f1p5/3509	1	507	NW_013651935.1	-	176	1055	notsure	14.4	508	3514	NW_013652103.1	-	4148	8470	ENH_00011480	85.6
i4_LQ_SZ_c4193/f1p0/4575	3	3941	NW_013655059.1	+	102	5232	notsure	87.8	3942	4488	NW_013652985.1	+	954	1838	notsure	12.2	i2_HQ_MZ2_c184171/f2p6/2633	1	2137	NW_013654853.1	-	28	2161	ENH_00004110	81.1	2138	2634	NW_013654335.1	+	67	558	notsure	18.9
i1_LQ_SZ_c8963/f1p313/2033	2	395	NW_013654776.1	-	117	513	notsure	19.3	396	2041	NW_013654799.1	+	76	4111	ENH_00052880	80.6	i2_LQ_MZ2_c102129/f1p14/2466	1	668	NW_013654510.1	+	16832	19818	ENH_00069520	27.1	669	2465	NW_013653062.1	-	28753	32660	ENH_00034040	72.9
i2_LQ_SZ_c12170/f1p12/2686	2	2344	NW_013652224.1	+	1833	7117	ENH_00016100	86.8	2345	2700	NW_013651713.1	-	21757	22112	notsure	13.2	i0_LQ_MZ2_c33719/f1p0/476	1	419	NW_013655252.1	+	303	721	notsure	88	420	476	NW_013653117.1	-	291	347	notsure	12
i3_LQ_SZ_c7071/f1p0/3196	35	449	NW_013652283.1	-	3101	3506	ENH_00017610	13	450	3197	NW_013654702.1	+	9165	12808	ENH_00082320	86	i3_LQ_MZ2_c26988/f1p7/3974	2	1789	NW_013652821.1	+	28570	30346	ENH_00030560	44.5	1790	4018	NW_013654292.1	+	152372	157559	ENH_00050600,ENH_00050590	55.5
i2_LQ_SZ_c31450/f1p25/3315	1	1221	NW_013652560.1	-	172	1404	ENH_00025040	36.8	1222	3315	NW_013655113.1	-	1770	3938	ENH_00027070	63.2	i2_LQ_MZ2_c134571/f1p10/2752	1	1612	NW_013655225.1	+	36973	39482	ENH_00034690	58.6	1613	2753	NW_013652214.1	-	1016	2474	ENH_00015870	41.4
i0_LQ_SZ_c56488/f2p0/825	1	588	NW_013654792.1	-	235	1887	ENH_00052110	70.5	589	831	NW_013652158.1	+	684	919	ENH_00013490	29.1	i4_LQ_MZ2_c10057/f1p0/4592	3	1660	NW_013653733.1	+	34498	37429	ENH_00043220	36.2	1661	4576	NW_013654508.1	-	16555	21020	notsure	63.7
i1_LQ_SZ_c96880/f1p5/1694	1	488	NW_013652782.1	+	1424	3389	ENH_00029750	28.8	489	1695	NW_013654346.1	+	881	3724	ENH_00056020	71.2	i0_LQ_MZ2_c53769/f1p0/966	1	562	NW_013651852.1	-	110	1092	ENH_00023390	58.1	563	967	NW_013652488.1	-	4417	4879	ENH_00086330	41.9
i1_LQ_SZ_c5104/f1p0/1440	1	770	NW_013654419.1	+	19830	22159	notsure	53.4	771	1441	NW_013652492.1	-	2737	3612	ENH_00023410	46.6	i0_LQ_MZ2_c37385/f1p0/975	1	551	NW_013651852.1	-	110	1083	ENH_00023390	56.5	552	975	NW_013652488.1	-	4416	4879	ENH_00086330	43.5
i3_HQ_SZ_c11426/f2p0/3151	1	2561	NW_013654530.1	+	17504	20082	ENH_00071910	81.2	2562	3152	NW_013652048.1	-	8254	8837	notsure	18.8	i2_LQ_MZ2_c115638/f1p7/2220	1	486	NW_013652162.1	+	6780	7295	ENH_00013740	21.9	487	2222	NW_013652856.1	-	45128	49021	ENH_00031040	78.1
i1_LQ_SZ_c78827/f1p2/1810	1	619	NW_013654769.1	-	92	2047	notsure	34.4	620	1800	NW_013654361.1	-	25523	26784	ENH_00057010	65.6	i3_LQ_MZ2_c10922/f1p0/3102	1	1072	NW_013654502.1	+	19360	21042	ENH_00069200	34.5	1073	3104	NW_013651834.1	-	9696	11625	ENH_00000960	65.5
i2_LQ_SZ_c68938/f1p5/2958	1	1360	NW_013651756.1	+	14739	17656	ENH_00075700,ENH_00075690	45.9	1361	2962	NW_013654346.1	-	22250	26172	ENH_00056060	54.1	i0_HQ_MZ2_c52839/f2p0/932	1	546	NW_013651852.1	-	110	1078	ENH_00023390	58.6	547	932	NW_013652488.1	-	4416	4879	ENH_00086330	41.4
i1_LQ_SZ_c13844/f1p4/1452	4	745	NW_013653913.1	+	33655	35380	ENH_00045020	51.1	746	1452	NW_013651737.1	+	2664	3433	notsure	48.7	i2_LQ_MZ2_c31952/f1p76/2721	1	1803	NW_013654624.1	+	11717	15595	ENH_00077250	66.3	1804	2721	NW_013655216.1	-	33349	35831	ENH_00033960	33.7
i2_LQ_SZ_c31029/f1p2/2804	1	948	NW_013654861.1	-	1713	2651	ENH_00005440	33.8	949	2807	NW_013651732.1	+	285	3460	ENH_00070350	66.2	i2_LQ_MZ2_c107609/f1p3/2216	1	623	NW_013654791.1	+	30036	31116	notsure	28.1	624	2216	NW_013651846.1	-	9138	12720	ENH_00001460	71.9
i2_LQ_SZ_c102544/f1p25/2252	1	1448	NW_013654467.1	+	4686	6397	ENH_00066570	64.3	1449	2253	NW_013652022.1	+	166	1592	ENH_00008690	35.7	i2_LQ_MZ2_c26348/f1p2/2422	1	1493	NW_013651686.1	-	1	1835	ENH_00062230	61.6	1494	2423	NW_013654554.1	+	309	2992	notsure	38.4
i0_LQ_SZ_c64149/f2p0/868	2	168	NW_013653524.1	+	38957	39125	notsure	19.3	169	866	NW_013654603.1	+	136	1904	ENH_00075710	80.6	i2_LQ_MZ2_c68013/f1p5/2808	1	777	NW_013654329.1	-	81	4786	ENH_00054290	27.7	778	2807	NW_013651994.1	-	5155	9288	ENH_00007630	72.3
i1_LQ_SZ_c3312/f1p1/1989	6	1667	NW_013654681.1	-	73	4549	ENH_00080640	83.6	1668	1989	NW_013652763.1	+	149	463	ENH_00029420	16.2	i0_HQ_MZ2_c22955/f3p16/851	1	509	NW_013654693.1	+	12000	13083	notsure	59.7	510	851	NW_013652625.1	+	701	2111	ENH_00025910	40.1
i2_LQ_SZ_c22390/f1p0/2246	1	686	NW_013654369.1	-	62	746	notsure	30.5	687	2247	NW_013652050.1	+	143	1867	ENH_00009810	69.5	i1_HQ_MZ2_c8077/f2p11/1738	2	404	NW_013652493.1	+	3180	4910	ENH_00023430	23.2	405	1738	NW_013652422.1	-	1801	5284	ENH_00021590	76.8
i2_HQ_SZ_c2079/f2p1/2045	1	454	NW_013652412.1	+	3786	4463	ENH_00080230	22.2	455	2046	NW_013651780.1	+	412	2354	ENH_00086560	77.8	i1_LQ_MZ2_c53309/f1p0/1407	1	573	NW_013652211.1	-	3	1626	notsure	40.8	574	1406	NW_013654615.1	+	3	2869	ENH_00076290	59.2
i2_LQ_SZ_c43075/f1p17/2151	1	1186	NW_013652048.1	+	6663	8721	ENH_00009760	55.1	1187	2144	NW_013654530.1	-	19073	20049	notsure	44.5	i2_LQ_MZ2_c8851/f1p23/2668	1	547	NW_013655092.1	+	2203	2749	ENH_00024900	20.4	548	2684	NW_013652276.1	+	350	4463	ENH_00017470	79.6
i0_LQ_SZ_c70617/f1p5/723	1	590	NW_013654980.1	-	7	6466	notsure	81.7	591	722	NW_013652708.1	+	4020	4138	notsure	18.3	i2_LQ_MZ2_c49536/f1p21/2757	3	1871	NW_013654510.1	+	13771	20017	ENH_00069520	67.7	1872	2744	NW_013654151.1	-	32567	33992	ENH_00047580	31.6
i2_LQ_SZ_c129144/f1p140/2826	23	400	NW_013651731.1	-	4419	4808	notsure	13.4	401	2824	NW_013653468.1	+	17950	20565	ENH_00039810	85.8	i0_LQ_MZ2_c59968/f1p0/632	1	66	NW_013652676.1	-	36348	36413	notsure	10.4	67	633	NW_013652961.1	+	21812	22827	ENH_00032420	89.6
i0_LQ_SZ_c12745/f1p5/811	1	396	NW_013652643.1	-	86	1031	ENH_00027090	49	397	808	NW_013654624.1	-	16458	16872	notsure	51	i3_LQ_MZ2_c43497/f1p0/3426	1	2173	NW_013653873.1	+	32613	36735	ENH_00044640	62.8	2174	3458	NW_013652334.1	-	3886	5997	ENH_00019220	37.1
i1_HQ_SZ_c124557/f11p0/1950	1	552	NW_013652236.1	-	150	696	ENH_00016430	28.3	553	1950	NW_013652055.1	+	12	1413	ENH_00010380	71.7	i3_HQ_MZ2_c6613/f3p0/3275	1	2669	NW_013654795.1	-	399	4608	ENH_00052390	81.5	2670	3273	NW_013652829.1	+	976	1544	ENH_00030650	18.5
i2_HQ_SZ_c6174/f2p27/2419	6	305	NW_013652560.1	-	172	471	ENH_00025040	12.4	306	2419	NW_013655113.1	-	1802	3938	ENH_00027070	87.4	i1_LQ_MZ2_c26311/f1p13/1417	6	529	NW_013654662.1	+	13502	14332	ENH_00079740	37.1	530	1411	NW_013654719.1	+	535	2343	ENH_00082990	62.5
i1_LQ_SZ_c28320/f1p40/1300	1	225	NW_013654797.1	-	23110	23334	ENH_00052800	17.3	226	1300	NW_013652098.1	-	38050	60779	ENH_00011710,ENH_00011680	82.7	i0_LQ_MZ2_c32536/f1p0/845	1	382	NW_013651852.1	-	110	1083	ENH_00023390	45.2	383	845	NW_013652488.1	-	4410	4879	ENH_00086330	54.8
i1_LQ_SZ_c16057/f1p0/1072	1	613	NW_013653913.1	+	33248	35052	ENH_00045020	57.2	614	1072	NW_013651737.1	+	2846	3303	notsure	42.8	i2_LQ_MZ2_c31789/f1p20/2690	1	989	NW_013652036.1	-	108	1317	ENH_00009120	36.9	990	2661	NW_013654666.1	+	139	1784	ENH_00080040	62.3
i1_LQ_SZ_c70491/f1p2/1670	1	1067	NW_013654638.1	-	9	1409	ENH_00078290	63.9	1068	1670	NW_013651934.1	+	7	615	ENH_00005020	36.1	i2_LQ_MZ2_c140906/f1p15/2343	1	708	NW_013652397.1	+	3913	5398	ENH_00021020	30.2	709	2346	NW_013654399.1	-	22868	24774	notsure	69.8
i2_HQ_SZ_c23657/f3p11/2634	1	519	NW_013652406.1	-	179	697	ENH_00021290	19.7	520	2634	NW_013654724.1	-	11998	14833	ENH_00083160	80.3	i2_LQ_MZ2_c70549/f1p2/2248	1	1322	NW_013651686.1	-	1	1836	ENH_00062230	58.8	1323	2250	NW_013654554.1	+	309	2934	notsure	41.2
i3_LQ_SZ_c12515/f1p5/3446	1	1056	NW_013653883.1	-	18142	19836	ENH_00044710	30.6	1057	3446	NW_013655324.1	-	14905	17294	ENH_00043770	69.4	i2_LQ_MZ2_c32239/f1p12/2954	2	2179	NW_013653873.1	+	31178	36798	ENH_00044640	73.7	2187	2955	NW_013652334.1	-	3884	4643	ENH_00019220	26
i1_LQ_SZ_c75903/f1p10/2137	3	826	NW_013654735.1	+	14369	15401	notsure	38.9	827	2109	NW_013653004.1	-	567	1968	notsure	60.6	i2_HQ_MZ2_c43832/f3p48/2303	1	416	NW_013652976.1	+	1507	2262	notsure	18.1	417	2303	NW_013654933.1	-	3044	4933	notsure	81.9
i3_LQ_SZ_c40814/f1p3/3087	1	891	NW_013655315.1	-	83	951	ENH_00043270	28.9	892	3086	NW_013654652.1	+	824	7093	ENH_00079230	71.1	i0_LQ_MZ2_c3703/f1p1/831	1	410	NW_013651852.1	-	110	938	ENH_00023390	49.9	411	821	NW_013652488.1	-	4426	4879	ENH_00086330	50.1
i3_LQ_SZ_c47212/f1p0/3043	5	899	NW_013654609.1	-	946	2778	ENH_00076460	31.6	900	2832	NW_013655201.1	+	1408	3311	ENH_00032990	68.2	i1_LQ_MZ2_c7290/f1p3/1854	1	207	NW_013652353.1	-	268	474	notsure	11.1	208	1852	NW_013653873.1	+	383	3792	ENH_00044590	88.5
i1_LQ_SZ_c23411/f1p53/1135	1	788	NW_013653913.1	+	33199	35187	ENH_00045020	69.4	789	1135	NW_013651737.1	+	2962	3307	notsure	30.6	i2_LQ_MZ2_c183533/f1p1/2121	1	1533	NW_013652048.1	+	6661	8721	ENH_00009760	72.3	1534	2121	NW_013654530.1	-	19109	20049	notsure	27.7
i1_LQ_SZ_c74166/f1p11/1519	6	1156	NW_013654624.1	-	13496	14632	notsure	75.6	1157	1523	NW_013654460.1	-	20742	21108	ENH_00065970	24.1	i0_LQ_MZ2_c86659/f1p0/1011	1	549	NW_013651852.1	-	110	1080	ENH_00023390	54.2	550	1012	NW_013652488.1	-	4408	4879	ENH_00086330	45.8
i1_LQ_SZ_c122646/f1p8/1340	1	174	NW_013652236.1	-	150	318	ENH_00016430	13	175	1341	NW_013652055.1	+	12	1394	ENH_00010380	87	i1_LQ_MZ2_c41437/f1p18/1501	1	236	NW_013654490.1	-	39	274	ENH_00068330	15.6	237	1510	NW_013652506.1	-	1622	4575	notsure	84.4
i2_LQ_SZ_c21153/f1p29/2858	1	2485	NW_013655324.1	-	16313	18762	ENH_00043770	87	2486	2857	NW_013654672.1	-	11480	11851	notsure	13	i0_LQ_MZ2_c21325/f1p6/963	1	554	NW_013651852.1	-	110	1081	ENH_00023390	57.8	555	958	NW_013652488.1	-	4415	4879	ENH_00086330	42.2
i2_LQ_SZ_c67225/f1p10/2157	1	1909	NW_013654938.1	+	33321	41841	ENH_00013360,ENH_00013350	88.5	1910	2158	NW_013654285.1	-	29755	30005	notsure	11.5	i2_LQ_MZ2_c71447/f1p19/2588	1	427	NW_013651677.1	-	66239	66665	ENH_00061030	16.5	428	2592	NW_013655303.1	+	93395	101542	ENH_00042990	83.5
i1_LQ_SZ_c91242/f4p1/1723	1	216	NW_013652353.1	-	268	483	notsure	12.5	217	1725	NW_013653873.1	+	383	3669	ENH_00044590	87.5	i1_LQ_MZ2_c44492/f1p0/1788	6	590	NW_013654624.1	-	247	1421	ENH_00077230	32.8	591	1771	NW_013652017.1	+	99	5120	notsure	66.2
i0_LQ_SZ_c13855/f1p9/674	1	207	NW_013651917.1	-	13170	13377	notsure	30.6	208	677	NW_013651722.1	-	64870	65322	notsure	69.4	i4_LQ_MZ2_c7036/f1p0/4465	1	2494	NW_013654502.1	+	16632	21042	ENH_00069200	55.8	2495	4468	NW_013651834.1	-	9703	11625	ENH_00000960	44.2
i2_LQ_SZ_c52676/f1p29/2541	1	1941	NW_013652795.1	+	1319	3259	notsure	76.4	1942	2541	NW_013652812.1	+	19	618	notsure	23.6	i1_LQ_MZ2_c22020/f1p1/1358	1	738	NW_013652772.1	-	164	1185	notsure	54.3	739	1358	NW_013654509.1	-	19485	20118	notsure	45.7
i1_LQ_SZ_c15402/f1p6/1675	1	192	NW_013652353.1	-	268	459	notsure	11.5	193	1670	NW_013653873.1	+	383	3642	ENH_00044590	88.2	i3_LQ_MZ2_c13923/f1p1/3085	1	520	NW_013652506.1	-	110	1033	ENH_00023740	16.8	521	3087	NW_013655132.1	+	38411	41231	notsure	83.2
i4_LQ_SZ_c4851/f1p327/4866	1	1342	NW_013654708.1	-	61934	66571	ENH_00082910	27.6	1343	4870	NW_013654702.1	+	8992	12806	ENH_00082320	72.4	i2_LQ_MZ2_c185126/f1p26/2597	1	2121	NW_013654853.1	-	28	2150	ENH_00004110	81.5	2122	2601	NW_013654335.1	+	67	540	notsure	18.5
i4_LQ_SZ_c10398/f1p8/4191	1	2267	NW_013654502.1	+	16509	21042	ENH_00069200	54.1	2268	4192	NW_013651834.1	-	9702	11625	ENH_00000960	45.9	i3_LQ_MZ2_c31025/f1p11/3032	1	447	NW_013655305.1	+	2395	10852	ENH_00042260,ENH_00042290	14.4	448	3110	NW_013654910.1	+	2613	24965	ENH_00010470,ENH_00010480	85.6
i2_LQ_SZ_c53288/f1p7/2191	1	947	NW_013652250.1	+	4031	5710	notsure	43.2	948	2193	NW_013652104.1	+	262	4223	ENH_00011490,ENH_00011520	56.8	i1_HQ_MZ2_c63658/f4p1/1749	1	397	NW_013654490.1	-	39	436	ENH_00068330	22.7	398	1750	NW_013652506.1	-	1620	4575	notsure	77.3
i3_LQ_SZ_c40300/f1p0/3682	1	687	NW_013654456.1	-	289	1324	ENH_00065020	18.9	688	3642	NW_013654455.1	-	18993	22274	ENH_00065000,ENH_00064990	81.1	i1_LQ_MZ2_c41632/f1p8/1801	1	280	NW_013652638.1	-	359	632	notsure	15.5	281	1804	NW_013653004.1	-	721	2847	notsure	84.5
i1_LQ_SZ_c62023/f1p0/1160	1	372	NW_013654419.1	+	20707	22159	notsure	32.1	373	1160	NW_013652492.1	-	2734	3612	ENH_00023410	67.9	i2_LQ_MZ2_c106676/f1p4/2553	2	2153	NW_013651772.1	-	62	4199	ENH_00078880	84.3	2154	2554	NW_013652409.1	+	118	1033	ENH_00021230	15.7
i2_LQ_SZ_c72883/f1p16/2432	1	1330	NW_013653913.1	+	33237	36223	ENH_00045020	54.6	1331	2430	NW_013651737.1	+	1902	3271	ENH_00071100	45.1	i0_LQ_MZ2_c9108/f1p6/960	1	528	NW_013651852.1	-	110	1061	ENH_00023390	54.8	529	964	NW_013652488.1	-	4412	4879	ENH_00086330	45.2
i0_LQ_SZ_c64202/f4p0/680	1	220	NW_013654813.1	+	27149	27369	ENH_00056710	32.3	221	682	NW_013652369.1	-	4936	5396	ENH_00020230	67.7	i2_LQ_MZ2_c4451/f1p2/2374	3	2073	NW_013652311.1	+	3358	5445	ENH_00018630	87.2	2074	2375	NW_013652455.1	-	4049	4349	notsure	12.7
i1_LQ_SZ_c33527/f1p1/1270	1	752	NW_013655266.1	-	16263	17418	ENH_00037810	59.1	753	1273	NW_013652736.1	+	8344	8859	notsure	40.9	i0_LQ_MZ2_c34720/f1p0/822	1	322	NW_013655124.1	-	730	2805	ENH_00028200	38.9	323	828	NW_013655225.1	+	168	903	ENH_00034600	61.1
i2_LQ_SZ_c102055/f1p20/2356	1	917	NW_013654809.1	+	136124	139207	ENH_00055980	38.9	918	2355	NW_013655132.1	-	14946	16393	ENH_00029000	61.1	i2_LQ_MZ2_c66160/f1p16/2483	1	369	NW_013654502.1	+	20674	21042	ENH_00069200	14.9	370	2465	NW_013651834.1	-	9630	11625	ENH_00000960	84.4
i3_LQ_SZ_c37011/f1p17/3109	1	2018	NW_013651899.1	+	8418	10835	ENH_00003840	65.2	2019	3080	NW_013651815.1	-	8733	12897	ENH_00000150	34.3	i1_LQ_MZ2_c10305/f1p3/1879	1	789	NW_013654405.1	+	23648	24704	ENH_00061360	42	790	1879	NW_013654298.1	+	71	2602	ENH_00050230	58
i3_LQ_SZ_c34903/f1p0/3069	1	613	NW_013651899.1	+	10026	10835	ENH_00003840	20	614	3059	NW_013651815.1	-	8718	12897	ENH_00000150	80	i2_LQ_MZ2_c44278/f1p1/2461	14	899	NW_013652427.1	-	4415	5302	ENH_00021640	36	900	2458	NW_013655036.1	+	2342	5214	ENH_00021260	63.4
i6_LQ_SZ_c1715/f1p29/6326	3	2689	NW_013652985.1	-	10	2664	ENH_00032960,ENH_00032970	41.1	2690	6540	NW_013655059.1	-	102	4408	ENH_00023060	58.9	i1_LQ_MZ2_c12935/f1p20/1228	1	426	NW_013654870.1	+	7484	9094	ENH_00006010	34.8	427	1215	NW_013654562.1	+	184	973	ENH_00073570	64.5
i0_LQ_SZ_c14884/f1p3/879	1	243	NW_013655366.1	-	796	1039	notsure	27.8	244	872	NW_013654529.1	+	229571	230199	ENH_00077040	72	i2_LQ_MZ2_c123192/f1p13/2616	2	2133	NW_013654853.1	-	28	2161	ENH_00004110	81.4	2134	2618	NW_013654335.1	+	67	545	notsure	18.5
i1_LQ_SZ_c24394/f1p0/1903	1	1004	NW_013655225.1	+	43064	44380	notsure	51.8	1005	1938	NW_013655143.1	-	48766	52140	notsure	48.2	i1_LQ_MZ2_c25409/f1p7/1604	2	714	NW_013654510.1	+	17450	20017	ENH_00069520	44.4	715	1605	NW_013654151.1	-	32553	33992	ENH_00047580	55.5
i1_LQ_SZ_c97029/f1p29/1272	1	916	NW_013651717.1	+	92308	123748	ENH_00068710,ENH_00068720,ENH_00068740	71.9	917	1274	NW_013653834.1	-	28418	28784	notsure	28.1	i1_LQ_MZ2_c20856/f1p3/1277	1	149	NW_013653354.1	-	39705	39853	ENH_00038470	11.7	150	1278	NW_013654372.1	+	21348	23073	notsure	88.3
i1_LQ_SZ_c106248/f1p0/1264	3	518	NW_013654662.1	+	13513	14332	ENH_00079740	40.8	519	1265	NW_013654719.1	+	535	2168	ENH_00082990	59.1	i1_LQ_MZ2_c9307/f1p0/1255	1	700	NW_013652772.1	-	164	1173	notsure	55.6	701	1258	NW_013654509.1	-	19484	20118	notsure	44.4
i1_LQ_SZ_c49959/f1p116/1269	1	491	NW_013655088.1	-	13047	13534	ENH_00024810	38.7	492	1269	NW_013651877.1	+	1802	3108	ENH_00002710	61.3	i2_HQ_MZ2_c167236/f2p29/2364	1	2074	NW_013655178.1	+	1197	3061	notsure	87.7	2075	2365	NW_013651722.1	-	124792	125081	notsure	12.3
i2_HQ_SZ_c117755/f3p1/2400	1	1821	NW_013654756.1	-	104	3145	ENH_00084500	75.9	1822	2399	NW_013651978.1	-	8890	10000	notsure	24.1	i2_LQ_MZ2_c48895/f1p26/3220	1	1066	NW_013655287.1	+	63	1714	notsure	33.1	1067	3220	NW_013652605.1	+	188	3363	notsure	66.9
i3_HQ_SZ_c1360/f14p0/3301	1	1183	NW_013652406.1	-	179	1364	ENH_00021290	35.9	1184	3297	NW_013654724.1	-	11999	14833	ENH_00083160	64.1	i1_LQ_MZ2_c28131/f1p8/1279	1	514	NW_013652676.1	-	33483	33996	ENH_00027840	40.2	515	1279	NW_013651750.1	+	116584	119195	ENH_00074770	59.8
i4_LQ_SZ_c3793/f1p0/4795	1	3634	NW_013652971.1	+	32662	47536	ENH_00032560,ENH_00032570	75.9	3635	4786	NW_013652252.1	-	3775	6127	ENH_00016840	24.1	i2_LQ_MZ2_c68530/f1p3/2347	1	1057	NW_013654102.1	-	1529	3001	ENH_00047780	45	1058	2348	NW_013651983.1	+	145	3337	ENH_00007290	55
i2_LQ_SZ_c27529/f1p29/2111	1	236	NW_013652991.1	+	1698	1933	notsure	11.2	237	2112	NW_013655283.1	+	19413	32421	ENH_00039930,ENH_00039940,ENH_00039910	88.8	i2_LQ_MZ2_c165162/f1p12/2418	1	766	NW_013652276.1	+	367	1226	ENH_00017470	31.7	767	2417	NW_013654932.1	-	433	3824	ENH_00012290	68.3
i0_LQ_SZ_c21646/f2p4/849	1	590	NW_013654792.1	-	235	1887	ENH_00052110	69.2	591	852	NW_013652158.1	+	684	938	ENH_00013490	30.8	i1_LQ_MZ2_c66407/f1p0/1010	1	554	NW_013651852.1	-	110	1083	ENH_00023390	54.9	555	1010	NW_013652488.1	-	4417	4879	ENH_00086330	45.1
i2_LQ_SZ_c122883/f1p31/2941	1	647	NW_013652638.1	-	332	973	notsure	22	648	2936	NW_013653004.1	-	567	2820	notsure	77.8	i1_LQ_MZ2_c36134/f1p15/1022	1	632	NW_013655201.1	+	44513	45541	ENH_00033050	61.7	633	1024	NW_013651807.1	+	63599	63996	ENH_00085450	38.3
i2_LQ_SZ_c124480/f1p9/2230	25	1428	NW_013654502.1	-	125	3612	notsure	63	1429	2230	NW_013652086.1	-	5592	8204	ENH_00011010	36	i1_LQ_MZ2_c50514/f1p2/1962	2	700	NW_013651979.1	-	69	767	notsure	35.6	701	1963	NW_013652468.1	+	176	4369	ENH_00022960	64.3
i6_LQ_SZ_c2049/f1p44/6160	16	1368	NW_013652668.1	+	1311	2677	ENH_00027500,ENH_00027490	22	1369	6144	NW_013655059.1	-	106	5337	ENH_00023060	77.7	i3_LQ_MZ2_c19499/f1p6/3259	15	2475	NW_013654934.1	-	10972	15014	notsure	76.2	2476	3228	NW_013652605.1	+	2535	3414	notsure	23.3
i3_LQ_SZ_c16781/f1p0/3110	2	1297	NW_013653913.1	+	33248	36223	ENH_00045020	41.7	1298	3106	NW_013651737.1	+	1902	4022	ENH_00071100	58.2	i2_LQ_MZ2_c70791/f1p9/2537	1	1750	NW_013654840.1	-	129	4064	ENH_00002480	69	1751	2536	NW_013651667.1	-	23426	26269	ENH_00058190	31
i2_LQ_SZ_c94319/f1p7/2545	1	1738	NW_013651917.1	-	4721	13377	ENH_00004740	68.3	1739	2546	NW_013654378.1	-	67258	68061	ENH_00065470	31.7	i3_LQ_MZ2_c4261/f1p0/3662	1	2687	NW_013651882.1	+	88140	95510	ENH_00003230	73.2	2688	3671	NW_013654668.1	+	268	1249	ENH_00080090	26.8
i4_LQ_SZ_c6590/f1p22/4299	1	2288	NW_013654502.1	+	16636	21042	ENH_00069200	53.9	2289	4241	NW_013651834.1	-	9699	11625	ENH_00000960	46.1	i1_LQ_MZ2_c5489/f1p13/1890	1	1667	NW_013654478.1	+	48692	62635	ENH_00068060	88.2	1668	1891	NW_013654501.1	+	595	818	notsure	11.8
i1_LQ_SZ_c72864/f1p0/1643	1	802	NW_013652274.1	-	89	1312	ENH_00017440	48.8	803	1643	NW_013654052.1	+	96	1567	ENH_00046380	51.2	i0_LQ_MZ2_c12372/f1p11/853	1	532	NW_013654443.1	+	22930	23464	ENH_00064280	62.8	533	847	NW_013651875.1	-	11262	11570	notsure	37.2
i1_LQ_SZ_c16199/f1p6/985	6	547	NW_013652469.1	-	1189	1728	notsure	55.5	548	975	NW_013652468.1	-	4494	4912	notsure	43.9	i4_LQ_MZ2_c12902/f1p2/4128	1	1709	NW_013653733.1	+	34443	37429	ENH_00043220	41.4	1710	4129	NW_013654508.1	-	16553	21020	notsure	58.6
i1_LQ_SZ_c71093/f1p8/1371	1	811	NW_013654364.1	-	5446	6624	ENH_00057390	59.2	812	1371	NW_013654460.1	-	20671	21233	ENH_00065970	40.8	i2_LQ_MZ2_c154064/f1p7/2619	1	1665	NW_013654354.1	+	146811	152167	ENH_00057230	63.7	1666	2611	NW_013654413.1	-	22921	24843	notsure	36.2
i2_LQ_SZ_c74435/f1p74/2422	7	1337	NW_013655088.1	-	10171	11489	ENH_00024810	54.9	1338	2423	NW_013651727.1	+	14484	18702	ENH_00069820	44.8	i0_LQ_MZ2_c38333/f1p0/855	1	383	NW_013651852.1	-	110	1079	ENH_00023390	45	384	851	NW_013652488.1	-	4417	4879	ENH_00086330	55
i2_HQ_SZ_c37076/f2p56/2165	1	1908	NW_013654647.1	+	14296	16394	ENH_00078870	88.1	1909	2163	NW_013652795.1	+	1045	1299	ENH_00029980	11.8	i1_LQ_MZ2_c72282/f1p40/1004	2	511	NW_013655188.1	+	48292	49321	notsure	50.8	512	1004	NW_013651955.1	+	101	1165	ENH_00005960	49.1
i1_HQ_SZ_c10897/f2p1/1839	1	236	NW_013651934.1	+	10448	10684	ENH_00005050	12.8	237	1840	NW_013651907.1	+	236	5073	ENH_00004150	87.2	i0_LQ_MZ2_c78358/f1p0/992	1	548	NW_013651852.1	-	110	1083	ENH_00023390	55.2	549	993	NW_013652488.1	-	4426	4879	ENH_00086330	44.8
i1_LQ_SZ_c79189/f1p3/2017	1	1221	NW_013651989.1	-	3	2708	ENH_00007520	60.5	1222	2018	NW_013651763.1	+	24	1076	ENH_00077680	39.5	i3_LQ_MZ2_c44238/f1p4/3530	5	3155	NW_013655059.1	+	1313	5277	notsure	86.5	3156	3639	NW_013652668.1	-	1772	2568	notsure	13.3
i3_LQ_SZ_c47990/f1p0/3047	1	1672	NW_013651734.1	+	18526	20291	notsure	54.9	1673	3046	NW_013652250.1	+	476	2926	ENH_00016790	45.1	i2_LQ_MZ2_c171040/f1p16/2411	10	548	NW_013652388.1	+	20493	21026	ENH_00020940	22.3	549	2413	NW_013654440.1	+	34362	36238	ENH_00064540	77.3
i2_LQ_SZ_c102424/f1p9/2905	2	2305	NW_013654755.1	-	87609	98437	ENH_00084780,ENH_00084790	79.3	2306	2905	NW_013651756.1	+	12499	13077	ENH_00075690	20.7	i2_LQ_MZ2_c102882/f1p24/2573	1	961	NW_013653619.1	+	37696	38770	notsure	37.4	962	2572	NW_013651939.1	+	1048	5094	ENH_00005320,ENH_00005330	62.6
i2_LQ_SZ_c34527/f1p2/2224	3	1165	NW_013653913.1	+	33237	36223	ENH_00045020	52.3	1166	2224	NW_013651737.1	+	1902	3271	ENH_00071100	47.6	i5_LQ_MZ2_c4520/f1p0/5100	1	2398	NW_013653733.1	+	34495	37429	ENH_00043220	47	2399	5102	NW_013654508.1	-	16544	21020	notsure	53
i3_LQ_SZ_c15463/f1p23/3395	8	922	NW_013654609.1	-	946	2781	ENH_00076460	31.8	923	2877	NW_013655201.1	+	1408	3311	ENH_00032990	68	i3_LQ_MZ2_c9998/f1p3/3164	1	487	NW_013652952.1	-	705	1190	ENH_00032280	15.1	488	3217	NW_013653372.1	+	20	2755	ENH_00038620	84.9
i4_LQ_SZ_c4187/f1p63/4237	1	2291	NW_013654502.1	+	16638	21042	ENH_00069200	54.1	2292	4237	NW_013651834.1	-	9699	11625	ENH_00000960	45.9	i3_LQ_MZ2_c36468/f1p0/3817	2	1451	NW_013651833.1	+	10705	12531	ENH_00000930	38	1452	3816	NW_013652265.1	+	282	4104	ENH_00017220	62
i1_LQ_SZ_c3293/f1p74/1790	1	1405	NW_013655219.1	-	13405	154357	ENH_00035680,ENH_00035660,ENH_00035640,ENH_00035560,ENH_00035650,ENH_00035700,ENH_00035570,ENH_00035710,ENH_00035540,ENH_00035730,ENH_00035750,ENH_00035610	78.5	1406	1790	NW_013654335.1	-	6383	6882	notsure	21.5	i0_LQ_MZ2_c70424/f1p0/871	1	533	NW_013654443.1	+	22932	23464	ENH_00064280	61.5	534	867	NW_013651875.1	-	11253	11570	notsure	38.5
i1_LQ_SZ_c46812/f1p13/1962	3	869	NW_013652388.1	+	20489	21331	ENH_00020940	44.1	870	1949	NW_013655324.1	-	16830	36821	ENH_00043810,ENH_00043820,ENH_00043780,ENH_00043770,ENH_00043790	55	i2_LQ_MZ2_c27283/f1p3/2287	1	1740	NW_013652361.1	+	3674	5993	notsure	76	1741	2288	NW_013652161.1	-	5433	7408	ENH_00013690	24
i1_LQ_SZ_c109967/f4p0/1391	1	515	NW_013654662.1	+	13510	14332	ENH_00079740	37	516	1392	NW_013654719.1	+	535	2342	ENH_00082990	63	i3_HQ_MZ2_c48883/f2p0/3127	5	992	NW_013655287.1	+	73	1626	notsure	31.6	993	3125	NW_013652605.1	+	188	3423	notsure	68.2
i2_LQ_SZ_c81302/f1p7/2153	1	238	NW_013653722.1	-	98	892	ENH_00042720	11.1	239	2153	NW_013654751.1	-	10787	13795	ENH_00084200	88.9	i1_LQ_MZ2_c47773/f1p0/1236	1	349	NW_013653524.1	-	786	1143	ENH_00040280	27.9	350	1252	NW_013653038.1	+	239	2729	ENH_00033700	72.1
i3_LQ_SZ_c53476/f1p4/3030	1	812	NW_013655030.1	+	20970	21777	ENH_00022550	26.6	813	3051	NW_013655111.1	+	59306	62460	ENH_00028510	73.4	i2_LQ_MZ2_c94437/f1p6/2349	1	511	NW_013654580.1	-	12	729	ENH_00074460	21.8	512	2345	NW_013652030.1	-	3521	8866	ENH_00008960	78.1
i2_LQ_SZ_c100497/f1p25/2688	1	2265	NW_013654526.1	-	5114	11370	ENH_00071150	84.1	2266	2675	NW_013654860.1	+	4937	5864	ENH_00005100	15.2	i0_LQ_MZ2_c57227/f1p0/935	1	206	NW_013652169.1	-	419	623	ENH_00013990	21.7	207	948	NW_013653019.1	-	46125	46901	notsure	78.3
i1_LQ_SZ_c15371/f1p2/1457	1	765	NW_013654801.1	-	1540	2294	ENH_00053050	52.5	766	1458	NW_013654779.1	-	10483	12252	ENH_00085350	47.5	i2_LQ_MZ2_c82187/f1p1/2099	1	950	NW_013652129.1	-	670	5768	notsure	44.1	951	2156	NW_013652162.1	+	11	5672	ENH_00013730	55.9
i1_LQ_SZ_c66638/f1p5/1381	1	228	NW_013652236.1	-	94	318	ENH_00016430	16.5	229	1380	NW_013652055.1	+	67	1413	ENH_00010380	83.5	i0_LQ_MZ2_c14971/f1p0/876	1	374	NW_013651942.1	-	208	2040	notsure	46.4	375	806	NW_013652180.1	-	6329	7390	notsure	53.6
i2_LQ_SZ_c111641/f1p35/2037	1	726	NW_013654881.1	-	84	3773	notsure	35.6	727	2039	NW_013652699.1	+	604	1899	ENH_00028060	64.4	i2_LQ_MZ2_c97565/f1p0/2603	1	2116	NW_013654853.1	-	34	2150	ENH_00004110	81.3	2117	2603	NW_013654335.1	+	60	541	notsure	18.7
i2_LQ_SZ_c98544/f1p24/1827	1	596	NW_013654624.1	-	247	1434	ENH_00077230	32.6	597	1828	NW_013652017.1	+	99	5133	notsure	67.4	i3_LQ_MZ2_c18120/f1p0/3432	1	2150	NW_013654769.1	-	92	5150	ENH_00084960	62.7	2151	3427	NW_013654361.1	-	25523	26784	ENH_00057010	37.3
i2_LQ_SZ_c31452/f1p44/2643	1	2158	NW_013654853.1	-	28	2185	ENH_00004110	81.6	2159	2644	NW_013654335.1	+	67	546	notsure	18.4	i0_LQ_MZ2_c52085/f1p0/1003	1	545	NW_013651852.1	-	110	1077	ENH_00023390	54.3	546	1004	NW_013652488.1	-	4415	4879	ENH_00086330	45.7
i3_LQ_SZ_c26733/f1p0/3537	1	2371	NW_013654772.1	+	11200	13591	ENH_00085220	67	2372	3539	NW_013654775.1	+	2010	3181	ENH_00085240	33	i1_HQ_MZ2_c5423/f2p1/1364	1	834	NW_013654455.1	-	659	2878	ENH_00064940	61.1	835	1364	NW_013653236.1	-	39831	41049	ENH_00036570	38.9
i2_HQ_SZ_c45058/f2p3/2290	1	1402	NW_013654436.1	+	20475	21839	ENH_00063720	61.2	1403	2290	NW_013651730.1	-	19446	20326	notsure	38.8	i3_LQ_MZ2_c26739/f1p0/3123	1	895	NW_013652566.1	-	33	1463	notsure	28.1	896	3181	NW_013654332.1	-	24995	29737	notsure	71.9
i2_LQ_SZ_c4766/f1p6/2761	1	1421	NW_013654379.1	+	21389	26429	ENH_00059270	51.5	1422	2758	NW_013653104.1	+	292	2322	ENH_00034860	48.5	i4_LQ_MZ2_c13802/f1p0/4025	1	1410	NW_013654813.1	-	86	2595	notsure	35.1	1411	4019	NW_013654519.1	-	12897	20144	ENH_00070520	64.9
i2_LQ_SZ_c49252/f1p17/2746	1	1762	NW_013654756.1	-	534	3298	ENH_00084500	64	1763	2751	NW_013654504.1	+	4515	5546	ENH_00069210	36	i1_HQ_MZ2_c25717/f4p12/1518	1	603	NW_013652274.1	-	89	1113	ENH_00017440	39.7	604	1518	NW_013654052.1	+	96	1566	ENH_00046380	60.3
i2_HQ_SZ_c112646/f3p5/2855	2	1629	NW_013654344.1	+	26612	28239	ENH_00055770	57	1630	2855	NW_013652158.1	-	6576	7802	ENH_00013530	42.9	i0_LQ_MZ2_c82685/f1p0/983	1	527	NW_013651852.1	-	110	1057	ENH_00023390	53.6	528	983	NW_013652488.1	-	4417	4879	ENH_00086330	46.4
i1_LQ_SZ_c97378/f1p19/1597	7	901	NW_013652039.1	+	5675	8952	ENH_00009450	58.9	902	1520	NW_013652770.1	+	959	2337	ENH_00029600	40.7	i2_LQ_MZ2_c126911/f1p8/2139	1	581	NW_013655092.1	+	2169	2749	ENH_00024900	27.3	582	2126	NW_013652276.1	+	350	2975	ENH_00017470	72.7
i0_LQ_SZ_c32544/f1p0/603	1	202	NW_013652061.1	+	6041	6242	ENH_00010440	33.5	203	603	NW_013652736.1	-	7962	8503	ENH_00029090	66.5	i0_LQ_MZ2_c9948/f1p0/930	1	541	NW_013654443.1	+	22924	23464	ENH_00064280	58.2	542	930	NW_013651875.1	-	11191	11570	notsure	41.8
i1_LQ_SZ_c11502/f1p2/1452	1	812	NW_013652772.1	-	164	987	notsure	56.1	813	1448	NW_013654509.1	-	19486	20118	notsure	43.9	i4_LQ_MZ2_c6777/f1p2/4370	1	1656	NW_013653733.1	+	34495	37429	ENH_00043220	38.1	1657	4351	NW_013654508.1	-	16552	21020	notsure	61.9
i0_LQ_SZ_c34640/f1p0/903	1	299	NW_013654500.1	-	427	725	ENH_00068900	33.1	300	903	NW_013652961.1	-	48093	48697	ENH_00032480	66.9	i1_LQ_MZ2_c25968/f1p16/1292	4	931	NW_013654359.1	-	19220	20175	notsure	71.8	932	1292	NW_013654191.1	+	160417	162436	ENH_00048900	27.9
i1_LQ_SZ_c4240/f2p0/1954	8	843	NW_013654520.1	-	651	3444	ENH_00070530	42.9	844	1946	NW_013652505.1	-	1461	4602	ENH_00023730	56.6	i1_LQ_MZ2_c38166/f1p2/1072	1	598	NW_013654359.1	-	19103	19694	notsure	55.7	599	1073	NW_013652079.1	-	2649	3123	notsure	44.3
i2_LQ_SZ_c72060/f1p16/3040	2	1788	NW_013654344.1	+	26610	28445	ENH_00055770	58.7	1789	3043	NW_013652158.1	-	6575	7829	ENH_00013530	41.2	i3_HQ_MZ2_c48804/f19p1/3810	1	2202	NW_013652779.1	-	9	2210	ENH_00029730	57.8	2203	3808	NW_013653758.1	-	37	1825	ENH_00043450	42.2
i2_LQ_SZ_c22007/f1p1/2055	2	498	NW_013654451.1	+	21358	22256	ENH_00064700	24.1	499	2052	NW_013654746.1	-	11789	13316	ENH_00083860	75.3	i4_LQ_MZ2_c2450/f1p0/4297	3	603	NW_013654745.1	-	9880	10468	ENH_00083810	13.9	604	4311	NW_013654801.1	-	16085	23068	ENH_00053100	86
i0_LQ_SZ_c11462/f1p0/968	1	466	NW_013652812.1	+	3025	3771	notsure	48.1	467	969	NW_013652795.1	+	851	1449	ENH_00029980	51.9	i1_LQ_MZ2_c27809/f1p0/1312	1	735	NW_013652772.1	-	164	1182	notsure	56	736	1312	NW_013654509.1	-	19485	20118	notsure	44
i1_LQ_SZ_c11363/f1p17/1583	1	1071	NW_013655324.1	-	17712	18783	ENH_00043770	67.6	1072	1584	NW_013655088.1	-	8453	8973	ENH_00024800	32.4	i2_HQ_MZ2_c186252/f165p30/2499	1	2195	NW_013651790.1	-	63262	138754	ENH_00086130,ENH_00086080,ENH_00086060,ENH_00086090,ENH_00086040,ENH_00086030,ENH_00086100,ENH_00086110	87.8	2196	2499	NW_013655237.1	+	32730	33034	notsure	12.2
i3_LQ_SZ_c39845/f1p0/3207	1	1176	NW_013653542.1	+	35531	37801	ENH_00041200	36.7	1177	3201	NW_013651817.1	+	156	3818	ENH_00000220	63.3	i4_LQ_MZ2_c10242/f1p0/4436	1	487	NW_013652952.1	-	705	1190	ENH_00032280	10.7	488	4538	NW_013653372.1	+	20	4074	ENH_00038620	89.3
i1_LQ_SZ_c60174/f1p0/1064	1	259	NW_013654378.1	-	204830	205089	notsure	24.3	260	1065	NW_013654327.1	-	18012	20989	notsure	75.6	i1_HQ_MZ2_c2445/f3p13/1590	1	1391	NW_013651790.1	-	50224	137849	ENH_00086130,ENH_00086080,ENH_00086060,ENH_00086090,ENH_00086040,ENH_00086030,ENH_00086100,ENH_00085990,ENH_00086110	87.5	1392	1587	NW_013655237.1	+	32831	33027	notsure	12.3
i3_LQ_SZ_c4151/f1p5/3447	1	1543	NW_013652560.1	-	14	1795	ENH_00025040	44.7	1544	3451	NW_013655113.1	-	1770	3780	ENH_00027070	55.3	i3_LQ_MZ2_c13875/f1p6/3006	1	2171	NW_013655146.1	+	47034	49555	ENH_00029720	71.6	2172	3032	NW_013652397.1	+	30	2480	ENH_00021020	28.4
i2_LQ_SZ_c158387/f1p43/2762	1	373	NW_013654584.1	+	17675	18047	notsure	13.5	374	2763	NW_013654470.1	+	165	3351	ENH_00066730,ENH_00066720	86.5	i3_LQ_MZ2_c42043/f1p16/3443	1	1005	NW_013654341.1	-	54	1546	ENH_00055490	29.2	1006	3436	NW_013654586.1	-	12048	17937	ENH_00074950	70.8
i2_LQ_SZ_c136639/f2p10/2065	2	291	NW_013651743.1	-	12	644	notsure	14	292	2066	NW_013654632.1	-	14928	16748	ENH_00077800	85.8	i1_LQ_MZ2_c3909/f1p0/1942	1	1167	NW_013651980.1	-	270	2795	ENH_00007230	59.8	1168	1951	NW_013654387.1	+	72	1819	ENH_00059950	40.2
i2_LQ_SZ_c20854/f1p0/2409	1	1821	NW_013654756.1	-	104	3145	ENH_00084500	75.6	1822	2409	NW_013651978.1	-	8881	10000	notsure	24.4	i2_LQ_MZ2_c179846/f1p26/2040	1	679	NW_013653019.1	-	936	2233	ENH_00033470	33.3	680	2040	NW_013654668.1	-	13005	15805	notsure	66.7
i1_LQ_SZ_c129542/f1p1/1477	2	1003	NW_013654359.1	-	19103	20091	notsure	67.8	1004	1478	NW_013652079.1	-	2649	3123	notsure	32.1	i1_LQ_MZ2_c20462/f1p53/1734	1	201	NW_013653633.1	-	1150	1350	notsure	11.6	202	1733	NW_013655036.1	+	1419	4413	ENH_00021260	88.4
i3_LQ_SZ_c53276/f1p0/3027	21	406	NW_013651727.1	-	18801	19440	notsure	12.8	407	3024	NW_013655324.1	-	15922	18457	ENH_00043770	86.6	i1_LQ_MZ2_c41159/f1p3/1710	1	672	NW_013654390.1	-	13012	13689	ENH_00060110	39.3	673	1710	NW_013654569.1	+	4249	11356	notsure	60.7
i1_LQ_SZ_c100206/f1p2/1315	14	403	NW_013653780.1	+	1141	1662	ENH_00043640	29.9	404	1304	NW_013651792.1	-	13684	15708	ENH_00082370	69.1	i0_HQ_MZ2_c1823/f6p4/874	1	505	NW_013654875.1	-	1337	3887	ENH_00009970	57.8	506	874	NW_013652214.1	+	1003	1371	notsure	42.2
i0_LQ_SZ_c24581/f1p2/933	1	655	NW_013654649.1	+	7872	10584	ENH_00079150	70.2	656	933	NW_013654285.1	-	31240	31730	ENH_00049000	29.8	i2_LQ_MZ2_c186262/f1p4/2613	1	2130	NW_013654853.1	-	28	2161	ENH_00004110	81.5	2131	2615	NW_013654335.1	+	67	544	notsure	18.5
i2_LQ_SZ_c71034/f1p15/2361	1	734	NW_013654795.1	-	12	1186	ENH_00052390	31	735	2370	NW_013652829.1	+	364	1907	ENH_00030650	69	i2_LQ_MZ2_c22522/f1p46/2992	1	2683	NW_013654933.1	+	2373	5078	ENH_00012300	89.7	2684	2991	NW_013652976.1	-	2369	2676	notsure	10.3
i3_LQ_SZ_c27001/f1p2/3444	2	1935	NW_013654530.1	+	17477	19412	ENH_00071910	56.1	1936	3448	NW_013652048.1	-	6469	7961	notsure	43.9	i1_LQ_MZ2_c5386/f1p1/1579	2	637	NW_013655360.1	+	31695	33817	notsure	40.3	638	1576	NW_013652429.1	-	54924	58341	ENH_00022050	59.4
i2_LQ_SZ_c93568/f1p11/2252	1	1466	NW_013651805.1	-	709	2617	ENH_00084830	64.9	1467	2260	NW_013653534.1	-	685	1421	ENH_00040340	35.1	i2_LQ_MZ2_c115659/f1p0/2104	1	1379	NW_013655024.1	-	88	1693	ENH_00020120	65.4	1380	2108	NW_013652458.1	-	3821	4901	ENH_00022340	34.6
i1_LQ_SZ_c52400/f1p1/1831	3	1632	NW_013651697.1	-	1904	4882	ENH_00064430	88.6	1633	1840	NW_013652030.1	+	1799	2006	ENH_00008950	11.3	i1_HQ_MZ2_c62672/f2p1/1387	1	517	NW_013654662.1	+	13510	14332	ENH_00079740	37	518	1396	NW_013654719.1	+	535	2342	ENH_00082990	63
i2_LQ_SZ_c128558/f1p76/2503	1	644	NW_013653722.1	-	98	695	ENH_00042720	25.6	645	2513	NW_013654751.1	-	10785	13795	ENH_00084200	74.4	i0_HQ_MZ2_c73807/f2p2/918	1	535	NW_013654443.1	+	22927	23464	ENH_00064280	58.2	536	919	NW_013651875.1	-	11196	11570	notsure	41.8
i0_LQ_SZ_c67620/f1p49/758	1	488	NW_013655252.1	+	245	733	notsure	64.4	489	752	NW_013652415.1	+	53711	53973	notsure	34.8	i3_LQ_MZ2_c5712/f1p4/3599	1	703	NW_013652299.1	-	101	1586	ENH_00018300	19.5	704	3611	NW_013652313.1	-	1709	5929	ENH_00018660,ENH_00018650	80.5
i1_LQ_SZ_c112248/f1p3/1047	1	689	NW_013652643.1	-	86	1032	ENH_00027090	65.7	690	1048	NW_013654624.1	-	16475	16872	notsure	34.3	i2_LQ_MZ2_c166138/f1p5/2324	1	1763	NW_013652113.1	+	4180	7004	ENH_00011840	75.7	1764	2328	NW_013652551.1	-	504	3540	ENH_00024910	24.3
i2_LQ_SZ_c45087/f1p2/2758	1	1375	NW_013654623.1	+	13095	16034	ENH_00077220	49.9	1376	2757	NW_013652049.1	-	1548	7752	ENH_00009800	50.1	i0_LQ_MZ2_c25779/f1p0/757	1	473	NW_013652957.1	+	2512	2926	ENH_00032340	63	474	751	NW_013653421.1	+	10	282	notsure	37
i2_LQ_SZ_c151598/f1p10/2848	1	695	NW_013654523.1	-	78	3702	notsure	24.3	696	2860	NW_013654660.1	+	473	3830	ENH_00079590	75.7	i1_LQ_MZ2_c64348/f2p2/1413	1	396	NW_013654490.1	-	39	436	ENH_00068330	28	397	1415	NW_013652506.1	-	1602	4575	notsure	72
i4_LQ_SZ_c6750/f1p0/4622	1	1369	NW_013655287.1	+	78	1714	notsure	29.9	1370	4585	NW_013652605.1	+	188	3400	notsure	70.1	i5_LQ_MZ2_c3440/f1p8/5276	1	751	NW_013651827.1	-	299	6278	ENH_00000610	14	752	5376	NW_013655295.1	-	58046	65550	ENH_00050720	86
i1_LQ_SZ_c45845/f1p3/1106	1	691	NW_013652643.1	-	86	1035	ENH_00027090	62.5	692	1105	NW_013654624.1	-	16460	16872	notsure	37.5	i0_LQ_MZ2_c58728/f1p0/1006	1	552	NW_013651852.1	-	110	1083	ENH_00023390	54.8	553	1007	NW_013652488.1	-	4416	4879	ENH_00086330	45.2
i4_LQ_SZ_c9688/f1p0/4489	1	3298	NW_013654953.1	-	63	5394	ENH_00014110	74	3299	4457	NW_013654460.1	-	20742	22663	ENH_00065970	26	i2_LQ_MZ2_c69882/f1p5/2965	1	556	NW_013651682.1	-	4448	5033	ENH_00061950	18.8	557	2965	NW_013652743.1	+	25106	30785	notsure	81.2
i0_LQ_SZ_c659/f1p0/797	1	141	NW_013654378.1	-	180422	180986	notsure	17.7	142	796	NW_013655240.1	+	5256	8340	notsure	82.3	i1_LQ_MZ2_c24373/f1p1/1337	3	702	NW_013652772.1	-	164	1179	notsure	52.3	703	1339	NW_013654509.1	-	19485	20118	notsure	47.6
i2_LQ_SZ_c73030/f1p62/2294	1	553	NW_013652236.1	-	150	694	ENH_00016430	24.1	554	2297	NW_013652055.1	+	12	1795	ENH_00010380	75.9	i3_LQ_MZ2_c37268/f1p0/3927	1	621	NW_013652509.1	+	3760	4380	ENH_00023870	15.8	622	3929	NW_013652821.1	-	47880	52057	ENH_00030590	84.2
i3_LQ_SZ_c14666/f1p9/3099	1	937	NW_013654338.1	-	989	1924	ENH_00055260	30.1	938	3108	NW_013655239.1	+	15	3285	ENH_00036640	69.8	i2_LQ_MZ2_c72435/f1p4/2687	1	2401	NW_013651877.1	+	6435	11335	ENH_00060730	89.5	2402	2684	NW_013654394.1	-	22202	22791	notsure	10.5
i2_LQ_SZ_c127610/f1p37/3063	1	885	NW_013652560.1	-	172	1065	ENH_00025040	28.9	886	3064	NW_013655113.1	-	1703	3938	ENH_00027070	71.1	i1_LQ_MZ2_c3756/f1p1/1559	1	891	NW_013654476.1	+	19043	21796	ENH_00067300	57	892	1562	NW_013654121.1	-	30666	33668	notsure	43
i1_LQ_SZ_c66246/f1p13/1487	1	384	NW_013652541.1	+	3135	3517	notsure	25.8	385	1487	NW_013651852.1	+	6451	10462	ENH_00001840,ENH_00001820	74.2	i6_HQ_MZ2_c35/f4p0/6841	1	4009	NW_013652509.1	+	866	4867	ENH_00023870	58.6	4010	6843	NW_013652821.1	-	47867	51570	ENH_00030590	41.4
i1_LQ_SZ_c22888/f1p55/2022	16	715	NW_013655219.1	+	184116	184987	ENH_00035820	34.6	716	2022	NW_013654303.1	-	25999	28419	ENH_00051300	64.6	i4_LQ_MZ2_c5638/f1p0/4990	1	1482	NW_013652052.1	-	839	2319	ENH_00012690	29.8	1483	4971	NW_013654443.1	+	12	3504	notsure	70.2
i2_LQ_SZ_c66623/f1p24/1962	1	834	NW_013654662.1	+	13510	14332	ENH_00079740	42.5	835	1964	NW_013654719.1	+	535	2342	ENH_00082990	57.5	i2_LQ_MZ2_c52661/f1p61/2814	1	1181	NW_013653219.1	+	976	2292	ENH_00036330	42.1	1182	2806	NW_013651844.1	-	62269	63984	ENH_00001730	57.9
i0_LQ_SZ_c8005/f1p5/825	1	333	NW_013655307.1	+	36366	36695	notsure	40.4	334	821	NW_013654378.1	-	67252	67738	ENH_00065470	59.2	i3_LQ_MZ2_c18861/f1p0/3137	1	856	NW_013654329.1	-	81	1538	ENH_00054290	27.6	857	3106	NW_013651994.1	-	5131	9288	ENH_00007630	72.4
i2_LQ_SZ_c31208/f1p175/2485	1	459	NW_013654502.1	+	16632	21042	ENH_00069200	18.5	460	2487	NW_013651834.1	-	9701	11625	ENH_00000960	81.5	i0_LQ_MZ2_c70534/f1p9/968	5	542	NW_013651852.1	-	110	1068	ENH_00023390	55.6	543	968	NW_013652488.1	-	4410	4879	ENH_00086330	44
i3_LQ_SZ_c42238/f1p0/3361	1	2221	NW_013654502.1	+	16635	21042	ENH_00069200	66.3	2222	3349	NW_013651834.1	-	9702	11625	ENH_00000960	33.7	i1_LQ_MZ2_c45688/f1p1/1430	1	462	NW_013654582.1	-	130	1920	notsure	32.2	463	1434	NW_013655074.1	-	1479	3586	notsure	67.8
i2_LQ_SZ_c30480/f1p119/2839	22	2049	NW_013655113.1	+	1774	3869	notsure	71.4	2050	2832	NW_013652560.1	+	103	1179	notsure	27.6	i1_HQ_MZ2_c2789/f6p21/1851	1	838	NW_013652036.1	-	108	1102	ENH_00009120	45.3	839	1851	NW_013654666.1	+	139	1742	ENH_00080040	54.7
i3_LQ_SZ_c4039/f1p30/3785	1	1966	NW_013654502.1	+	16636	21042	ENH_00069200	50.5	1967	3891	NW_013651834.1	-	9696	11625	ENH_00000960	49.5	i3_LQ_MZ2_c39558/f1p0/3243	1	484	NW_013652952.1	-	705	1186	ENH_00032280	15.1	485	3213	NW_013653372.1	+	20	2758	ENH_00038620	84.9
i0_LQ_SZ_c26856/f1p82/679	1	232	NW_013652560.1	-	318	549	ENH_00025040	34.1	233	680	NW_013655113.1	-	1824	3523	ENH_00027070	65.9	i3_LQ_MZ2_c6249/f1p49/3145	1	1568	NW_013654520.1	-	6	4698	ENH_00070530	50.2	1569	3123	NW_013652505.1	-	1461	4635	ENH_00023730	49.8
i2_LQ_SZ_c129987/f1p10/2412	1	434	NW_013651734.1	+	19870	20291	notsure	18	435	2410	NW_013652250.1	+	476	2917	ENH_00016790	82	i3_LQ_MZ2_c22929/f1p8/3201	1	1149	NW_013655309.1	-	162	5865	ENH_00042460	35.2	1150	3264	NW_013651996.1	-	6500	9343	ENH_00007770	64.8
i1_LQ_SZ_c112025/f1p2/1868	1	229	NW_013652353.1	-	268	496	notsure	12.2	230	1871	NW_013653873.1	+	383	3787	ENH_00044590	87.8	i2_LQ_MZ2_c26610/f1p21/2684	1	2152	NW_013655302.1	-	4861	6961	notsure	80.1	2153	2685	NW_013654353.1	+	18065	18659	notsure	19.9
i2_LQ_SZ_c98572/f1p7/2641	1	1094	NW_013652412.1	-	72	1186	ENH_00086310	41.5	1095	2637	NW_013651837.1	-	8879	11786	ENH_00021270	58.5	i2_LQ_MZ2_c188182/f1p11/2385	1	511	NW_013654580.1	-	12	729	ENH_00074460	21.4	512	2384	NW_013652030.1	-	3516	8866	ENH_00008960	78.6
i3_LQ_SZ_c41626/f1p2/3209	26	643	NW_013654813.1	-	86	1811	notsure	19.2	644	3211	NW_013654519.1	-	12894	20144	ENH_00070520	80	i2_LQ_MZ2_c15768/f1p31/2160	1	1676	NW_013654853.1	-	28	1703	ENH_00004110	77.6	1677	2160	NW_013654335.1	+	67	546	notsure	22.4
i2_LQ_SZ_c4576/f1p78/2672	1	1546	NW_013651900.1	+	81751	83781	ENH_00004310	57.8	1547	2670	NW_013653769.1	+	3984	5412	notsure	42.1	i2_LQ_MZ2_c11588/f1p40/3008	1	2441	NW_013651828.1	-	11244	15251	ENH_00001000	81	2442	3012	NW_013653372.1	+	2001	2572	notsure	19
i3_LQ_SZ_c42908/f1p0/3168	2	2870	NW_013652275.1	+	2308	7102	notsure	88.7	2871	3236	NW_013652745.1	-	1343	3741	notsure	11.3	i2_LQ_MZ2_c56507/f1p5/2154	1	1420	NW_013651823.1	+	10084	12410	ENH_00000560	65.9	1421	2154	NW_013655302.1	+	406	2786	ENH_00041720	34.1
i4_LQ_SZ_c10891/f1p16/4058	1	2276	NW_013654502.1	+	17149	21042	ENH_00069200	56	2277	4065	NW_013651834.1	-	9701	11625	ENH_00000960	44	i2_LQ_MZ2_c98544/f1p8/2232	1	1246	NW_013652244.1	-	87	2314	notsure	55.8	1247	2234	NW_013651790.1	+	1368	2344	ENH_00086580	44.2
i4_LQ_SZ_c9163/f1p0/4067	1	2581	NW_013654338.1	-	47	3236	ENH_00055260	62.3	2582	4117	NW_013655239.1	+	1094	3280	ENH_00036640	37.1	i1_LQ_MZ2_c49654/f1p1/1958	1	1383	NW_013652039.1	+	5642	8952	ENH_00009450	70.5	1384	1963	NW_013652770.1	+	959	2346	ENH_00029600	29.5
i1_LQ_SZ_c117222/f1p0/1560	1	178	NW_013652236.1	-	150	318	ENH_00016430	11.4	179	1560	NW_013652055.1	+	12	1397	ENH_00010380	88.6	i3_LQ_MZ2_c19276/f1p0/3532	1	2360	NW_013654769.1	-	92	5378	ENH_00084960	65.6	2361	3600	NW_013654361.1	-	25527	26784	ENH_00057010	34.4
i1_LQ_SZ_c6150/f1p6/1618	1	270	NW_013653913.1	+	35966	36223	notsure	16.7	271	1617	NW_013651737.1	+	1902	18745	ENH_00071110,ENH_00071100	83.3	i2_LQ_MZ2_c68261/f1p3/2376	1	1891	NW_013654853.1	-	28	1919	ENH_00004110	79.6	1892	2375	NW_013654335.1	+	67	545	notsure	20.4
i1_LQ_SZ_c115440/f1p4/1199	1	183	NW_013652236.1	-	150	318	ENH_00016430	15.2	184	1200	NW_013652055.1	+	12	1117	ENH_00010380	84.8	i1_LQ_MZ2_c53073/f1p30/1857	1	506	NW_013652506.1	-	110	1032	ENH_00023740	27.2	507	1857	NW_013655132.1	+	38411	40016	notsure	72.7
i0_LQ_SZ_c5946/f1p30/868	1	558	NW_013652643.1	-	86	1032	ENH_00027090	64.3	559	868	NW_013654624.1	-	16460	16872	notsure	35.7	i1_LQ_MZ2_c47532/f1p2/1107	1	339	NW_013652197.1	-	1448	4576	notsure	30.4	340	1115	NW_013652510.1	+	279	4339	notsure	69.6
i2_LQ_SZ_c44288/f1p15/2224	1	1171	NW_013653913.1	+	33249	36223	ENH_00045020	52.5	1172	2231	NW_013651737.1	+	1902	3303	ENH_00071100	47.5	i2_LQ_MZ2_c128589/f1p8/2414	1	580	NW_013653146.1	+	901	1496	ENH_00035310	24	581	2418	NW_013654409.1	-	16813	19877	ENH_00061600	76
i3_LQ_SZ_c4224/f1p3/3831	1	2782	NW_013651917.1	-	2545	53354	ENH_00004810,ENH_00004780,ENH_00004830,ENH_00004740,ENH_00004790,ENH_00004750,ENH_00004760	72.5	2783	3837	NW_013653769.1	+	6439	7518	ENH_00043520	27.5	i2_LQ_MZ2_c207318/f1p4/2011	4	1742	NW_013652138.1	-	12	26465	notsure	86.4	1743	2012	NW_013652396.1	+	90	1135	notsure	13.4
i2_LQ_SZ_c47758/f1p9/2641	1	1631	NW_013651989.1	-	3	2696	ENH_00007520	61.7	1632	2644	NW_013651763.1	+	24	1812	ENH_00077680	38.3	i2_LQ_MZ2_c195827/f1p5/2079	9	835	NW_013652939.1	+	231	2813	ENH_00032190	39.7	836	2081	NW_013654798.1	+	275	3365	ENH_00052820	59.9
i3_LQ_SZ_c3648/f1p0/3185	1	1090	NW_013651772.1	+	35090	36351	ENH_00078950	34.3	1091	3182	NW_013654880.1	+	43380	45482	notsure	65.7	i1_LQ_MZ2_c27145/f1p2/1818	1	1087	NW_013655334.1	-	56	3168	ENH_00044750	59.8	1088	1816	NW_013654170.1	+	616	2908	ENH_00047620	40.1
i2_LQ_SZ_c21454/f1p1/2039	1	1744	NW_013651785.1	-	1052	2792	notsure	86	1745	2029	NW_013654956.1	-	41690	41970	ENH_00014440	14	i0_LQ_MZ2_c6303/f1p3/858	2	532	NW_013654443.1	+	22934	23464	ENH_00064280	61.9	533	858	NW_013651875.1	-	11253	11570	notsure	38
i2_LQ_SZ_c26490/f1p14/2750	1	2424	NW_013654332.1	-	62	2790	ENH_00054690	88.1	2425	2751	NW_013652693.1	+	298	1431	ENH_00027900	11.9	i2_LQ_MZ2_c133400/f1p4/2500	1	2163	NW_013651877.1	+	6435	11335	ENH_00060730	86.3	2164	2505	NW_013654394.1	-	22143	22791	notsure	13.7
i2_LQ_SZ_c66631/f1p2/2821	1	1323	NW_013651676.1	-	147	3230	ENH_00060240	46.9	1324	2822	NW_013651917.1	+	502	4801	ENH_00004730	53.1	i0_LQ_MZ2_c78557/f1p0/996	1	551	NW_013651852.1	-	110	1083	ENH_00023390	55.6	552	991	NW_013652488.1	-	4412	4879	ENH_00086330	44.4
i2_LQ_SZ_c52144/f1p12/2178	1	741	NW_013651664.1	-	1341	2624	ENH_00057360	34	742	2180	NW_013654455.1	-	18982	20423	ENH_00065000,ENH_00064990	66	i2_LQ_MZ2_c186701/f3p1/2649	1	2160	NW_013654853.1	-	28	2188	ENH_00004110	81.5	2161	2651	NW_013654335.1	+	67	551	notsure	18.5
i2_LQ_SZ_c129934/f1p17/2783	1	1752	NW_013651688.1	+	18632	22869	ENH_00062630	62.9	1753	2784	NW_013652531.1	+	87	2389	notsure	37.1	i0_LQ_MZ2_c88165/f1p0/975	1	548	NW_013651852.1	-	110	1079	ENH_00023390	56.2	549	975	NW_013652488.1	-	4411	4879	ENH_00086330	43.8
i1_LQ_SZ_c78302/f1p3/1653	1	396	NW_013654854.1	+	84179	84577	ENH_00004550	23.9	397	1656	NW_013655088.1	-	6310	26103	ENH_00024820,ENH_00024800,ENH_00024830,ENH_00024810	76.1	i3_LQ_MZ2_c20028/f1p0/3156	1	2413	NW_013654143.1	+	28228	35200	notsure	74.9	2414	3223	NW_013652222.1	-	6497	7306	notsure	25.1
i3_LQ_SZ_c42386/f1p4/3343	1	1747	NW_013652560.1	-	14	1812	ENH_00025040	52.3	1748	3342	NW_013655113.1	-	2118	3780	ENH_00027070	47.7	i1_LQ_MZ2_c9885/f1p9/1795	1	512	NW_013654905.1	+	71138	71649	ENH_00009960	28.4	513	1803	NW_013651986.1	+	508	1842	ENH_00007640	71.6
i2_LQ_SZ_c65226/f1p15/2073	12	837	NW_013654493.1	+	18701	19722	notsure	39.8	838	2073	NW_013651679.1	+	66	4724	ENH_00061160	59.6	i2_LQ_MZ2_c51391/f1p3/2950	1	1031	NW_013653990.1	+	261	1291	notsure	34.9	1032	2958	NW_013654495.1	+	1120	3047	notsure	65.1
i1_LQ_SZ_c98784/f1p0/1491	1	307	NW_013654942.1	+	6491	7547	notsure	20.5	308	1495	NW_013653574.1	+	61	1522	notsure	79.5	i4_LQ_MZ2_c6529/f1p0/4900	1	3005	NW_013651816.1	+	5017	12628	ENH_00000210	61.3	3006	4901	NW_013654512.1	+	192	4324	ENH_00069860	38.7
i0_LQ_SZ_c25877/f1p9/528	1	389	NW_013654457.1	-	130915	137226	ENH_00066470	73.7	390	528	NW_013654603.1	-	11521	11659	notsure	26.3	i1_HQ_MZ2_c48223/f2p0/1151	1	395	NW_013654419.1	+	20684	22159	notsure	34.3	396	1153	NW_013652492.1	-	2743	3612	ENH_00023410	65.7
i1_LQ_SZ_c15130/f1p1/1133	1	775	NW_013652643.1	-	86	1024	ENH_00027090	68.6	776	1129	NW_013654624.1	-	16474	16872	notsure	31.4	i3_LQ_MZ2_c54343/f1p0/3047	1	1564	NW_013652900.1	+	78	2130	ENH_00031830	51.3	1565	3051	NW_013652194.1	-	3632	6435	ENH_00014830	48.7
i4_LQ_SZ_c7843/f1p0/4703	1	2294	NW_013655336.1	-	12	2305	ENH_00046010	48.7	2295	4712	NW_013654453.1	-	20616	23033	ENH_00064880	51.3	i2_LQ_MZ2_c183841/f1p33/2986	1	569	NW_013651833.1	+	11586	12531	ENH_00000930	19.1	570	2983	NW_013652265.1	+	282	4104	ENH_00017220	80.9
i1_LQ_SZ_c22841/f1p7/1103	1	499	NW_013651993.1	-	676	4393	notsure	45.2	500	1105	NW_013654693.1	+	64	668	ENH_00081460	54.8	i3_LQ_MZ2_c10047/f1p0/3384	20	2030	NW_013652097.1	+	5274	8652	ENH_00011290	59.4	2031	3388	NW_013652479.1	-	54376	56922	ENH_00023370	40.1
i0_LQ_SZ_c4693/f1p0/928	1	593	NW_013652487.1	+	33711	42263	ENH_00023510	63.9	594	928	NW_013651735.1	+	7886	8218	notsure	36.1	i2_LQ_MZ2_c13619/f1p1/3048	1	2153	NW_013652195.1	+	2475	6743	ENH_00014860	70.6	2154	3048	NW_013652200.1	+	969	2686	ENH_00015040	29.4
i4_LQ_SZ_c3426/f1p0/4085	1	2277	NW_013654502.1	+	16637	21042	ENH_00069200	54	2278	4219	NW_013651834.1	-	9699	11625	ENH_00000960	46	i2_LQ_MZ2_c145436/f1p24/2147	1	996	NW_013654288.1	+	2692	31778	ENH_00049290,ENH_00049270,ENH_00049260,ENH_00049230,ENH_00049240	46.4	997	2147	NW_013651710.1	-	9833	10974	ENH_00067180	53.6
i2_HQ_SZ_c8173/f5p6/2397	4	1085	NW_013654493.1	+	18449	19722	notsure	45.1	1086	2398	NW_013651679.1	+	66	4723	ENH_00061160	54.8	i2_LQ_MZ2_c209232/f1p7/1983	1	428	NW_013654712.1	-	63	1037	notsure	21.6	429	1982	NW_013652429.1	+	127	3487	ENH_00021910	78.4
i4_LQ_SZ_c8855/f1p0/4225	1	2340	NW_013654502.1	+	16634	21042	ENH_00069200	54.2	2341	4320	NW_013651834.1	-	9697	11625	ENH_00000960	45.8	i2_LQ_MZ2_c66034/f1p2/2540	1	463	NW_013654944.1	-	645	1484	ENH_00013540	18.1	464	2544	NW_013651940.1	-	1866	8487	ENH_00005380	81.2
i2_LQ_SZ_c23859/f1p22/3118	13	1169	NW_013652560.1	-	14	1179	ENH_00025040	37.1	1170	3118	NW_013655113.1	-	1767	3780	ENH_00027070	62.5	i3_HQ_MZ2_c9346/f2p2/3580	1	1115	NW_013652676.1	+	49013	50607	ENH_00027860	31.2	1116	3579	NW_013654456.1	-	14560	21404	ENH_00065070,ENH_00065050	68.8
i1_LQ_SZ_c21618/f1p5/1751	1	597	NW_013651717.1	+	94419	95409	ENH_00068710	34.3	598	1743	NW_013655309.1	-	23941	25118	ENH_00042480	65.7	i2_LQ_MZ2_c7418/f1p17/2292	1	1557	NW_013654510.1	+	14080	20017	ENH_00069520	67.9	1558	2293	NW_013654151.1	-	31305	33992	ENH_00047580	32.1
i3_LQ_SZ_c16639/f1p0/3030	14	908	NW_013654609.1	-	946	2777	ENH_00076460	31.1	909	2863	NW_013655201.1	+	1408	3306	ENH_00032990	68	i2_LQ_MZ2_c70368/f1p4/2747	1	2308	NW_013654434.1	+	12686	23848	ENH_00063350	83.9	2309	2747	NW_013654658.1	+	721	1413	notsure	16
i1_LQ_SZ_c101101/f1p2/1930	1	268	NW_013654735.1	+	14348	14615	notsure	14	269	1915	NW_013653004.1	-	567	2873	notsure	85.8	i1_LQ_MZ2_c50499/f1p0/1341	1	514	NW_013654662.1	+	13510	14332	ENH_00079740	38.4	515	1340	NW_013654719.1	+	535	2342	ENH_00082990	61.6
i3_LQ_SZ_c32890/f1p0/3656	1	1719	NW_013654502.1	+	17971	21042	ENH_00069200	46.9	1720	3663	NW_013651834.1	-	9696	11625	ENH_00000960	53.1	i2_LQ_MZ2_c30288/f1p16/2763	1	1417	NW_013654483.1	-	7	16139	ENH_00067810	51.3	1418	2764	NW_013655308.1	+	476	4108	notsure	48.7
i0_LQ_SZ_c42004/f1p9/887	1	605	NW_013652643.1	-	86	965	ENH_00027090	67.1	606	902	NW_013654624.1	-	16472	16872	notsure	32.9	i0_LQ_MZ2_c30841/f1p0/720	1	588	NW_013654980.1	-	7	6467	notsure	81.7	589	720	NW_013652708.1	+	4020	4138	notsure	18.3
i1_LQ_SZ_c41445/f1p1/1753	1	1349	NW_013653913.1	+	33203	36223	ENH_00045020	77	1350	1752	NW_013651737.1	+	1902	3303	ENH_00071100	23	i3_HQ_MZ2_c20980/f2p0/3207	1	1014	NW_013654364.1	-	1522	3249	ENH_00057380	31.6	1015	3206	NW_013651775.1	-	12214	16399	ENH_00079130	68.4
i2_LQ_SZ_c130434/f1p27/2312	1	1712	NW_013651993.1	-	676	8332	notsure	73.9	1713	2317	NW_013654693.1	+	64	667	ENH_00081460	26.1	i2_LQ_MZ2_c51697/f1p29/2640	4	2158	NW_013654853.1	-	28	2181	ENH_00004110	81.7	2159	2638	NW_013654335.1	+	67	541	notsure	18.2
i2_LQ_SZ_c6449/f1p2/2581	4	2170	NW_013652969.1	+	1151	3317	ENH_00032380	84	2171	2580	NW_013652206.1	-	6747	7156	notsure	15.9	i2_LQ_MZ2_c82259/f1p14/2183	1	877	NW_013653873.1	+	35021	36735	ENH_00044640	40.2	878	2182	NW_013652334.1	-	3884	5997	ENH_00019220	59.8
i3_LQ_SZ_c10514/f1p16/3403	1	1769	NW_013654609.1	-	16	2780	ENH_00076460	51.2	1770	3451	NW_013655201.1	+	1659	3345	ENH_00032990	48.7	i2_LQ_MZ2_c153445/f1p21/2592	17	2069	NW_013654853.1	-	28	2079	ENH_00004110	79.1	2070	2596	NW_013654335.1	+	67	589	notsure	20.3
i1_LQ_SZ_c103248/f1p0/1327	1	174	NW_013652236.1	-	150	318	ENH_00016430	13.1	175	1322	NW_013652055.1	+	12	1162	ENH_00010380	86.5	i1_LQ_MZ2_c24494/f1p0/1547	1	1396	NW_013654778.1	+	10370	12778	ENH_00085320	89.9	1397	1553	NW_013653291.1	+	52	208	notsure	10.1
i1_LQ_SZ_c51310/f1p14/1260	1	941	NW_013655088.1	-	5108	13188	ENH_00024800,ENH_00024810	74.7	942	1260	NW_013655283.1	-	19619	20002	ENH_00039920	25.3	i2_LQ_MZ2_c52347/f1p11/2618	5	1056	NW_013652412.1	-	72	1145	ENH_00086310	40.2	1057	2620	NW_013651837.1	-	8858	11786	ENH_00021270	59.7
i3_LQ_SZ_c53829/f1p42/3034	3	2660	NW_013654310.1	+	26824	30091	ENH_00051880	87.7	2661	3030	NW_013651848.1	-	11070	11792	ENH_00001550	12.2	i3_LQ_MZ2_c39991/f1p0/3507	1	551	NW_013651852.1	-	110	1083	ENH_00023390	15.6	552	3520	NW_013652488.1	-	1425	4879	ENH_00023380,ENH_00086330	84.3
i2_LQ_SZ_c174513/f1p21/2038	1	397	NW_013652353.1	-	268	665	notsure	19.4	398	2043	NW_013653873.1	+	383	3791	ENH_00044590	80.6	i0_LQ_MZ2_c59357/f1p176/869	1	485	NW_013651852.1	-	110	1079	ENH_00023390	55.7	486	870	NW_013652488.1	-	4426	4879	ENH_00086330	44.3
i0_LQ_SZ_c11073/f1p8/607	4	266	NW_013654942.1	-	6083	6345	notsure	43.3	267	607	NW_013654875.1	-	182473	182816	notsure	56.2	i3_LQ_MZ2_c4579/f1p0/3181	1	993	NW_013654329.1	-	81	4164	ENH_00054290	31.2	994	3180	NW_013651994.1	-	5149	9289	ENH_00007630	68.8
i0_LQ_SZ_c2683/f1p14/522	1	381	NW_013654980.1	-	7	6259	notsure	73	382	522	NW_013652708.1	+	4020	4147	notsure	27	i2_LQ_MZ2_c30307/f1p1/2889	1	2602	NW_013654481.1	-	27	5892	ENH_00067720	89.9	2603	2892	NW_013651981.1	+	73	344	notsure	10
i1_LQ_SZ_c49489/f1p15/1289	1	815	NW_013654359.1	-	19103	19909	notsure	63.2	816	1290	NW_013652079.1	-	2649	3123	notsure	36.8	i0_LQ_MZ2_c50407/f3p0/583	1	446	NW_013654980.1	-	7	6325	notsure	76.9	447	580	NW_013652708.1	+	4020	4140	notsure	23.1
i1_LQ_SZ_c34588/f1p0/1237	1	930	NW_013652643.1	-	86	1029	ENH_00027090	75.2	931	1237	NW_013654624.1	-	16461	16872	notsure	24.8	i1_HQ_MZ2_c62193/f2p1/1043	1	232	NW_013652169.1	-	419	649	ENH_00013990	22.3	233	1042	NW_013653019.1	-	46078	46901	notsure	77.7
i1_HQ_SZ_c88357/f3p3/1469	10	994	NW_013654359.1	-	19103	20074	notsure	67.1	995	1469	NW_013652079.1	-	2649	3123	notsure	32.3	i3_LQ_MZ2_c36915/f1p0/3185	2	981	NW_013655287.1	+	82	1626	notsure	30.7	982	3187	NW_013652605.1	+	188	3415	notsure	69.2
i1_LQ_SZ_c105972/f1p1/1241	1	946	NW_013652643.1	-	86	1032	ENH_00027090	76.2	947	1242	NW_013654624.1	-	16472	16872	notsure	23.8	i1_LQ_MZ2_c25788/f1p72/2072	1	321	NW_013652427.1	-	4782	5102	ENH_00021640	15.5	322	2068	NW_013652276.1	+	9	2784	ENH_00017470	84.5
i1_LQ_SZ_c49205/f1p9/2018	1	386	NW_013653769.1	+	3813	4195	notsure	19.1	387	2016	NW_013655225.1	+	28127	35166	ENH_00034680	80.9	i3_LQ_MZ2_c30534/f1p12/3069	26	591	NW_013652662.1	+	2414	5022	notsure	18.8	592	3004	NW_013654423.1	+	763	11524	ENH_00062710	80.3
i2_LQ_SZ_c43294/f1p7/2604	25	1399	NW_013655353.1	-	100	5267	ENH_00046710,ENH_00046700	52.8	1400	2604	NW_013654460.1	+	63	3720	notsure	46.3	i0_LQ_MZ2_c23548/f2p0/957	1	378	NW_013652812.1	+	3026	3683	notsure	39.2	379	964	NW_013652795.1	+	764	1444	ENH_00029980	60.8
i1_HQ_SZ_c41421/f3p2/1344	1	986	NW_013652103.1	-	60	1935	ENH_00011470	73.4	987	1344	NW_013652409.1	-	2927	4677	ENH_00021240	26.6	i2_LQ_MZ2_c45011/f1p7/2670	1	847	NW_013654895.1	+	6470	8255	notsure	31.7	848	2668	NW_013655308.1	+	11337	20092	notsure	68.1
i1_LQ_SZ_c125787/f1p15/1187	1	738	NW_013654813.1	+	25613	27369	ENH_00056710	62.2	739	1187	NW_013652369.1	-	4949	5396	ENH_00020230	37.8	i2_LQ_MZ2_c22737/f1p32/2608	1	2127	NW_013654853.1	-	28	2154	ENH_00004110	81.6	2128	2608	NW_013654335.1	+	67	542	notsure	18.4
i1_LQ_SZ_c49141/f1p252/1467	1	416	NW_013652086.1	+	5567	8204	notsure	28.5	417	1461	NW_013654502.1	+	125	3236	ENH_00069160	71.5	i0_LQ_MZ2_c13680/f1p0/516	1	138	NW_013655030.1	-	148630	148767	ENH_00022810	26.8	139	515	NW_013651700.1	+	3158	3584	ENH_00064790	73.2
i1_LQ_SZ_c47349/f1p2/1118	1	571	NW_013652103.1	-	60	1935	ENH_00011470	50.7	572	1126	NW_013652409.1	-	2926	4677	ENH_00021240	49.3	i0_LQ_MZ2_c32113/f1p2/847	1	417	NW_013651852.1	-	110	1064	ENH_00023390	49.6	418	840	NW_013652488.1	-	4416	4879	ENH_00086330	50.4
i1_HQ_SZ_c110298/f3p3/1042	1	643	NW_013652643.1	-	86	1032	ENH_00027090	61.8	644	1041	NW_013654624.1	-	16474	16872	notsure	38.2	i0_LQ_MZ2_c24106/f1p0/918	1	593	NW_013655088.1	-	7011	7609	notsure	64.6	594	918	NW_013651755.1	-	13505	13823	ENH_00075370	35.4
i4_LQ_SZ_c4361/f1p0/4586	1	2466	NW_013654502.1	+	16439	21042	ENH_00069200	53.7	2467	4589	NW_013651834.1	-	9541	11625	ENH_00000960	46.3	i1_HQ_MZ2_c729/f28p0/1165	1	755	NW_013651968.1	+	7038	7792	ENH_00006520	64.8	756	1165	NW_013655303.1	+	70	2274	ENH_00042810	35.2
i2_HQ_SZ_c121600/f2p1/2352	1	1819	NW_013654756.1	-	104	3145	ENH_00084500	77	1820	2362	NW_013651978.1	-	8881	10000	notsure	23	i2_LQ_MZ2_c8008/f6p7/2426	1	1669	NW_013654354.1	+	146809	152167	ENH_00057230	68.8	1670	2426	NW_013654413.1	-	23112	24843	notsure	31.2
i2_LQ_SZ_c133115/f1p28/2585	4	590	NW_013654477.1	-	19	4117	notsure	22.6	591	2603	NW_013654564.1	-	14268	18515	ENH_00073840	77.3	i1_LQ_MZ2_c51598/f1p2/1357	1	954	NW_013654881.1	-	84	4700	notsure	69.7	955	1367	NW_013652699.1	+	604	1233	ENH_00028060	30.2
i2_LQ_SZ_c71223/f1p15/2086	1	287	NW_013652116.1	+	23582	23868	notsure	13.8	288	2080	NW_013651740.1	+	10982	15948	ENH_00071980	86.1	i0_LQ_MZ2_c26435/f1p48/549	1	351	NW_013655295.1	+	12481	13207	ENH_00050630	63.2	352	555	NW_013654883.1	-	6860	7064	notsure	36.8
i1_LQ_SZ_c43250/f1p16/1599	1	793	NW_013654881.1	-	84	4543	notsure	49.6	794	1599	NW_013652699.1	+	604	1633	ENH_00028060	50.4	i1_LQ_MZ2_c27693/f1p0/1568	1	1405	NW_013651688.1	+	18980	22869	ENH_00062630	89.6	1406	1568	NW_013652531.1	+	87	2396	notsure	10.4
i1_LQ_SZ_c20040/f7p2/1485	11	1114	NW_013652119.1	-	129	4927	ENH_00012050	74.3	1115	1486	NW_013654793.1	+	238	609	notsure	25	i1_LQ_MZ2_c50211/f1p8/1080	3	606	NW_013654359.1	-	19103	19698	notsure	55.9	607	1081	NW_013652079.1	-	2649	3123	notsure	43.9
i1_LQ_SZ_c75744/f1p1/1644	1	896	NW_013654310.1	-	52	1785	ENH_00051850	54.4	897	1646	NW_013654423.1	-	22355	23662	ENH_00062740	45.5	i2_HQ_MZ2_c173975/f2p4/2659	2	556	NW_013655092.1	+	2194	2749	ENH_00024900	20.9	557	2661	NW_013652276.1	+	350	3321	ENH_00017470	79.1
i2_LQ_SZ_c45021/f1p17/3042	1	1327	NW_013652061.1	+	6466	8692	ENH_00010440	43.7	1328	3040	NW_013654415.1	-	21860	23774	ENH_00062190	56.3	i0_LQ_MZ2_c20810/f1p0/973	4	539	NW_013651852.1	-	110	1067	ENH_00023390	55.1	540	972	NW_013652488.1	-	4408	4879	ENH_00086330	44.5
i2_LQ_SZ_c101300/f1p27/2992	1	2112	NW_013652122.1	+	70691	73064	ENH_00012450	70.6	2113	2992	NW_013654378.1	+	28225	30020	ENH_00065390	29.4	i2_LQ_MZ2_c44127/f1p7/2785	1	1427	NW_013652094.1	-	2675	4101	ENH_00011240	51.2	1428	2785	NW_013653323.1	-	241	2894	notsure	48.8
i2_LQ_SZ_c64037/f1p73/2134	21	1839	NW_013654934.1	+	17324	60167	ENH_00012610,ENH_00012580,ENH_00012590	85.2	1840	2136	NW_013654751.1	-	10738	10980	notsure	13.9	i3_LQ_MZ2_c2204/f2p137/3168	2	1855	NW_013653873.1	+	33342	36735	ENH_00044640	58.5	1856	3171	NW_013652334.1	-	3869	5997	ENH_00019220	41.5
i0_LQ_SZ_c65641/f1p15/533	1	478	NW_013655252.1	+	245	721	notsure	89.3	479	535	NW_013653117.1	-	291	347	notsure	10.7	i0_LQ_MZ2_c87507/f1p0/949	1	509	NW_013654443.1	+	22954	23464	ENH_00064280	54	510	942	NW_013651875.1	-	11143	11570	notsure	46
i1_LQ_SZ_c47840/f1p1/1150	2	1021	NW_013654332.1	-	1757	2767	ENH_00054690	88.7	1022	1150	NW_013652693.1	+	1307	1435	notsure	11.2	i3_LQ_MZ2_c31022/f1p0/3086	2	401	NW_013655038.1	+	1901	2408	notsure	12.8	402	3113	NW_013652331.1	-	42558	46573	ENH_00019330	87.1
i1_LQ_SZ_c12879/f1p2/1569	2	1214	NW_013652643.1	-	86	1184	ENH_00027090	77.3	1215	1569	NW_013654624.1	-	16473	16872	notsure	22.6	i1_LQ_MZ2_c11799/f1p1/1299	1	737	NW_013652772.1	-	164	1183	notsure	56.7	738	1299	NW_013654509.1	-	19486	20118	notsure	43.3
i2_LQ_SZ_c92999/f1p38/2054	3	644	NW_013653780.1	+	587	1662	ENH_00043640	31.3	645	2052	NW_013651792.1	-	13373	15708	ENH_00082370	68.6	i3_LQ_MZ2_c41055/f1p0/3398	1	2589	NW_013654143.1	+	28632	35200	notsure	76.2	2590	3399	NW_013652222.1	-	6497	7306	notsure	23.8
i0_LQ_SZ_c75675/f1p2/1000	2	636	NW_013652643.1	-	86	1027	ENH_00027090	63.5	637	1000	NW_013654624.1	-	16469	16872	notsure	36.4	i0_LQ_MZ2_c84627/f1p0/935	1	551	NW_013654443.1	+	22911	23464	ENH_00064280	58.9	552	935	NW_013651875.1	-	11199	11570	notsure	41.1
i0_LQ_SZ_c39797/f1p0/976	1	680	NW_013652643.1	-	86	1024	ENH_00027090	69.7	681	975	NW_013654624.1	-	16474	16872	notsure	30.3	i0_LQ_MZ2_c76459/f1p0/979	2	552	NW_013651852.1	-	110	1079	ENH_00023390	56.3	553	979	NW_013652488.1	-	4414	4879	ENH_00086330	43.6
i0_LQ_SZ_c32925/f1p3/947	1	502	NW_013655024.1	-	88	1679	ENH_00020120	53	503	947	NW_013652458.1	-	3812	4901	ENH_00022340	47	i1_HQ_MZ2_c1584/f13p1/1574	1	173	NW_013652236.1	-	150	318	ENH_00016430	11	174	1574	NW_013652055.1	+	12	1416	ENH_00010380	89
i1_LQ_SZ_c47318/f1p17/1439	1	699	NW_013654648.1	-	5	703	ENH_00079350	48.7	700	1436	NW_013652890.1	+	7	743	ENH_00031750	51.3	i3_LQ_MZ2_c9040/f1p2/3464	1	1066	NW_013655287.1	+	78	1714	notsure	30.2	1067	3532	NW_013652605.1	+	188	3384	notsure	69.8
i1_LQ_SZ_c32647/f1p2/1401	1	811	NW_013654938.1	+	69635	71805	ENH_00013410	57.7	812	1405	NW_013654820.1	-	11711	13370	ENH_00000170	42.3	i0_LQ_MZ2_c54565/f1p0/947	1	322	NW_013654419.1	+	20756	22159	notsure	34	323	948	NW_013652492.1	-	2738	3612	ENH_00023410	66
i2_LQ_SZ_c29853/f1p3/2423	24	1449	NW_013651882.1	+	90044	95510	ENH_00003230	58.6	1450	2433	NW_013654668.1	+	268	1243	ENH_00080090	40.4	i2_LQ_MZ2_c139915/f1p6/2224	1	283	NW_013655092.1	+	2185	2467	notsure	12.7	284	2221	NW_013655036.1	+	1495	5283	ENH_00021260	87.3
i3_LQ_SZ_c15915/f1p4/3099	1	1353	NW_013652353.1	-	44716	46866	ENH_00019970	43.8	1354	3087	NW_013655030.1	-	41571	43543	ENH_00022590	56.2	i1_LQ_MZ2_c62409/f1p1/1629	1	1342	NW_013652611.1	-	12	3522	ENH_00025790	82.2	1343	1633	NW_013654523.1	-	120386	120676	notsure	17.8
i3_LQ_SZ_c47579/f1p9/3052	1	2513	NW_013654662.1	-	71	8205	ENH_00079710	82.2	2514	3056	NW_013652257.1	+	299	3578	notsure	17.8	i1_LQ_MZ2_c49622/f1p4/1453	1	441	NW_013655225.1	+	36974	37455	notsure	30.5	442	1445	NW_013653497.1	-	33140	38738	ENH_00040130,ENH_00040110,ENH_00040100	69.5
i3_LQ_SZ_c36811/f1p0/3012	14	577	NW_013654455.1	-	19258	19821	ENH_00065000,ENH_00064990	18.7	578	3011	NW_013654956.1	-	30206	34260	ENH_00014410	80.8	i0_HQ_MZ2_c23296/f2p0/759	1	434	NW_013654875.1	-	1337	3888	ENH_00009970	57.3	435	757	NW_013652214.1	+	1003	1325	notsure	42.7
i3_LQ_SZ_c43459/f1p1/3723	1	2499	NW_013654502.1	+	16636	21042	ENH_00069200	68	2500	3673	NW_013651834.1	-	9696	11625	ENH_00000960	32	i1_LQ_MZ2_c26994/f1p4/1388	1	787	NW_013654419.1	+	19830	22159	notsure	56.4	788	1395	NW_013652492.1	-	2736	3612	ENH_00023410	43.6
i2_LQ_SZ_c164989/f2p40/2379	1	1811	NW_013654756.1	-	104	3135	ENH_00084500	76.1	1812	2357	NW_013651978.1	-	8876	10000	notsure	22.9	i1_LQ_MZ2_c72199/f1p10/1354	1	718	NW_013652772.1	-	164	1196	notsure	53	719	1354	NW_013654509.1	-	19486	20118	notsure	47
i1_LQ_SZ_c97842/f1p2/1300	1	904	NW_013652643.1	-	86	1032	ENH_00027090	69.6	905	1299	NW_013654624.1	-	16475	16872	notsure	30.4	i3_LQ_MZ2_c27049/f1p0/3189	5	1067	NW_013655287.1	+	84	1714	notsure	33	1068	3224	NW_013652605.1	+	188	3365	notsure	66.9
i1_HQ_SZ_c28382/f2p58/1906	1	419	NW_013652976.1	+	1504	2262	notsure	22	420	1904	NW_013654933.1	-	3092	4933	notsure	78	i3_LQ_MZ2_c23664/f1p0/3278	1	2801	NW_013652829.1	+	25647	44981	ENH_00030710,ENH_00030730,ENH_00030700	85.3	2802	3284	NW_013655129.1	-	1940	2414	ENH_00028770	14.7
i1_LQ_SZ_c74251/f1p4/1101	1	182	NW_013653524.1	+	38947	39125	notsure	16.7	183	1092	NW_013654603.1	+	136	1903	ENH_00075710	83.3	i0_LQ_MZ2_c30522/f1p2/922	1	548	NW_013651852.1	-	110	1079	ENH_00023390	59.4	549	922	NW_013652488.1	-	4431	4879	ENH_00086330	40.6
i1_LQ_SZ_c97779/f1p4/1212	1	1021	NW_013654378.1	-	68432	69453	ENH_00065470	83.8	1022	1219	NW_013652829.1	-	29449	29655	notsure	16.2	i3_LQ_MZ2_c28210/f1p12/3156	1	1194	NW_013655092.1	+	2185	3499	ENH_00024900	37.3	1195	3205	NW_013654932.1	-	432	4116	ENH_00012290	62.7
i2_LQ_SZ_c50607/f1p1/2483	1	705	NW_013654369.1	-	45	746	notsure	28.5	706	2477	NW_013652050.1	+	93	1864	ENH_00009810	71.5	i2_LQ_MZ2_c7839/f1p5/2364	1	1301	NW_013651823.1	+	10053	12410	ENH_00000560	55	1302	2364	NW_013655302.1	+	406	3704	ENH_00041720	45
i2_HQ_SZ_c159660/f2p5/2807	1	879	NW_013654609.1	-	946	2761	ENH_00076460	31.3	880	2808	NW_013655201.1	+	1408	3337	ENH_00032990	68.7	i3_LQ_MZ2_c51033/f1p1/3355	1	484	NW_013652952.1	-	705	1186	ENH_00032280	14.9	485	3242	NW_013653372.1	+	20	2776	ENH_00038620	84.9
i1_LQ_SZ_c16801/f1p5/933	1	633	NW_013652643.1	-	86	1024	ENH_00027090	67.9	634	932	NW_013654624.1	-	16474	16872	notsure	32.1	i2_LQ_MZ2_c42159/f1p3/2484	1	473	NW_013654901.1	-	76933	78028	ENH_00009690	19	474	2484	NW_013652924.1	-	42907	48533	ENH_00032170	81
i1_LQ_SZ_c134060/f1p5/1426	6	951	NW_013654359.1	-	19103	20035	notsure	66.3	952	1426	NW_013652079.1	-	2649	3123	notsure	33.3	i2_HQ_MZ2_c125749/f2p0/2974	3	1660	NW_013654288.1	+	30280	32386	ENH_00049290	55.7	1661	2977	NW_013651796.1	-	10728	13969	notsure	44.2
i2_LQ_SZ_c8011/f1p18/2452	1	1742	NW_013651719.1	+	121728	123558	ENH_00086470	71	1743	2447	NW_013654091.1	+	7539	8559	ENH_00069150	28.7	i1_LQ_MZ2_c24700/f1p0/1568	1	620	NW_013654329.1	+	26357	28565	notsure	39.4	621	1573	NW_013655299.1	+	141	4460	ENH_00041390	60.6
i2_LQ_SZ_c50617/f1p4/2502	1	1055	NW_013654942.1	+	6512	7565	notsure	41.8	1056	2522	NW_013653574.1	+	79	1545	notsure	58.2	i0_LQ_MZ2_c78308/f2p0/1011	1	556	NW_013651852.1	-	110	1078	ENH_00023390	56.1	557	991	NW_013652488.1	-	4410	4879	ENH_00086330	43.9
i1_LQ_SZ_c75387/f1p1/1522	1	443	NW_013652736.1	-	87	530	notsure	29	444	1524	NW_013652100.1	-	7051	8537	notsure	70.9	i2_LQ_MZ2_c94791/f1p8/2487	1	1336	NW_013654398.1	+	19929	24411	ENH_00060760	53.7	1337	2488	NW_013652504.1	-	3081	4515	notsure	46.3
i0_LQ_SZ_c13422/f1p16/963	1	654	NW_013652643.1	-	86	1032	ENH_00027090	68	655	962	NW_013654624.1	-	16460	16872	notsure	32	i2_LQ_MZ2_c129264/f1p3/2692	1	297	NW_013654810.1	-	776	1515	ENH_00055340	11	298	2688	NW_013654593.1	+	835	8152	ENH_00075240,ENH_00075260	89
i3_LQ_SZ_c43170/f1p9/3368	1	1819	NW_013654609.1	-	16	2775	ENH_00076460	52.5	1820	3468	NW_013655201.1	+	1659	3313	ENH_00032990	47.5	i3_LQ_MZ2_c37718/f1p0/3730	1	2749	NW_013651882.1	+	88143	95510	ENH_00003230	73.5	2750	3742	NW_013654668.1	+	268	1254	ENH_00080090	26.5
i2_LQ_SZ_c31470/f1p0/2396	1	1826	NW_013654756.1	-	104	3147	ENH_00084500	76.4	1827	2390	NW_013651978.1	-	8856	10000	notsure	23.6	i3_LQ_MZ2_c47998/f1p5/3132	1	1841	NW_013654956.1	-	16291	22824	notsure	59.2	1842	3111	NW_013654845.1	+	22727	25802	ENH_00002820	40.8
i2_LQ_SZ_c134445/f3p3/2466	1	1843	NW_013654756.1	-	104	3166	ENH_00084500	74.7	1844	2468	NW_013651978.1	-	8843	10000	notsure	25.3	i1_LQ_MZ2_c26782/f1p0/1571	4	1275	NW_013652611.1	-	12	3484	ENH_00025790	80.9	1276	1572	NW_013654523.1	-	120380	120676	notsure	18.9
i1_LQ_SZ_c76532/f1p4/1314	1	815	NW_013652795.1	+	2445	3259	notsure	62.1	816	1310	NW_013652812.1	+	19	513	notsure	37.7	i3_LQ_MZ2_c44301/f1p0/3210	1	1866	NW_013654990.1	+	44979	64492	ENH_00017380,ENH_00017350,ENH_00017370,ENH_00017400,ENH_00017360	58.1	1867	3212	NW_013654362.1	-	144191	148119	ENH_00057950	41.9
i2_LQ_SZ_c98373/f1p16/3176	1	2681	NW_013652317.1	-	13	4666	ENH_00018750	84.4	2682	3177	NW_013651958.1	-	9587	10089	notsure	15.6	i0_LQ_MZ2_c47366/f1p0/975	1	553	NW_013651852.1	-	110	1079	ENH_00023390	56.8	554	974	NW_013652488.1	-	4411	4879	ENH_00086330	43.2
i0_LQ_SZ_c12455/f1p183/628	1	393	NW_013652643.1	-	86	867	ENH_00027090	62.7	394	626	NW_013654624.1	-	16476	16872	notsure	37.2	i0_LQ_MZ2_c57420/f1p7/647	1	468	NW_013654662.1	+	13544	14332	ENH_00079740	72.3	469	647	NW_013654719.1	+	535	1283	ENH_00082990	27.7
i2_LQ_SZ_c70872/f1p30/2427	1	1170	NW_013652154.1	-	131	2084	ENH_00013440	48.2	1171	2427	NW_013654476.1	-	9612	11905	notsure	51.8	i1_LQ_MZ2_c59917/f1p0/1036	1	395	NW_013652003.1	-	1226	2384	ENH_00007900	38.5	396	1025	NW_013655305.1	+	993	2820	ENH_00042260	61.5
i1_LQ_SZ_c97322/f1p25/1211	1	931	NW_013652643.1	-	86	1029	ENH_00027090	76.9	932	1210	NW_013654624.1	-	16474	16872	notsure	23.1	i2_LQ_MZ2_c94776/f1p0/2634	1	2156	NW_013654853.1	-	28	2184	ENH_00004110	81.8	2157	2635	NW_013654335.1	+	67	539	notsure	18.2
i1_LQ_SZ_c70552/f1p14/1136	3	832	NW_013652643.1	-	86	1029	ENH_00027090	73	833	1137	NW_013654624.1	-	16473	16872	notsure	26.8	i1_LQ_MZ2_c25463/f1p8/1937	1	778	NW_013655067.1	+	57345	59575	ENH_00023680	40.2	779	1918	NW_013652407.1	+	206	3520	ENH_00021210	58.9
i2_HQ_SZ_c90347/f2p35/2695	2	1462	NW_013654493.1	+	16200	19722	notsure	54.2	1463	2695	NW_013651679.1	+	66	4724	ENH_00061160	45.8	i0_HQ_MZ2_c1789/f7p2/914	1	457	NW_013654694.1	-	108	573	ENH_00081510	49.9	458	915	NW_013651827.1	-	12281	12738	notsure	50.1
i3_LQ_SZ_c37281/f1p0/3960	1	2820	NW_013654502.1	+	16636	21042	ENH_00069200	71.3	2821	3953	NW_013651834.1	-	9699	11625	ENH_00000960	28.7	i3_LQ_MZ2_c12764/f1p4/3232	1	645	NW_013655038.1	+	4146	4790	notsure	19.9	646	3238	NW_013652777.1	+	279	2900	notsure	80.1
i3_LQ_SZ_c21198/f1p102/3352	32	3003	NW_013652668.1	+	970	3982	ENH_00027500,ENH_00027490	88.6	3004	3354	NW_013653339.1	+	598	948	ENH_00037750	10.5	i4_LQ_MZ2_c11301/f1p0/4275	1	3389	NW_013653372.1	+	36990	40594	ENH_00038670,ENH_00038680	78.6	3390	4310	NW_013654382.1	-	24759	25678	ENH_00059550	21.4
i2_LQ_SZ_c26662/f1p52/2571	1	1006	NW_013655324.1	-	17778	18783	ENH_00043770	39.1	1007	2573	NW_013652890.1	+	586	2152	notsure	60.9	i2_LQ_MZ2_c51254/f1p18/2195	3	358	NW_013652276.1	+	5260	5615	notsure	16.3	359	2187	NW_013655036.1	+	1531	5215	ENH_00021260	83.6
i0_LQ_SZ_c79999/f1p0/434	1	113	NW_013653913.1	+	33248	33360	notsure	26	114	434	NW_013651737.1	+	2982	3301	notsure	74	i2_HQ_MZ2_c36732/f11p0/2618	1	2126	NW_013654853.1	-	28	2150	ENH_00004110	81.6	2127	2606	NW_013654335.1	+	67	540	notsure	18.4
i4_LQ_SZ_c3754/f1p11/4727	1	2765	NW_013654502.1	+	16636	21042	ENH_00069200	57.8	2766	4780	NW_013651834.1	-	9699	11625	ENH_00000960	42.1	i1_LQ_MZ2_c24145/f1p1/1675	1	917	NW_013652643.1	+	1704	3718	ENH_00086340	54.7	918	1675	NW_013652297.1	+	171	916	ENH_00027100	45.3
i2_LQ_SZ_c121859/f1p17/2867	1	2161	NW_013652110.1	+	6516	8669	ENH_00011810	75.3	2162	2868	NW_013651816.1	+	232	1578	notsure	24.7	i3_LQ_MZ2_c8269/f1p0/3906	1	1970	NW_013654502.1	+	16637	21042	ENH_00069200	50.6	1971	3891	NW_013651834.1	-	9696	11625	ENH_00000960	49.4
i1_HQ_SZ_c121952/f10p14/1722	7	316	NW_013653780.1	+	1141	1662	ENH_00043640	18	317	1721	NW_013651792.1	-	13376	15708	ENH_00082370	81.6	i4_LQ_MZ2_c10633/f1p0/4552	7	1253	NW_013651711.1	-	2064	4410	notsure	27.4	1254	4541	NW_013654982.1	+	471	5555	notsure	72.2
i0_HQ_SZ_c1107/f4p0/910	1	530	NW_013654443.1	+	22932	23464	ENH_00064280	58.2	531	910	NW_013651875.1	-	11200	11570	notsure	41.8	i2_LQ_MZ2_c48385/f1p5/2991	1	629	NW_013654749.1	+	12384	13585	ENH_00084060	21	630	3001	NW_013655300.1	-	30571	39167	ENH_00041500,ENH_00041510	79
i1_LQ_SZ_c99328/f1p6/1625	1	972	NW_013651993.1	-	676	5468	notsure	59.9	973	1619	NW_013654693.1	+	64	709	ENH_00081460	39.9	i1_LQ_MZ2_c28452/f1p6/1843	1	772	NW_013654675.1	-	133	2043	ENH_00080550	41.9	773	1842	NW_013654559.1	+	309	1685	ENH_00073480	58.1
i2_LQ_SZ_c27005/f1p65/2949	30	1425	NW_013654364.1	+	4250	23855	ENH_00057420,ENH_00057440,ENH_00057430	47.3	1426	2953	NW_013651917.1	-	7027	9239	ENH_00004740	51.7	i0_LQ_MZ2_c32944/f1p0/958	1	549	NW_013651852.1	-	110	1079	ENH_00023390	57.3	550	958	NW_013652488.1	-	4410	4879	ENH_00086330	42.7
i0_HQ_SZ_c1184/f3p0/809	1	492	NW_013654875.1	-	1127	3888	ENH_00009970	60.7	493	811	NW_013652214.1	+	1003	1321	notsure	39.3	i2_LQ_MZ2_c69720/f1p44/2838	1	441	NW_013652802.1	+	183807	185471	ENH_00031690	15.5	442	2838	NW_013652695.1	-	26817	30754	ENH_00028160	84.5
i2_LQ_SZ_c68497/f1p11/2746	1	834	NW_013654523.1	-	78	4415	ENH_00071260	30.3	835	2752	NW_013654660.1	+	473	3910	ENH_00079590	69.7	i2_LQ_MZ2_c146488/f1p9/2096	1	1152	NW_013654904.1	+	5600	8961	ENH_00009530	54.9	1153	2097	NW_013654591.1	+	80	2888	ENH_00075020	45.1
i2_HQ_SZ_c118513/f3p0/2269	4	288	NW_013652638.1	-	359	640	notsure	12.6	289	2269	NW_013653004.1	-	564	2847	notsure	87.3	i0_LQ_MZ2_c8945/f1p9/903	1	492	NW_013654500.1	-	221	712	ENH_00068900	54.7	493	900	NW_013652961.1	-	48084	48491	ENH_00032480	45.3
i0_LQ_SZ_c13586/f1p0/1005	1	686	NW_013652643.1	-	86	1032	ENH_00027090	69.9	687	981	NW_013654624.1	-	16461	16872	notsure	30.1	i3_LQ_MZ2_c2898/f1p0/3156	1	1009	NW_013655287.1	+	49	1626	notsure	31.4	1010	3209	NW_013652605.1	+	188	3423	notsure	68.5
i4_LQ_SZ_c3742/f1p0/4585	1	584	NW_013651702.1	-	2	580	notsure	12.4	585	4709	NW_013654440.1	+	1343	6527	ENH_00064460	87.6	i3_LQ_MZ2_c52019/f1p76/3530	2	383	NW_013653497.1	-	302	683	notsure	10.8	384	3526	NW_013654362.1	+	602	3755	ENH_00057720	89.1
i4_LQ_SZ_c8843/f1p13/4083	1	2298	NW_013654502.1	+	16648	21042	ENH_00069200	56.3	2299	4084	NW_013651834.1	-	9699	11625	ENH_00000960	43.7	i1_LQ_MZ2_c10116/f1p2/1122	1	847	NW_013654359.1	-	19103	19936	notsure	75.5	848	1119	NW_013652079.1	-	2851	3123	notsure	24.2
i1_LQ_SZ_c105395/f1p1/1422	3	793	NW_013654419.1	+	19828	22159	notsure	56.3	794	1406	NW_013652492.1	-	2736	3612	ENH_00023410	43.6	i1_LQ_MZ2_c12564/f1p6/1724	1	910	NW_013654735.1	+	14308	15401	notsure	52.8	911	1711	NW_013653308.1	-	1	1104	notsure	46.5
i2_LQ_SZ_c24896/f1p6/2584	10	292	NW_013654944.1	-	645	1282	ENH_00013540	10.9	293	2585	NW_013651940.1	-	1876	8487	ENH_00005380	88.7	i2_LQ_MZ2_c9467/f1p5/2970	1	1747	NW_013654875.1	+	225773	228466	ENH_00010360,ENH_00010370	58.4	1748	2992	NW_013652616.1	-	3108	4356	ENH_00025760	41.6
i0_LQ_SZ_c5366/f1p137/654	1	248	NW_013651968.1	+	7435	7792	ENH_00006520	37.9	249	654	NW_013655303.1	+	70	2270	ENH_00042810	62.1	i0_LQ_MZ2_c14443/f1p11/924	1	510	NW_013651968.1	+	7053	7792	ENH_00006520	55.1	511	926	NW_013655303.1	+	70	2281	ENH_00042810	44.9
i0_LQ_SZ_c11152/f1p12/665	1	90	NW_013653913.1	+	33237	33326	notsure	13.5	91	666	NW_013651737.1	+	2666	3304	notsure	86.5	i1_LQ_MZ2_c63660/f1p1/1447	1	519	NW_013654662.1	+	13500	14332	ENH_00079740	36.2	520	1435	NW_013654719.1	+	535	2339	ENH_00082990	63.8
i2_LQ_SZ_c94873/f1p36/2109	1	952	NW_013655040.1	-	774	1691	notsure	44.9	953	2118	NW_013652439.1	-	3061	4205	notsure	55.1	i5_LQ_MZ2_c4063/f1p0/5506	1	2485	NW_013653733.1	+	34459	37429	ENH_00043220	44.5	2486	5586	NW_013654508.1	-	16551	21020	notsure	55.5
i1_LQ_SZ_c101646/f1p5/2016	1	659	NW_013653541.1	-	163498	164156	notsure	32.7	660	2017	NW_013654299.1	-	18592	19951	ENH_00051620	67.3	i2_LQ_MZ2_c167338/f1p20/3089	3	965	NW_013655287.1	+	98	1626	notsure	31.1	966	3099	NW_013652605.1	+	188	3423	notsure	68.8
i3_LQ_SZ_c39751/f1p0/3924	29	2769	NW_013654948.1	-	846	3667	notsure	68	2770	4032	NW_013651780.1	+	59173	60671	ENH_00080350	31.3	i1_LQ_MZ2_c57806/f1p9/997	1	573	NW_013651852.1	-	110	1103	ENH_00023390	57.5	574	997	NW_013652488.1	-	4416	4879	ENH_00086330	42.5
i3_LQ_SZ_c25892/f1p0/3219	29	2143	NW_013654724.1	+	12000	14834	notsure	65.7	2144	3219	NW_013652406.1	+	180	1353	notsure	33.4	i1_LQ_MZ2_c29580/f1p14/1226	2	634	NW_013655303.1	-	73813	74445	notsure	51.6	635	1227	NW_013654350.1	-	14705	15985	ENH_00056260	48.3
i2_LQ_SZ_c72169/f1p16/2304	1	613	NW_013652061.1	+	7526	8295	ENH_00010440	26.6	614	2304	NW_013654415.1	-	21864	23750	ENH_00062190	73.4	i4_LQ_MZ2_c9834/f1p0/4311	1	2245	NW_013654329.1	-	81	4365	ENH_00054290	52	2246	4320	NW_013651994.1	-	5160	9288	ENH_00007630	48
i2_LQ_SZ_c75752/f1p7/2266	2	723	NW_013652412.1	-	72	1166	ENH_00086310	31.8	724	2271	NW_013651837.1	-	8874	11786	ENH_00021270	68.2	i3_LQ_MZ2_c4999/f1p49/3287	1	2673	NW_013652356.1	-	137	5267	ENH_00019830,ENH_00019850	81.2	2674	3290	NW_013652343.1	-	4284	5884	notsure	18.8
i1_LQ_SZ_c107361/f1p22/1673	4	387	NW_013655090.1	+	27747	28118	ENH_00024970	23	388	1672	NW_013654091.1	+	1681	8543	ENH_00069150	76.9	i1_LQ_MZ2_c48442/f1p5/1434	1	546	NW_013652274.1	+	4478	5463	ENH_00017450	38.1	547	1433	NW_013655012.1	-	59713	62142	ENH_00019550	61.9
i2_LQ_SZ_c4808/f1p60/2995	5	341	NW_013652236.1	-	150	485	ENH_00016430	11.2	342	2998	NW_013652055.1	+	12	2776	ENH_00010380	88.6	i2_LQ_MZ2_c131108/f1p5/2473	1	1974	NW_013652346.1	+	61479	63693	ENH_00019800	80.1	1975	2461	NW_013652347.1	-	4124	5559	ENH_00019570	19.8
i5_LQ_SZ_c2018/f1p9/5816	1	3393	NW_013655188.1	+	25224	44394	ENH_00032020,ENH_00032040	59.1	3394	5737	NW_013653619.1	+	24246	31292	ENH_00041650,ENH_00041630,ENH_00041640	40.9	i1_HQ_MZ2_c68044/f2p11/1562	3	1087	NW_013654359.1	-	19103	20216	notsure	69.5	1088	1562	NW_013652079.1	-	2649	3123	notsure	30.4
i1_LQ_SZ_c31369/f1p1/1294	1	145	NW_013653524.1	+	38980	39125	notsure	11.2	146	1297	NW_013654603.1	+	136	1904	ENH_00075710	88.8	i3_LQ_MZ2_c20171/f1p0/3156	1	1828	NW_013654288.1	+	30293	32386	ENH_00049290	58	1829	3153	NW_013651796.1	-	10721	13969	notsure	42
i2_LQ_SZ_c28312/f1p21/2025	1	1480	NW_013654778.1	+	10345	12743	ENH_00085320	73.1	1481	2022	NW_013654337.1	-	5126	5667	ENH_00055210	26.8	i1_LQ_MZ2_c28987/f1p7/1651	1	640	NW_013653883.1	+	24833	26450	ENH_00044740,ENH_00044730	38.7	641	1654	NW_013655331.1	+	4270	6119	ENH_00044440	61.3
i1_LQ_SZ_c50601/f1p6/1327	1	716	NW_013654801.1	-	1549	2255	ENH_00053050	54	717	1327	NW_013654779.1	-	10507	12255	ENH_00085350	46	i2_HQ_MZ2_c97960/f3p0/2616	1	2134	NW_013654853.1	-	28	2161	ENH_00004110	81.6	2135	2614	NW_013654335.1	+	67	540	notsure	18.3
i2_LQ_SZ_c20294/f1p4/2409	1	754	NW_013653621.1	-	79	1360	ENH_00041610	31.4	755	2404	NW_013651962.1	-	6852	9964	ENH_00006260	68.6	i4_LQ_MZ2_c9705/f1p0/4409	1	1393	NW_013655287.1	+	58	1714	notsure	31.5	1394	4416	NW_013652605.1	+	188	3432	notsure	68.5
i4_LQ_SZ_c9329/f1p29/4892	1	3133	NW_013651926.1	+	88142	92417	ENH_00005260	64.1	3134	4886	NW_013654322.1	-	28414	30169	notsure	35.9	i3_LQ_MZ2_c7984/f1p0/3522	1	1075	NW_013655287.1	+	72	1714	notsure	30.6	1076	3508	NW_013652605.1	+	188	3423	notsure	69.3
i3_LQ_SZ_c35734/f1p10/3032	1	1133	NW_013654502.1	+	18882	21042	ENH_00069200	37.4	1134	3033	NW_013651834.1	-	9699	11625	ENH_00000960	62.6	i2_LQ_MZ2_c11233/f1p13/2898	2	1845	NW_013652420.1	-	1247	4161	ENH_00021660	63.5	1846	2902	NW_013654953.1	-	58465	61154	ENH_00014240	36.4
i2_LQ_SZ_c33112/f1p0/2073	1	269	NW_013652638.1	-	359	624	notsure	13	270	2066	NW_013653004.1	-	567	2847	notsure	86.7	i3_LQ_MZ2_c23707/f1p1/3167	1	905	NW_013654551.1	-	60	1430	ENH_00073010	27.7	906	3272	NW_013652343.1	+	548	3721	ENH_00019400	72.3
i4_LQ_SZ_c9891/f1p39/4315	1	2470	NW_013654502.1	+	16632	21042	ENH_00069200	56	2471	4413	NW_013651834.1	-	9701	11625	ENH_00000960	44	i1_LQ_MZ2_c27099/f1p8/1017	1	518	NW_013651852.1	-	110	1048	ENH_00023390	51.2	519	1012	NW_013652488.1	-	4416	4879	ENH_00086330	48.8
i1_LQ_SZ_c96719/f1p26/1883	1	307	NW_013653308.1	-	721	1027	notsure	16.3	308	1881	NW_013652605.1	+	11	3364	notsure	83.7	i1_HQ_MZ2_c2499/f2p1/1903	1	591	NW_013654493.1	+	18936	19722	notsure	31.1	592	1903	NW_013651679.1	+	66	4723	ENH_00061160	68.9
i3_LQ_SZ_c10248/f1p7/3158	1	1178	NW_013654364.1	-	5010	6194	ENH_00057390	37.3	1179	3158	NW_013655324.1	-	14889	16786	ENH_00043770	62.7	i1_LQ_MZ2_c37836/f1p1/1204	1	454	NW_013654419.1	+	20160	22159	notsure	37.5	455	1210	NW_013652492.1	-	2737	3612	ENH_00023410	62.5
i2_HQ_SZ_c55864/f6p7/2636	1	1094	NW_013652412.1	-	72	1186	ENH_00086310	41.5	1095	2636	NW_013651837.1	-	8880	11786	ENH_00021270	58.5	i2_HQ_MZ2_c42465/f2p13/2614	1	1206	NW_013654683.1	+	13196	14609	ENH_00080880	46.3	1207	2605	NW_013654389.1	+	99	1945	notsure	53.7
i4_HQ_SZ_c11660/f5p1/4180	1	2464	NW_013652061.1	+	5332	8692	ENH_00010440	58.9	2465	4181	NW_013654415.1	-	21856	23774	ENH_00062190	41.1	i1_LQ_MZ2_c27175/f1p0/1234	3	531	NW_013652390.1	+	4840	5368	notsure	42.7	532	1238	NW_013652257.1	-	3955	4753	notsure	57.1
i1_LQ_SZ_c77890/f1p14/1317	1	853	NW_013655113.1	+	1022	2570	notsure	64.8	854	1317	NW_013651679.1	-	24618	25070	notsure	35.2	i0_LQ_MZ2_c36024/f1p0/826	2	522	NW_013654443.1	+	22941	23464	ENH_00064280	63.2	523	825	NW_013651875.1	-	11270	11571	notsure	36.7
i1_LQ_SZ_c41848/f1p79/1438	1	1197	NW_013654568.1	-	679	3710	notsure	83.2	1198	1439	NW_013652436.1	+	74	519	ENH_00021880	16.8	i1_LQ_MZ2_c64700/f1p3/1377	1	738	NW_013652772.1	-	164	1184	notsure	53.7	739	1375	NW_013654509.1	-	19486	20118	notsure	46.3
i2_LQ_SZ_c68051/f1p1/2065	1	1856	NW_013654436.1	+	19947	21839	ENH_00063720	89.9	1857	2065	NW_013651730.1	-	20124	20326	notsure	10.1	i4_LQ_MZ2_c4034/f1p11/4372	1	2372	NW_013654502.1	+	16636	21042	ENH_00069200	54.3	2373	4372	NW_013651834.1	-	9696	11625	ENH_00000960	45.7
i0_LQ_SZ_c11650/f1p17/491	1	248	NW_013654792.1	-	235	929	ENH_00052110	50.5	249	491	NW_013652158.1	+	684	919	ENH_00013490	49.5	i2_LQ_MZ2_c205754/f1p6/2018	1	874	NW_013654942.1	+	6480	7547	notsure	43.4	875	2013	NW_013653574.1	+	61	1660	notsure	56.6
i0_HQ_SZ_c14662/f2p0/935	1	531	NW_013651772.1	-	62	4169	ENH_00078880	56.9	532	934	NW_013652409.1	+	118	1035	ENH_00021230	43.1	i1_LQ_MZ2_c20077/f1p5/1963	2	565	NW_013654683.1	+	13234	14609	ENH_00080880	28.7	566	1963	NW_013654389.1	+	99	1944	notsure	71.2
i1_LQ_SZ_c117391/f1p5/1906	1	278	NW_013652638.1	-	359	632	notsure	14.6	279	1900	NW_013653004.1	-	567	2847	notsure	85.1	i1_LQ_MZ2_c64189/f1p5/1482	5	1006	NW_013654359.1	-	19103	20091	notsure	67.7	1007	1481	NW_013652079.1	-	2649	3123	notsure	32.1
i3_LQ_SZ_c13307/f1p0/3337	1	1725	NW_013654612.1	-	237	3904	ENH_00076250	51.8	1726	3331	NW_013654788.1	+	823	6737	ENH_00085670	48.2	i1_LQ_MZ2_c64455/f1p1/1195	4	610	NW_013652125.1	-	84	1330	notsure	51.1	611	1189	NW_013653574.1	+	514	1560	notsure	48.7
i1_LQ_SZ_c111004/f1p5/1472	1	395	NW_013653913.1	+	35347	36223	ENH_00045020	27.1	396	1459	NW_013651737.1	+	1902	3303	ENH_00071100	72.9	i0_LQ_MZ2_c65390/f1p4/860	1	531	NW_013654443.1	+	22933	23464	ENH_00064280	61.8	532	859	NW_013651875.1	-	11252	11570	notsure	38.2
i2_LQ_SZ_c52509/f1p23/2622	1	495	NW_013655225.1	-	169	932	notsure	18.9	496	2622	NW_013655124.1	+	729	10622	ENH_00028210	81.1	i4_LQ_MZ2_c13590/f1p10/4163	1	1092	NW_013653309.1	-	1013	4977	ENH_00037470	26.3	1093	4156	NW_013654552.1	-	5768	15363	ENH_00073090	73.7
i3_LQ_SZ_c29730/f1p29/3523	27	2069	NW_013654476.1	+	8873	14211	notsure	57.9	2070	3527	NW_013652154.1	+	226	2099	notsure	41.3	i1_LQ_MZ2_c13964/f1p4/1990	1	251	NW_013652493.1	+	852	1484	ENH_00023420	12.6	252	1988	NW_013654960.1	+	23367	52152	ENH_00014960,ENH_00014950,ENH_00014980	87.4
i2_LQ_SZ_c76944/f1p87/2161	1	594	NW_013654378.1	-	68861	69453	ENH_00065470	27.4	595	2166	NW_013651669.1	-	21856	25582	ENH_00059740	72.6	i1_HQ_MZ2_c70764/f3p22/1049	1	426	NW_013652003.1	-	1393	2415	ENH_00007900	40.6	427	1050	NW_013655305.1	+	993	2819	ENH_00042260	59.4
i0_LQ_SZ_c4790/f1p1/732	1	627	NW_013651812.1	-	3465	4091	notsure	85.4	628	734	NW_013654293.1	+	18322	18428	notsure	14.6	i3_HQ_MZ2_c53106/f2p0/3161	10	477	NW_013654813.1	-	86	1431	notsure	14.8	478	3165	NW_013654519.1	-	12893	20144	ENH_00070520	84.9
i1_LQ_SZ_c16656/f1p1/1042	1	687	NW_013652643.1	-	86	1032	ENH_00027090	65.7	688	1046	NW_013654624.1	-	16475	16872	notsure	34.3	i2_LQ_MZ2_c168390/f1p12/2716	1	1327	NW_013654683.1	+	13202	14609	ENH_00080880	48.9	1328	2715	NW_013654389.1	+	99	1934	notsure	51.1
i0_LQ_SZ_c37066/f1p0/596	1	291	NW_013654990.1	+	44953	45242	notsure	48.6	292	599	NW_013651755.1	+	7663	9674	notsure	51.4	i4_LQ_MZ2_c9604/f1p4/4596	1	1647	NW_013653733.1	+	34495	37429	ENH_00043220	35.2	1648	4674	NW_013654508.1	-	16557	21020	notsure	64.7
i2_LQ_SZ_c22356/f1p505/2887	1	2428	NW_013654880.1	+	40671	87267	ENH_00008330,ENH_00008260,ENH_00008350,ENH_00008310,ENH_00008270	84	2429	2891	NW_013654378.1	-	67257	67719	ENH_00065470	16	i3_LQ_MZ2_c30976/f1p7/3060	1	719	NW_013654324.1	+	4176	5056	notsure	23.7	720	3038	NW_013652460.1	-	1753	5157	notsure	76.3
i4_LQ_SZ_c1692/f1p0/4336	1	3256	NW_013655239.1	+	181815	185763	notsure	72.4	3257	4498	NW_013652092.1	-	7008	8249	notsure	27.6	i2_LQ_MZ2_c205516/f1p0/2031	1	1448	NW_013654756.1	-	104	3145	ENH_00084500	71.3	1449	2030	NW_013651978.1	-	8884	10000	notsure	28.6
i1_LQ_SZ_c33084/f1p5/1760	1	1207	NW_013652039.1	+	5665	8952	ENH_00009450	67.7	1208	1782	NW_013652770.1	+	959	2348	ENH_00029600	32.3	i5_LQ_MZ2_c2243/f1p66/5293	1	4658	NW_013652138.1	-	12	26465	notsure	86.8	4659	5364	NW_013652396.1	+	90	1134	notsure	13.2
i2_HQ_SZ_c64833/f2p0/2346	1	1811	NW_013654756.1	-	104	3135	ENH_00084500	77.1	1812	2350	NW_013651978.1	-	8879	10000	notsure	22.9	i2_LQ_MZ2_c78748/f1p4/2828	1	1740	NW_013652361.1	+	3559	5993	notsure	61.8	1741	2815	NW_013652161.1	-	5433	7408	ENH_00013690	38.2
i3_LQ_SZ_c5289/f1p39/4006	1	463	NW_013651743.1	+	808	1266	ENH_00072190	11.6	464	4005	NW_013652388.1	+	33872	41535	ENH_00020950	88.4	i3_LQ_MZ2_c11160/f1p1/3974	1	543	NW_013653497.1	-	133	673	notsure	13.7	544	3974	NW_013654362.1	+	312	3760	ENH_00057720	86.3
i1_LQ_SZ_c88480/f1p1/1524	1	171	NW_013652236.1	-	150	318	ENH_00016430	11.2	172	1524	NW_013652055.1	+	12	1368	ENH_00010380	88.8	i2_LQ_MZ2_c30528/f1p3/2001	1	1007	NW_013651786.1	-	147	1899	ENH_00080960	50.3	1008	2002	NW_013655361.1	+	15743	18177	ENH_00048320	49.7
i1_LQ_SZ_c22922/f1p1/1507	9	437	NW_013651904.1	-	6147	6575	ENH_00004140	28.6	438	1502	NW_013654191.1	+	71	1233	ENH_00048620	70.9	i2_HQ_MZ2_c174212/f3p8/2054	1	788	NW_013652211.1	-	3	1614	notsure	38.4	789	2054	NW_013654615.1	+	3	2868	ENH_00076290	61.6
i2_LQ_SZ_c101273/f1p26/3141	1	1215	NW_013652488.1	-	674	3533	ENH_00023380	38.7	1216	3141	NW_013651993.1	-	1881	9062	notsure	61.3	i1_LQ_MZ2_c44502/f1p0/1714	1	1228	NW_013654290.1	+	31033	32990	ENH_00049500	71.6	1229	1715	NW_013651984.1	-	9409	10146	ENH_00007350	28.4
i3_LQ_SZ_c5268/f1p115/3554	1	1216	NW_013652676.1	-	35207	36413	ENH_00027840	34.3	1217	3543	NW_013654043.1	-	5199	24223	ENH_00046330,ENH_00046340	65.6	i3_LQ_MZ2_c44331/f1p0/3497	4	792	NW_013654411.1	+	22600	25018	notsure	22	793	3590	NW_013654345.1	+	526	9547	ENH_00056430	77.9
i3_LQ_SZ_c31936/f1p21/3598	19	2404	NW_013655201.1	-	29510	35965	notsure	66.5	2405	3586	NW_013651952.1	+	3540	6324	ENH_00005940	33	i4_LQ_MZ2_c6240/f1p0/4103	1	637	NW_013652211.1	-	6433	7062	ENH_00015270	15.3	638	4152	NW_013654361.1	+	13445	22024	ENH_00056990,ENH_00056970,ENH_00086410	84.7
i2_HQ_SZ_c161805/f2p5/2152	1	372	NW_013654584.1	+	17675	18046	notsure	17.8	373	2092	NW_013654470.1	+	166	3353	ENH_00066730,ENH_00066720	82.2	i2_LQ_MZ2_c137115/f1p26/2628	1	407	NW_013652676.1	-	36006	36413	ENH_00027840	15.5	408	2624	NW_013651717.1	+	86339	91373	ENH_00068680	84.4
i2_LQ_SZ_c23079/f1p21/2249	7	1216	NW_013652264.1	+	639	6272	ENH_00017200	53.8	1217	2251	NW_013654723.1	+	144	6692	ENH_00083110,ENH_00083100	46	i0_LQ_MZ2_c10633/f1p0/921	1	710	NW_013652317.1	+	4604	5322	ENH_00018760	77.1	711	921	NW_013652344.1	+	1930	2140	ENH_00019410	22.9
i1_LQ_SZ_c33330/f1p11/1184	1	767	NW_013652541.1	+	3140	3898	notsure	64.7	768	1185	NW_013652028.1	-	7584	7990	notsure	35.3	i3_LQ_MZ2_c47108/f1p32/3026	1	405	NW_013654407.1	-	64	751	ENH_00061490	13.4	406	3027	NW_013654377.1	-	20001	26999	ENH_00058370	86.6
i3_LQ_SZ_c31459/f1p22/3785	1	3302	NW_013652406.1	+	56817	63242	ENH_00021400	87.3	3303	3783	NW_013652401.1	+	894	1410	notsure	12.7	i3_LQ_MZ2_c36501/f1p0/3321	6	841	NW_013653733.1	+	36015	37429	ENH_00043220	25.2	842	3323	NW_013654508.1	-	16552	21020	notsure	74.7
i4_LQ_SZ_c6806/f1p137/4066	1	3646	NW_013654558.1	-	14	3686	ENH_00086490	89.6	3647	4070	NW_013652667.1	-	52917	53339	ENH_00073470	10.4	i2_HQ_MZ2_c121197/f2p4/2404	1	1930	NW_013654853.1	-	75	2004	ENH_00004110	80.3	1931	2404	NW_013654335.1	+	80	548	notsure	19.7
i4_LQ_SZ_c9928/f1p7/4238	32	2036	NW_013651834.1	+	9691	11625	notsure	47.3	2037	4240	NW_013654502.1	-	16654	21042	ENH_00069190	52	i1_LQ_MZ2_c6572/f1p6/1065	1	200	NW_013654983.1	-	162	361	ENH_00016620	18.7	201	1068	NW_013652673.1	-	2627	3769	ENH_00027520	81.3
i1_LQ_SZ_c86665/f1p0/1040	1	638	NW_013652643.1	-	86	1032	ENH_00027090	61.5	639	1038	NW_013654624.1	-	16458	16872	notsure	38.5	i1_HQ_MZ2_c64003/f3p2/1457	1	786	NW_013654419.1	+	19830	22159	notsure	53.9	787	1457	NW_013652492.1	-	2737	3612	ENH_00023410	46.1
i0_LQ_SZ_c3905/f1p1/511	1	202	NW_013652643.1	-	86	1032	ENH_00027090	39.5	203	511	NW_013654624.1	-	16459	16872	notsure	60.5	i3_LQ_MZ2_c25611/f1p0/3212	1	1728	NW_013651708.1	-	13	2132	notsure	53.3	1729	3240	NW_013652802.1	-	152286	154122	notsure	46.7
i4_LQ_SZ_c7695/f1p0/4357	5	2388	NW_013654502.1	+	16641	21042	ENH_00069200	54	2389	4411	NW_013651834.1	-	9696	11625	ENH_00000960	45.9	i0_LQ_MZ2_c14649/f1p0/668	1	73	NW_013655252.1	+	178	250	notsure	10.9	74	669	NW_013652137.1	+	3131	4392	ENH_00015440	89.1
i1_LQ_SZ_c53123/f1p15/1828	1	366	NW_013651731.1	+	2335	3057	ENH_00070270	20.2	367	1812	NW_013654378.1	-	67256	87644	ENH_00065510,ENH_00065490,ENH_00065470,ENH_00065480	79.8	i2_LQ_MZ2_c43386/f1p13/2620	2	2112	NW_013655124.1	-	730	9743	ENH_00028200,ENH_00028220	80.6	2113	2620	NW_013655225.1	+	168	905	ENH_00034600	19.4
i1_LQ_SZ_c119622/f1p2/1541	1	1066	NW_013654359.1	-	19103	20196	notsure	69.2	1067	1541	NW_013652079.1	-	2649	3123	notsure	30.8	i2_LQ_MZ2_c135975/f1p0/2908	1	1581	NW_013654288.1	+	30280	32386	ENH_00049290	54.3	1582	2909	NW_013651796.1	-	10718	13969	notsure	45.7
i2_LQ_SZ_c57991/f1p362/2017	1	1538	NW_013653258.1	+	6564	8101	ENH_00038040	76.3	1539	2017	NW_013654378.1	-	67246	67724	ENH_00065470	23.7	i4_HQ_MZ2_c2155/f2p0/5078	1	3795	NW_013653372.1	+	36992	40798	ENH_00038670,ENH_00038680	74.7	3796	5082	NW_013654382.1	-	24390	25700	ENH_00059550	25.3
i2_LQ_SZ_c119722/f1p2/2807	1	879	NW_013654609.1	-	946	2761	ENH_00076460	31.3	880	2807	NW_013655201.1	+	1408	3335	ENH_00032990	68.7	i1_HQ_MZ2_c40451/f3p10/1987	1	710	NW_013653019.1	-	936	2261	ENH_00033470	35.7	711	1987	NW_013654668.1	-	13015	15805	notsure	64.3
i1_LQ_SZ_c43108/f1p8/1733	1	816	NW_013655347.1	+	85737	86531	ENH_00046970	47.1	817	1732	NW_013654573.1	+	15138	16660	notsure	52.9	i2_LQ_MZ2_c130030/f1p15/2439	1	1172	NW_013654483.1	-	7	16290	ENH_00067810	47.9	1173	2445	NW_013655308.1	+	476	4112	notsure	52.1
i1_HQ_SZ_c65808/f2p8/1932	1	786	NW_013652211.1	-	3	1613	notsure	40.7	787	1929	NW_013654615.1	+	3	2869	ENH_00076290	59.3	i3_HQ_MZ2_c2189/f2p0/3312	1	1940	NW_013654623.1	+	12530	16034	ENH_00077220	58.6	1941	3311	NW_013652049.1	-	1559	7752	ENH_00009800	41.4
i0_LQ_SZ_c37538/f1p0/765	1	579	NW_013651917.1	-	4709	13374	ENH_00004740	75.6	580	766	NW_013654693.1	-	1208	1394	ENH_00081480	24.4	i2_LQ_MZ2_c107255/f1p40/2692	1	2147	NW_013654853.1	-	28	2175	ENH_00004110	79.8	2148	2680	NW_013654335.1	+	67	588	notsure	19.8
i2_LQ_SZ_c31333/f1p191/2910	30	1209	NW_013654378.1	+	67240	68413	notsure	40.6	1210	2909	NW_013653825.1	-	19633	24392	ENH_00044290	58.4	i2_HQ_MZ2_c184539/f12p0/2639	1	2159	NW_013654853.1	-	28	2184	ENH_00004110	81.8	2160	2639	NW_013654335.1	+	67	540	notsure	18.2
i2_LQ_SZ_c33071/f1p18/2236	1	366	NW_013655283.1	-	21568	21979	ENH_00039920	16.4	367	2236	NW_013654170.1	-	9346	11224	ENH_00047650	83.6	i3_HQ_MZ2_c22175/f2p0/3145	1	674	NW_013653454.1	+	459	1587	notsure	21.4	675	3140	NW_013652679.1	-	1402	3868	notsure	78.4
i0_LQ_SZ_c25147/f1p2/418	1	326	NW_013654741.1	-	1009	1531	ENH_00083670	77.8	327	419	NW_013655113.1	-	1770	1862	notsure	22.2	i3_LQ_MZ2_c22214/f1p5/3565	4	2388	NW_013654807.1	-	166	4802	ENH_00054510	67.1	2389	3556	NW_013651946.1	+	177	7089	ENH_00005600	32.8
i1_HQ_SZ_c5128/f2p7/1302	1	204	NW_013654983.1	-	162	365	ENH_00016620	15.7	205	1302	NW_013652673.1	-	2607	3769	ENH_00027520	84.3	i2_LQ_MZ2_c151294/f1p3/2044	1	1018	NW_013651965.1	+	5343	9665	ENH_00006300	49.8	1019	2046	NW_013654507.1	+	393	5474	notsure	50.2
i3_LQ_SZ_c26670/f1p62/3600	2	1074	NW_013651899.1	+	8415	10835	ENH_00003840	30	1075	3574	NW_013651815.1	-	8708	12897	ENH_00000150	69.9	i3_LQ_MZ2_c5375/f1p0/3933	1	1163	NW_013654813.1	-	86	2338	notsure	30.2	1164	3846	NW_013654519.1	-	12897	20144	ENH_00070520	69.6
i0_LQ_SZ_c47431/f1p25/291	1	184	NW_013652860.1	-	479	662	notsure	63.2	185	291	NW_013655143.1	-	44391	44497	notsure	36.8	i2_LQ_MZ2_c167049/f1p6/2252	1	360	NW_013652353.1	-	44	474	notsure	15.9	361	2258	NW_013653873.1	+	11	3685	ENH_00044590	84.1
i0_LQ_SZ_c11730/f1p2/934	1	724	NW_013652643.1	-	86	1032	ENH_00027090	77.4	725	935	NW_013654624.1	-	16475	16872	notsure	22.6	i3_LQ_MZ2_c7939/f1p5/4002	1	2626	NW_013654389.1	+	22785	26539	ENH_00060080	65.6	2627	4002	NW_013655178.1	+	1681	3065	notsure	34.4
i0_LQ_SZ_c11539/f1p0/874	3	317	NW_013653966.1	+	107	1686	notsure	37.2	318	846	NW_013651852.1	-	11005	11533	notsure	62.5	i1_LQ_MZ2_c6034/f1p12/1336	1	385	NW_013654143.1	+	2069	3074	ENH_00047470	28.8	386	1336	NW_013654344.1	-	4252	5202	ENH_00055720	71.2
i4_LQ_SZ_c2569/f1p0/4432	1	2894	NW_013654338.1	-	47	3257	ENH_00055260	65.2	2895	4437	NW_013655239.1	+	1094	3284	ENH_00036640	34.8	i2_LQ_MZ2_c42357/f1p36/2525	1	467	NW_013651834.1	+	2886	3985	ENH_00000940	18.5	468	2525	NW_013655116.1	+	28194	31817	ENH_00027440	81.5
i2_LQ_SZ_c30760/f1p30/2292	1	2036	NW_013655225.1	+	27138	35098	ENH_00034680	88.5	2037	2300	NW_013652736.1	-	7962	8615	ENH_00029090	11.5	i1_HQ_MZ2_c40798/f2p1/1416	1	884	NW_013654476.1	+	19050	21796	ENH_00067300	62.3	885	1417	NW_013654121.1	-	30800	33668	notsure	37.6
i4_LQ_SZ_c839/f1p0/4820	3	3188	NW_013651926.1	+	88088	92417	ENH_00005260	65.8	3189	4842	NW_013654322.1	-	28512	30169	notsure	34.2	i2_LQ_MZ2_c107570/f1p4/2837	1	2372	NW_013654960.1	+	70364	73073	notsure	83.9	2373	2827	NW_013654627.1	-	15361	16848	notsure	16.1
i1_LQ_SZ_c66939/f1p247/1852	1	1248	NW_013654433.1	+	5914	17592	ENH_00063320,ENH_00063310	67.2	1249	1856	NW_013654335.1	-	6383	7080	ENH_00054810	32.8	i2_LQ_MZ2_c42703/f1p1/2285	1	1328	NW_013652048.1	+	6816	8721	ENH_00009760	58.2	1329	2282	NW_013654530.1	-	19077	20049	notsure	41.8
i4_LQ_SZ_c4947/f1p0/4273	1	1966	NW_013651899.1	+	8467	10835	ENH_00003840	46	1967	4274	NW_013651815.1	-	8712	12897	ENH_00000150	54	i4_LQ_MZ2_c7907/f1p35/4677	1	1139	NW_013652052.1	-	839	1978	ENH_00012690	24.3	1140	4691	NW_013654443.1	+	12	3513	notsure	75.7
i2_LQ_SZ_c126173/f1p1/2207	1	493	NW_013651743.1	-	12	663	notsure	22.3	494	2207	NW_013654632.1	-	14929	16748	ENH_00077800	77.7	i2_HQ_MZ2_c55232/f3p1/2128	1	1022	NW_013652250.1	+	4376	5710	notsure	48	1023	2127	NW_013652104.1	+	262	4222	ENH_00011490,ENH_00011520	52
i2_LQ_SZ_c101773/f1p28/2211	12	1110	NW_013654477.1	-	19	4236	notsure	49.7	1111	2211	NW_013654564.1	-	13539	18515	ENH_00073840	49.8	i4_LQ_MZ2_c7293/f1p0/4270	1	1060	NW_013653309.1	-	1013	3495	ENH_00037470	24.8	1061	4270	NW_013654552.1	-	5629	15363	ENH_00073090	75.2
i1_LQ_SZ_c12131/f1p2/2000	1	1715	NW_013654809.1	+	125424	153873	ENH_00055980,ENH_00055990,ENH_00056010,ENH_00055960	85.8	1716	2000	NW_013653769.1	+	5124	5410	notsure	14.2	i3_LQ_MZ2_c25292/f1p1/3964	2	413	NW_013652052.1	-	839	1246	ENH_00012690	10.4	414	3962	NW_013654443.1	+	12	3510	notsure	89.5
i1_LQ_SZ_c29733/f1p57/1619	1	886	NW_013655113.1	-	2906	3833	ENH_00027070	54.6	887	1622	NW_013652837.1	+	39886	40618	ENH_00030790	45.4	i0_LQ_MZ2_c8472/f1p0/895	1	796	NW_013651678.1	-	69	2756	ENH_00060770	88.9	797	895	NW_013655103.1	-	2038	2710	notsure	11.1
i1_HQ_SZ_c120519/f11p2/1673	1	1251	NW_013654285.1	+	32177	33448	ENH_00049010	74.6	1252	1676	NW_013654772.1	+	104	532	notsure	25.4	i2_LQ_MZ2_c98541/f1p0/2244	1	451	NW_013652330.1	+	3418	5006	ENH_00019090	20.1	452	2247	NW_013651710.1	+	25	4546	ENH_00067170	79.9
i1_LQ_SZ_c76937/f1p4/1812	1	301	NW_013654809.1	+	124220	124520	notsure	16.6	302	1812	NW_013652062.1	+	4482	6010	ENH_00010640	83.4	i1_LQ_MZ2_c4265/f1p9/1325	1	462	NW_013654582.1	-	130	1920	notsure	34.9	463	1325	NW_013655074.1	-	1525	3586	notsure	65.1
i0_LQ_SZ_c37783/f1p0/926	1	585	NW_013652497.1	+	1810	2425	notsure	63.2	586	926	NW_013652627.1	-	269420	273898	notsure	36.8	i2_LQ_MZ2_c164969/f1p9/2441	1	248	NW_013654580.1	-	245	729	ENH_00074460	10.2	249	2442	NW_013652030.1	-	3209	8895	ENH_00008960	89.8
i2_LQ_SZ_c118946/f1p8/2260	1	1716	NW_013654756.1	-	104	3112	ENH_00084500	76	1717	2259	NW_013651978.1	-	8879	10000	notsure	24	i2_HQ_MZ2_c13471/f4p10/2654	1	1968	NW_013654455.1	-	16	3406	ENH_00064940	74.1	1969	2655	NW_013653236.1	-	39830	41204	ENH_00036570	25.9
i0_LQ_SZ_c37681/f1p0/903	10	280	NW_013655090.1	+	27735	27993	ENH_00024970	30	281	903	NW_013652081.1	-	1355	1962	notsure	69	i0_LQ_MZ2_c60278/f1p0/820	1	312	NW_013652042.1	-	2202	2513	notsure	38	313	820	NW_013654566.1	-	15981	16514	notsure	62
i1_LQ_SZ_c107926/f1p14/1406	1	634	NW_013652829.1	+	30415	31048	ENH_00030710	45.2	635	1404	NW_013655328.1	+	64770	65539	ENH_00045140	54.8	i0_LQ_MZ2_c4559/f1p1/877	1	385	NW_013654285.1	+	32966	33352	ENH_00049010	43.7	386	881	NW_013654772.1	+	20	530	notsure	56.2
i1_LQ_SZ_c45915/f1p13/1288	1	236	NW_013652609.1	-	3241	3476	ENH_00025640	18.3	237	1289	NW_013654860.1	-	7186	9132	ENH_00005110	81.7	i1_HQ_MZ2_c61798/f3p1/1389	1	753	NW_013652772.1	-	164	1186	notsure	54.2	754	1389	NW_013654509.1	-	19486	20118	notsure	45.8
i1_LQ_SZ_c20552/f1p3/1750	1	394	NW_013654776.1	-	117	513	notsure	22.5	395	1751	NW_013654799.1	+	76	4018	ENH_00052880	77.5	i1_HQ_MZ2_c39671/f4p0/1391	8	515	NW_013654662.1	+	13519	14332	ENH_00079740	36.5	516	1392	NW_013654719.1	+	535	2342	ENH_00082990	63
i1_LQ_SZ_c44789/f1p9/1300	3	183	NW_013653913.1	+	36043	36223	notsure	13.9	184	1300	NW_013651737.1	+	1902	3287	ENH_00071100	85.9	i0_LQ_MZ2_c35460/f1p0/975	1	546	NW_013651852.1	-	110	1078	ENH_00023390	56	547	969	NW_013652488.1	-	4421	4879	ENH_00086330	43.4
i1_LQ_SZ_c72080/f1p74/1557	15	350	NW_013652939.1	+	1405	2813	ENH_00032190	21.6	351	1557	NW_013654798.1	+	275	3327	ENH_00052820	77.5	i0_LQ_MZ2_c78078/f2p0/1027	2	554	NW_013651852.1	-	110	1079	ENH_00023390	54.1	555	1022	NW_013652488.1	-	4410	4879	ENH_00086330	45.8
i1_LQ_SZ_c46065/f1p14/1928	1	670	NW_013654344.1	+	26612	28440	ENH_00055770	34.8	672	1928	NW_013652158.1	-	6576	7833	ENH_00013530	65.2	i2_LQ_MZ2_c78349/f1p13/2413	1	1428	NW_013652137.1	+	61744	222432	ENH_00015720,ENH_00015690,ENH_00015730,ENH_00015580,ENH_00015710,ENH_00015680,ENH_00015700,ENH_00015800,ENH_00015560,ENH_00015600,ENH_00015630,ENH_00015550	59	1429	2421	NW_013651750.1	+	95733	97832	notsure	41
i4_LQ_SZ_c3911/f1p0/4283	7	2541	NW_013654502.1	+	16641	21042	ENH_00069200	58.7	2542	4311	NW_013651834.1	-	9707	11625	ENH_00000960	41	i2_HQ_MZ2_c32393/f2p4/2972	1	2371	NW_013654960.1	+	70364	73073	notsure	79.8	2372	2971	NW_013654627.1	-	15359	16848	notsure	20.2
i2_LQ_SZ_c50571/f1p23/2530	1	1132	NW_013654553.1	-	9153	10291	ENH_00073110	44.8	1133	2526	NW_013654364.1	-	4245	5636	ENH_00057390	55.2	i3_LQ_MZ2_c25267/f1p2/3277	1	2843	NW_013652138.1	-	59	6757	notsure	85.6	2844	3321	NW_013652396.1	+	467	1135	notsure	14.4
i4_LQ_SZ_c1801/f1p0/4859	1	3842	NW_013654880.1	-	33792	38101	ENH_00008230,ENH_00008240	79	3843	4864	NW_013651731.1	+	3502	5002	ENH_00070270	21	i0_LQ_MZ2_c58068/f1p0/975	1	543	NW_013651852.1	-	111	1078	ENH_00023390	55.9	544	972	NW_013652488.1	-	4414	4879	ENH_00086330	44.1
i2_HQ_SZ_c3783/f2p16/2819	1	1739	NW_013651688.1	+	18645	22869	ENH_00062630	61.6	1740	2821	NW_013652531.1	+	87	2386	notsure	38.4	i4_LQ_MZ2_c9553/f1p0/4617	1	3582	NW_013655302.1	+	27092	37019	ENH_00041750	77.7	3583	4610	NW_013651873.1	+	139	3296	ENH_00002650	22.3
i1_LQ_SZ_c6196/f1p0/1282	1	776	NW_013654339.1	-	29	1498	ENH_00055380	59.6	777	1302	NW_013653271.1	+	74	594	ENH_00037070	40.4	i2_HQ_MZ2_c185363/f13p4/2115	1	1774	NW_013651877.1	+	6408	11335	ENH_00060730	83.9	1775	2115	NW_013654394.1	-	22144	22791	notsure	16.1
i2_LQ_SZ_c23782/f1p8/2114	5	903	NW_013654887.1	+	425	5252	ENH_00008440,ENH_00008430	42.5	904	2115	NW_013654330.1	+	21825	23340	ENH_00054470	57.3	i3_LQ_MZ2_c12676/f1p12/4023	1	3225	NW_013654143.1	+	28209	35200	notsure	79.9	3226	4035	NW_013652222.1	-	6497	7306	notsure	20.1
i4_LQ_SZ_c6288/f1p0/4728	1	3030	NW_013651926.1	+	88116	92417	ENH_00005260	63.7	3031	4754	NW_013654322.1	-	28430	30169	notsure	36.3	i1_LQ_MZ2_c28209/f1p2/1726	1	523	NW_013652676.1	-	35890	36413	ENH_00027840	30.3	524	1726	NW_013655239.1	+	151732	155144	ENH_00036910	69.7
i1_LQ_SZ_c10368/f1p0/1698	1	853	NW_013653541.1	-	163307	164159	ENH_00041970	50.2	854	1698	NW_013651745.1	+	14196	15098	notsure	49.8	i2_LQ_MZ2_c34162/f1p4/2223	1	967	NW_013652927.1	-	69	1393	ENH_00032070	43.6	968	2211	NW_013655260.1	-	40810	42224	ENH_00037590	56.1
i3_LQ_SZ_c2920/f1p13/3131	3	473	NW_013654338.1	-	989	1459	ENH_00055260	16.1	474	2926	NW_013655239.1	+	14	3285	ENH_00036640	83.8	i2_LQ_MZ2_c44046/f1p37/2959	1	1627	NW_013654389.1	+	22787	26539	ENH_00060080	55	1628	2957	NW_013655178.1	+	130	1459	notsure	45
i2_LQ_SZ_c22841/f1p2/2810	1	1884	NW_013651917.1	-	7832	13381	ENH_00004740	67	1885	2810	NW_013654327.1	-	18051	19238	notsure	33	i0_LQ_MZ2_c25880/f2p0/943	2	525	NW_013651852.1	-	110	1053	ENH_00023390	56.2	526	930	NW_013652488.1	-	4422	4879	ENH_00086330	43.4
i1_LQ_SZ_c77793/f1p0/1244	4	183	NW_013653913.1	+	36043	36223	notsure	14.4	184	1245	NW_013651737.1	+	1902	3271	ENH_00071100	85.2	i0_LQ_MZ2_c90152/f1p0/976	1	546	NW_013651852.1	-	110	1078	ENH_00023390	55.9	547	975	NW_013652488.1	-	4409	4879	ENH_00086330	44
i2_LQ_SZ_c40430/f1p14/3136	1	868	NW_013654456.1	-	289	1308	ENH_00065020	27.7	869	3136	NW_013654455.1	-	18978	22274	ENH_00065000,ENH_00064990	72.3	i2_LQ_MZ2_c28073/f1p4/2838	1	1093	NW_013654362.1	+	148702	150076	ENH_00057960	38.5	1094	2838	NW_013655188.1	+	528	3596	notsure	61.5
i2_LQ_SZ_c47225/f1p5/2670	1	2091	NW_013651709.1	-	335	2578	ENH_00067140	78.4	2092	2667	NW_013652432.1	+	77	652	notsure	21.6	i3_LQ_MZ2_c7889/f1p0/3412	1	975	NW_013655287.1	+	29	1626	notsure	28.6	976	3408	NW_013652605.1	+	188	3423	notsure	71.3
i2_LQ_SZ_c26422/f1p98/2191	1	519	NW_013654081.1	+	215	733	notsure	23.7	520	2191	NW_013652012.1	+	66	1798	notsure	76.3	i4_LQ_MZ2_c6313/f1p10/4331	1	3865	NW_013655124.1	-	730	12988	ENH_00028200,ENH_00028220,ENH_00028230	89.2	3866	4332	NW_013655225.1	+	168	904	ENH_00034600	10.8
i4_LQ_SZ_c12321/f1p0/4396	1	2600	NW_013654338.1	-	47	3253	ENH_00055260	58.4	2601	4450	NW_013655239.1	+	1094	3286	ENH_00036640	41.6	i2_LQ_MZ2_c22375/f1p13/2663	1	711	NW_013651816.1	+	10507	12628	ENH_00000210	26.7	712	2663	NW_013654512.1	+	192	4289	ENH_00069860	73.3
i1_LQ_SZ_c13478/f1p0/1694	1	289	NW_013652638.1	-	359	644	notsure	17.1	290	1692	NW_013653004.1	-	692	2847	notsure	82.9	i2_LQ_MZ2_c78744/f1p6/2561	1	310	NW_013654906.1	-	5201	5511	notsure	12.1	311	2561	NW_013654468.1	-	17453	22332	ENH_00066650	87.9
i2_LQ_SZ_c24425/f1p31/2174	1	376	NW_013654584.1	+	17672	18047	notsure	17.3	377	2179	NW_013654470.1	+	165	3370	ENH_00066730,ENH_00066720	82.7	i1_LQ_MZ2_c58671/f1p5/1013	3	547	NW_013651852.1	-	110	1075	ENH_00023390	53.8	548	1013	NW_013652488.1	-	4408	4879	ENH_00086330	46
[truncated: 2,513 more rows]
