# Supplementary material for: Full-length transcriptome analysis and identification of transcript structures in Eimeria necatrix from different developmental stages by single-molecule real-time sequencing
Source: Parasit Vectors. 2021 Sep 27;14:502. doi: 10.1186/s13071-021-05015-7 (PMC8474931; doi:10.1186/s13071-021-05015-7)
Supplement: Supplementary file 13 — Additional file 13: Table S8. Exon number of lncRNAs from Iso-Seq. [file 13071_2021_5015_MOESM13_ESM.xlsx]

## Sheet: Sheet1
Table S8. Exon number of lncRNAs from Iso-Seq.
SZ					MZ-2
transcript_id	gene_id	type	length	exon_number	transcript_id	gene_id	type	length	exon_number
ENH_00050160_novel11	ENH_00050160	lncRNA	1289	1	Novelgene1773_novel01	Novelgene1773	lncRNA	2201	1
ENH_00009200_novel16	ENH_00009200	lncRNA	277	1	ENH_00027320_novel112	ENH_00027320	lncRNA	816	1
ENH_00009020_novel11	ENH_00009020	lncRNA	513	1	Novelgene2302_novel02	Novelgene2302	lncRNA	3244	1
Novelgene1865_novel01	Novelgene1865	lncRNA	906	1	Novelgene1147_novel01	Novelgene1147	lncRNA	394	1
Novelgene3003_novel01	Novelgene3003	lncRNA	666	1	Novelgene1993_novel02	Novelgene1993	lncRNA	388	1
Novelgene1652_novel02	Novelgene1652	lncRNA	481	1	ENH_00041170_novel03	ENH_00041170	lncRNA	3366	1
Novelgene3017_novel01	Novelgene3017	lncRNA	224	1	ENH_00029850_novel01	ENH_00029850	lncRNA	840	1
ENH_00024170_novel02	ENH_00024170	lncRNA	2666	1	ENH_00076610_novel03	ENH_00076610	lncRNA	663	1
ENH_00067020_novel04	ENH_00067020	lncRNA	484	1	Novelgene2180_novel05	Novelgene2180	lncRNA	2194	1
Novelgene0481_novel03	Novelgene0481	lncRNA	947	1	ENH_00076470_novel25	ENH_00076470	lncRNA	395	1
ENH_00058740_novel11	ENH_00058740	lncRNA	514	1	Novelgene0265_novel01	Novelgene0265	lncRNA	2110	1
ENH_00043280_novel81	ENH_00043280	lncRNA	1214	1	ENH_00055910_novel01	ENH_00055910	lncRNA	1410	1
Novelgene0488_novel01	Novelgene0488	lncRNA	651	1	Novelgene2515_novel03	Novelgene2515	lncRNA	2684	1
ENH_00049130_novel10	ENH_00049130	lncRNA	293	1	ENH_00022450_novel03	ENH_00022450	lncRNA	563	1
Novelgene2914_novel02	Novelgene2914	lncRNA	205	1	ENH_00082480_novel14	ENH_00082480	lncRNA	1176	1
Novelgene1904_novel02	Novelgene1904	lncRNA	1639	1	Novelgene0691_novel01	Novelgene0691	lncRNA	232	1
ENH_00006980_novel13	ENH_00006980	lncRNA	334	1	Novelgene2471_novel03	Novelgene2471	lncRNA	1027	1
Novelgene0853_novel18	Novelgene0853	lncRNA	638	1	Novelgene0822_novel04	Novelgene0822	lncRNA	304	1
ENH_00007150_novel38	ENH_00007150	lncRNA	389	1	ENH_00041750_novel03	ENH_00041750	lncRNA	727	1
ENH_00022800_novel31	ENH_00022800	lncRNA	1049	1	ENH_00026690_novel17	ENH_00026690	lncRNA	1168	1
Novelgene3544_novel03	Novelgene3544	lncRNA	1077	1	ENH_00060740_novel02	ENH_00060740	lncRNA	441	1
ENH_00050810_novel13	ENH_00050810	lncRNA	455	1	Novelgene3279_novel07	Novelgene3279	lncRNA	289	1
ENH_00003270_novel09	ENH_00003270	lncRNA	236	1	Novelgene3093_novel53	Novelgene3093	lncRNA	514	1
ENH_00041840_novel43	ENH_00041840	lncRNA	217	1	Novelgene3684_novel01	Novelgene3684	lncRNA	500	1
ENH_00079990_novel10	ENH_00079990	lncRNA	340	1	Novelgene1910_novel01	Novelgene1910	lncRNA	246	1
Novelgene0444_novel01	Novelgene0444	lncRNA	473	1	ENH_00062830_novel60	ENH_00062830	lncRNA	536	1
ENH_00023760_novel31	ENH_00023760	lncRNA	252	1	Novelgene2584_novel01	Novelgene2584	lncRNA	1140	1
ENH_00045700_novel04	ENH_00045700	lncRNA	952	1	ENH_00041170_novel02	ENH_00041170	lncRNA	5695	1
Novelgene1036_novel01	Novelgene1036	lncRNA	665	1	Novelgene3344_novel06	Novelgene3344	lncRNA	860	1
Novelgene0565_novel01	Novelgene0565	lncRNA	856	1	Novelgene1661_novel08	Novelgene1661	lncRNA	1298	1
Novelgene1384_novel01	Novelgene1384	lncRNA	416	1	ENH_00035610_novel29	ENH_00035610	lncRNA	1523	1
ENH_00034290_novel01	ENH_00034290	lncRNA	862	1	Novelgene0206_novel01	Novelgene0206	lncRNA	506	1
Novelgene2162_novel04	Novelgene2162	lncRNA	1879	1	Novelgene2479_novel02	Novelgene2479	lncRNA	2222	1
Novelgene1762_novel19	Novelgene1762	lncRNA	911	1	Novelgene2286_novel01	Novelgene2286	lncRNA	969	1
Novelgene0640_novel01	Novelgene0640	lncRNA	261	1	Novelgene2127_novel01	Novelgene2127	lncRNA	431	1
ENH_00022240_novel03	ENH_00022240	lncRNA	206	1	ENH_00023480_novel14	ENH_00023480	lncRNA	255	1
ENH_00019950_novel108	ENH_00019950	lncRNA	317	1	ENH_00035610_novel30	ENH_00035610	lncRNA	329	1
Novelgene1607_novel04	Novelgene1607	lncRNA	742	1	Novelgene1729_novel04	Novelgene1729	lncRNA	1280	1
Novelgene3571_novel01	Novelgene3571	lncRNA	1487	1	Novelgene0283_novel01	Novelgene0283	lncRNA	403	1
ENH_00076860_novel08	ENH_00076860	lncRNA	679	1	Novelgene0137_novel01	Novelgene0137	lncRNA	436	1
Novelgene0853_novel19	Novelgene0853	lncRNA	444	1	ENH_00025970_novel26	ENH_00025970	lncRNA	601	1
ENH_00002710_novel01	ENH_00002710	lncRNA	596	1	ENH_00050160_novel10	ENH_00050160	lncRNA	670	1
ENH_00076990_novel03	ENH_00076990	lncRNA	343	1	Novelgene0213_novel13	Novelgene0213	lncRNA	677	1
ENH_00003500_novel02	ENH_00003500	lncRNA	1290	1	ENH_00005290_novel02	ENH_00005290	lncRNA	1072	1
Novelgene3224_novel01	Novelgene3224	lncRNA	687	1	ENH_00014610_novel09	ENH_00014610	lncRNA	268	1
Novelgene3089_novel01	Novelgene3089	lncRNA	476	1	ENH_00066430_novel01	ENH_00066430	lncRNA	421	1
Novelgene3664_novel01	Novelgene3664	lncRNA	397	1	ENH_00071100_novel06	ENH_00071100	lncRNA	211	1
Novelgene3026_novel01	Novelgene3026	lncRNA	854	1	ENH_00014640_novel04	ENH_00014640	lncRNA	363	1
ENH_00065830_novel57	ENH_00065830	lncRNA	1158	1	Novelgene2290_novel02	Novelgene2290	lncRNA	296	1
Novelgene3623_novel01	Novelgene3623	lncRNA	312	1	Novelgene0858_novel04	Novelgene0858	lncRNA	988	1
Novelgene0275_novel01	Novelgene0275	lncRNA	1086	1	Novelgene1069_novel01	Novelgene1069	lncRNA	456	1
ENH_00003320_novel07	ENH_00003320	lncRNA	298	1	ENH_00003220_novel26	ENH_00003220	lncRNA	955	1
Novelgene2142_novel04	Novelgene2142	lncRNA	405	1	Novelgene1815_novel01	Novelgene1815	lncRNA	343	1
ENH_00028700_novel68	ENH_00028700	lncRNA	370	1	Novelgene0136_novel02	Novelgene0136	lncRNA	244	1
Novelgene0541_novel05	Novelgene0541	lncRNA	3374	1	Novelgene1907_novel01	Novelgene1907	lncRNA	201	1
ENH_00017700_novel19	ENH_00017700	lncRNA	714	1	Novelgene0798_novel08	Novelgene0798	lncRNA	1774	1
ENH_00006100_novel18	ENH_00006100	lncRNA	382	1	Novelgene1762_novel23	Novelgene1762	lncRNA	1201	1
Novelgene0872_novel01	Novelgene0872	lncRNA	476	1	ENH_00041300_novel04	ENH_00041300	lncRNA	449	1
ENH_00023960_novel04	ENH_00023960	lncRNA	480	1	ENH_00073740_novel04	ENH_00073740	lncRNA	432	1
Novelgene2858_novel02	Novelgene2858	lncRNA	723	1	ENH_00058750_novel01	ENH_00058750	lncRNA	512	1
ENH_00036640_novel21	ENH_00036640	lncRNA	359	1	Novelgene2302_novel01	Novelgene2302	lncRNA	2071	1
ENH_00044850_novel106	ENH_00044850	lncRNA	343	1	Novelgene1341_novel01	Novelgene1341	lncRNA	366	1
ENH_00076120_novel06	ENH_00076120	lncRNA	489	1	ENH_00023760_novel30	ENH_00023760	lncRNA	1518	1
Novelgene1050_novel17	Novelgene1050	lncRNA	566	1	Novelgene2123_novel01	Novelgene2123	lncRNA	343	1
ENH_00079230_novel78	ENH_00079230	lncRNA	274	1	Novelgene0785_novel01	Novelgene0785	lncRNA	625	1
ENH_00071410_novel14	ENH_00071410	lncRNA	555	1	ENH_00007310_novel02	ENH_00007310	lncRNA	929	1
Novelgene0398_novel05	Novelgene0398	lncRNA	616	1	Novelgene0918_novel49	Novelgene0918	lncRNA	1118	1
ENH_00037820_novel16	ENH_00037820	lncRNA	605	1	ENH_00050540_novel06	ENH_00050540	lncRNA	493	1
ENH_00050160_novel10	ENH_00050160	lncRNA	670	1	Novelgene0246_novel01	Novelgene0246	lncRNA	1159	1
Novelgene0471_novel01	Novelgene0471	lncRNA	397	1	Novelgene1774_novel01	Novelgene1774	lncRNA	1898	1
Novelgene1979_novel01	Novelgene1979	lncRNA	432	1	ENH_00036990_novel08	ENH_00036990	lncRNA	503	1
Novelgene0629_novel02	Novelgene0629	lncRNA	886	1	ENH_00068680_novel02	ENH_00068680	lncRNA	362	1
Novelgene1796_novel03	Novelgene1796	lncRNA	664	1	ENH_00084050_novel10	ENH_00084050	lncRNA	386	1
Novelgene3194_novel01	Novelgene3194	lncRNA	554	1	ENH_00017600_novel01	ENH_00017600	lncRNA	1125	1
ENH_00020040_novel03	ENH_00020040	lncRNA	529	1	ENH_00050770_novel04	ENH_00050770	lncRNA	350	1
ENH_00053290_novel45	ENH_00053290	lncRNA	387	1	ENH_00020000_novel10	ENH_00020000	lncRNA	934	1
ENH_00078750_novel08	ENH_00078750	lncRNA	518	1	Novelgene0205_novel01	Novelgene0205	lncRNA	2847	1
Novelgene3268_novel01	Novelgene3268	lncRNA	850	1	ENH_00017470_novel25	ENH_00017470	lncRNA	693	1
ENH_00084180_novel50	ENH_00084180	lncRNA	277	1	ENH_00047020_novel05	ENH_00047020	lncRNA	335	1
ENH_00004730_novel49	ENH_00004730	lncRNA	266	1	Novelgene1039_novel05	Novelgene1039	lncRNA	4265	1
ENH_00053620_novel02	ENH_00053620	lncRNA	338	1	Novelgene1839_novel01	Novelgene1839	lncRNA	441	1
Novelgene2633_novel02	Novelgene2633	lncRNA	2211	1	Novelgene0594_novel02	Novelgene0594	lncRNA	988	1
ENH_00053530_novel02	ENH_00053530	lncRNA	466	1	Novelgene3652_novel05	Novelgene3652	lncRNA	1672	1
Novelgene2025_novel03	Novelgene2025	lncRNA	333	1	Novelgene1665_novel01	Novelgene1665	lncRNA	2342	1
Novelgene0674_novel24	Novelgene0674	lncRNA	324	1	ENH_00010380_novel23	ENH_00010380	lncRNA	514	1
ENH_00000950_novel14	ENH_00000950	lncRNA	1201	1	ENH_00000580_novel40	ENH_00000580	lncRNA	476	1
Novelgene2426_novel02	Novelgene2426	lncRNA	980	1	Novelgene0874_novel02	Novelgene0874	lncRNA	1764	1
ENH_00071980_novel106	ENH_00071980	lncRNA	585	1	Novelgene2073_novel02	Novelgene2073	lncRNA	1553	1
ENH_00073800_novel01	ENH_00073800	lncRNA	557	1	ENH_00069610_novel15	ENH_00069610	lncRNA	261	1
ENH_00079230_novel79	ENH_00079230	lncRNA	796	1	Novelgene0976_novel02	Novelgene0976	lncRNA	1177	1
ENH_00041170_novel26	ENH_00041170	lncRNA	232	1	ENH_00043870_novel09	ENH_00043870	lncRNA	248	1
Novelgene1205_novel02	Novelgene1205	lncRNA	242	1	ENH_00035690_novel04	ENH_00035690	lncRNA	1071	1
ENH_00027340_novel47	ENH_00027340	lncRNA	1242	1	Novelgene3181_novel05	Novelgene3181	lncRNA	727	1
ENH_00059250_novel38	ENH_00059250	lncRNA	326	1	ENH_00059950_novel03	ENH_00059950	lncRNA	423	1
Novelgene2495_novel02	Novelgene2495	lncRNA	867	1	Novelgene1285_novel03	Novelgene1285	lncRNA	679	1
ENH_00059720_novel71	ENH_00059720	lncRNA	395	1	ENH_00059220_novel05	ENH_00059220	lncRNA	389	1
Novelgene2087_novel02	Novelgene2087	lncRNA	577	1	Novelgene0052_novel03	Novelgene0052	lncRNA	1200	1
ENH_00062450_novel27	ENH_00062450	lncRNA	375	1	Novelgene0982_novel04	Novelgene0982	lncRNA	859	1
ENH_00057210_novel02	ENH_00057210	lncRNA	1251	1	ENH_00069260_novel02	ENH_00069260	lncRNA	997	1
Novelgene1417_novel02	Novelgene1417	lncRNA	1109	1	ENH_00067170_novel08	ENH_00067170	lncRNA	472	1
Novelgene0765_novel01	Novelgene0765	lncRNA	241	1	Novelgene3704_novel01	Novelgene3704	lncRNA	689	1
Novelgene2607_novel05	Novelgene2607	lncRNA	2271	1	ENH_00074360_novel17	ENH_00074360	lncRNA	447	1
ENH_00073440_novel25	ENH_00073440	lncRNA	1077	1	ENH_00015560_novel92	ENH_00015560	lncRNA	1444	1
ENH_00073840_novel42	ENH_00073840	lncRNA	312	1	ENH_00014600_novel18	ENH_00014600	lncRNA	495	1
ENH_00084610_novel16	ENH_00084610	lncRNA	422	1	ENH_00030690_novel29	ENH_00030690	lncRNA	268	1
ENH_00068130_novel50	ENH_00068130	lncRNA	2021	1	Novelgene1895_novel33	Novelgene1895	lncRNA	688	1
Novelgene0362_novel01	Novelgene0362	lncRNA	1023	1	ENH_00050960_novel16	ENH_00050960	lncRNA	423	1
Novelgene2260_novel04	Novelgene2260	lncRNA	413	1	ENH_00017250_novel04	ENH_00017250	lncRNA	220	1
ENH_00064130_novel03	ENH_00064130	lncRNA	556	1	ENH_00021790_novel06	ENH_00021790	lncRNA	768	1
Novelgene2014_novel03	Novelgene2014	lncRNA	628	1	ENH_00079000_novel02	ENH_00079000	lncRNA	3128	1
Novelgene1945_novel01	Novelgene1945	lncRNA	1303	1	Novelgene1661_novel02	Novelgene1661	lncRNA	1940	1
Novelgene1227_novel01	Novelgene1227	lncRNA	318	1	Novelgene1554_novel01	Novelgene1554	lncRNA	1005	1
Novelgene0304_novel01	Novelgene0304	lncRNA	649	1	ENH_00020200_novel01	ENH_00020200	lncRNA	273	1
Novelgene3534_novel02	Novelgene3534	lncRNA	357	1	ENH_00085890_novel01	ENH_00085890	lncRNA	277	1
Novelgene1983_novel01	Novelgene1983	lncRNA	454	1	ENH_00045260_novel32	ENH_00045260	lncRNA	363	1
ENH_00043280_novel75	ENH_00043280	lncRNA	881	1	Novelgene0867_novel02	Novelgene0867	lncRNA	596	1
Novelgene2894_novel02	Novelgene2894	lncRNA	300	1	Novelgene1762_novel31	Novelgene1762	lncRNA	2531	1
Novelgene2916_novel02	Novelgene2916	lncRNA	502	1	ENH_00041100_novel07	ENH_00041100	lncRNA	412	1
Novelgene0573_novel10	Novelgene0573	lncRNA	1234	1	Novelgene2721_novel05	Novelgene2721	lncRNA	490	1
ENH_00045140_novel15	ENH_00045140	lncRNA	935	1	Novelgene3682_novel04	Novelgene3682	lncRNA	271	1
ENH_00022310_novel11	ENH_00022310	lncRNA	245	1	ENH_00010410_novel05	ENH_00010410	lncRNA	866	1
ENH_00008480_novel04	ENH_00008480	lncRNA	457	1	Novelgene2558_novel01	Novelgene2558	lncRNA	509	1
ENH_00005240_novel116	ENH_00005240	lncRNA	2458	1	ENH_00038510_novel31	ENH_00038510	lncRNA	1033	1
ENH_00051230_novel05	ENH_00051230	lncRNA	708	1	Novelgene1762_novel07	Novelgene1762	lncRNA	1658	1
ENH_00060800_novel05	ENH_00060800	lncRNA	276	1	ENH_00027420_novel18	ENH_00027420	lncRNA	668	1
Novelgene1762_novel31	Novelgene1762	lncRNA	2531	1	Novelgene1407_novel01	Novelgene1407	lncRNA	988	1
ENH_00054960_novel44	ENH_00054960	lncRNA	2484	1	ENH_00085630_novel03	ENH_00085630	lncRNA	3616	1
Novelgene1895_novel31	Novelgene1895	lncRNA	503	1	ENH_00020560_novel29	ENH_00020560	lncRNA	308	1
ENH_00019260_novel249	ENH_00019260	lncRNA	1572	1	Novelgene1184_novel01	Novelgene1184	lncRNA	208	1
ENH_00073830_novel04	ENH_00073830	lncRNA	559	1	ENH_00068100_novel50	ENH_00068100	lncRNA	274	1
Novelgene1762_novel09	Novelgene1762	lncRNA	254	1	ENH_00010410_novel09	ENH_00010410	lncRNA	338	1
Novelgene2479_novel05	Novelgene2479	lncRNA	739	1	ENH_00077720_novel04	ENH_00077720	lncRNA	385	1
ENH_00065030_novel13	ENH_00065030	lncRNA	628	1	Novelgene0302_novel05	Novelgene0302	lncRNA	383	1
Novelgene1729_novel02	Novelgene1729	lncRNA	456	1	ENH_00004690_novel04	ENH_00004690	lncRNA	334	1
ENH_00020240_novel01	ENH_00020240	lncRNA	439	1	Novelgene0091_novel07	Novelgene0091	lncRNA	727	1
ENH_00038900_novel18	ENH_00038900	lncRNA	2324	1	ENH_00060350_novel18	ENH_00060350	lncRNA	1754	1
ENH_00018760_novel02	ENH_00018760	lncRNA	396	1	Novelgene2018_novel03	Novelgene2018	lncRNA	3702	1
Novelgene1957_novel02	Novelgene1957	lncRNA	747	1	ENH_00066470_novel02	ENH_00066470	lncRNA	798	1
ENH_00076100_novel06	ENH_00076100	lncRNA	757	1	Novelgene3366_novel03	Novelgene3366	lncRNA	1165	1
Novelgene1762_novel17	Novelgene1762	lncRNA	1257	1	Novelgene3615_novel02	Novelgene3615	lncRNA	278	1
ENH_00010480_novel05	ENH_00010480	lncRNA	451	1	ENH_00001430_novel13	ENH_00001430	lncRNA	231	1
Novelgene2133_novel01	Novelgene2133	lncRNA	887	1	ENH_00027510_novel03	ENH_00027510	lncRNA	385	1
ENH_00084180_novel06	ENH_00084180	lncRNA	745	1	Novelgene1920_novel16	Novelgene1920	lncRNA	607	1
ENH_00081470_novel17	ENH_00081470	lncRNA	1636	1	ENH_00029140_novel04	ENH_00029140	lncRNA	770	1
Novelgene1725_novel16	Novelgene1725	lncRNA	1846	1	ENH_00010410_novel07	ENH_00010410	lncRNA	443	1
ENH_00005240_novel60	ENH_00005240	lncRNA	221	1	Novelgene1762_novel29	Novelgene1762	lncRNA	2525	1
Novelgene2055_novel03	Novelgene2055	lncRNA	650	1	ENH_00059720_novel64	ENH_00059720	lncRNA	1099	1
ENH_00005960_novel03	ENH_00005960	lncRNA	799	1	ENH_00031870_novel24	ENH_00031870	lncRNA	715	1
ENH_00029980_novel13	ENH_00029980	lncRNA	426	1	ENH_00061190_novel06	ENH_00061190	lncRNA	559	1
ENH_00041960_novel63	ENH_00041960	lncRNA	2569	1	ENH_00045160_novel24	ENH_00045160	lncRNA	314	1
Novelgene2610_novel01	Novelgene2610	lncRNA	238	1	ENH_00007530_novel01	ENH_00007530	lncRNA	601	1
Novelgene1693_novel15	Novelgene1693	lncRNA	231	1	Novelgene1850_novel05	Novelgene1850	lncRNA	2489	1
Novelgene3682_novel02	Novelgene3682	lncRNA	1705	1	ENH_00041170_novel05	ENH_00041170	lncRNA	1223	1
ENH_00010040_novel13	ENH_00010040	lncRNA	411	1	ENH_00049740_novel68	ENH_00049740	lncRNA	1226	1
ENH_00033300_novel05	ENH_00033300	lncRNA	429	1	ENH_00036510_novel02	ENH_00036510	lncRNA	753	1
Novelgene2511_novel01	Novelgene2511	lncRNA	938	1	Novelgene0859_novel01	Novelgene0859	lncRNA	595	1
Novelgene1302_novel03	Novelgene1302	lncRNA	629	1	Novelgene2407_novel02	Novelgene2407	lncRNA	460	1
Novelgene0895_novel01	Novelgene0895	lncRNA	610	1	Novelgene0895_novel01	Novelgene0895	lncRNA	610	1
Novelgene1952_novel02	Novelgene1952	lncRNA	313	1	ENH_00036020_novel03	ENH_00036020	lncRNA	1327	1
ENH_00076650_novel08	ENH_00076650	lncRNA	479	1	Novelgene0279_novel01	Novelgene0279	lncRNA	1063	1
ENH_00052600_novel23	ENH_00052600	lncRNA	1559	1	ENH_00057160_novel11	ENH_00057160	lncRNA	258	1
ENH_00046830_novel14	ENH_00046830	lncRNA	241	1	Novelgene0689_novel01	Novelgene0689	lncRNA	414	1
Novelgene1853_novel02	Novelgene1853	lncRNA	373	1	Novelgene0329_novel01	Novelgene0329	lncRNA	464	1
ENH_00003610_novel194	ENH_00003610	lncRNA	293	1	ENH_00050980_novel25	ENH_00050980	lncRNA	225	1
ENH_00031140_novel08	ENH_00031140	lncRNA	823	1	Novelgene2485_novel01	Novelgene2485	lncRNA	1098	1
ENH_00035150_novel05	ENH_00035150	lncRNA	239	1	Novelgene1543_novel01	Novelgene1543	lncRNA	355	1
ENH_00059890_novel01	ENH_00059890	lncRNA	544	1	Novelgene1358_novel03	Novelgene1358	lncRNA	307	1
ENH_00074580_novel24	ENH_00074580	lncRNA	871	1	ENH_00067170_novel09	ENH_00067170	lncRNA	828	1
ENH_00017040_novel11	ENH_00017040	lncRNA	578	1	ENH_00016510_novel14	ENH_00016510	lncRNA	207	1
Novelgene2236_novel01	Novelgene2236	lncRNA	298	1	Novelgene2002_novel01	Novelgene2002	lncRNA	1419	1
Novelgene0411_novel01	Novelgene0411	lncRNA	731	1	ENH_00042740_novel03	ENH_00042740	lncRNA	690	1
ENH_00073740_novel03	ENH_00073740	lncRNA	775	1	Novelgene2529_novel05	Novelgene2529	lncRNA	355	1
Novelgene3374_novel01	Novelgene3374	lncRNA	262	1	Novelgene2068_novel01	Novelgene2068	lncRNA	200	1
Novelgene0501_novel02	Novelgene0501	lncRNA	343	1	Novelgene2895_novel01	Novelgene2895	lncRNA	986	1
ENH_00021370_novel15	ENH_00021370	lncRNA	226	1	ENH_00079230_novel76	ENH_00079230	lncRNA	1665	1
Novelgene1884_novel03	Novelgene1884	lncRNA	2023	1	ENH_00073070_novel36	ENH_00073070	lncRNA	887	1
ENH_00067270_novel06	ENH_00067270	lncRNA	373	1	ENH_00032270_novel02	ENH_00032270	lncRNA	1528	1
ENH_00054790_novel01	ENH_00054790	lncRNA	884	1	ENH_00031410_novel04	ENH_00031410	lncRNA	1158	1
ENH_00056520_novel01	ENH_00056520	lncRNA	1186	1	Novelgene1892_novel05	Novelgene1892	lncRNA	370	1
ENH_00077300_novel04	ENH_00077300	lncRNA	910	1	Novelgene1331_novel01	Novelgene1331	lncRNA	3469	1
Novelgene1473_novel01	Novelgene1473	lncRNA	879	1	Novelgene0519_novel01	Novelgene0519	lncRNA	708	1
ENH_00007410_novel05	ENH_00007410	lncRNA	433	1	ENH_00018070_novel89	ENH_00018070	lncRNA	945	1
Novelgene2394_novel01	Novelgene2394	lncRNA	639	1	ENH_00022960_novel11	ENH_00022960	lncRNA	1629	1
Novelgene3670_novel01	Novelgene3670	lncRNA	1082	1	Novelgene3282_novel01	Novelgene3282	lncRNA	1161	1
ENH_00025910_novel04	ENH_00025910	lncRNA	486	1	Novelgene0052_novel05	Novelgene0052	lncRNA	666	1
ENH_00055650_novel01	ENH_00055650	lncRNA	590	1	Novelgene1909_novel01	Novelgene1909	lncRNA	251	1
Novelgene1057_novel04	Novelgene1057	lncRNA	390	1	ENH_00022800_novel31	ENH_00022800	lncRNA	1049	1
Novelgene3470_novel01	Novelgene3470	lncRNA	381	1	Novelgene2033_novel03	Novelgene2033	lncRNA	368	1
Novelgene1040_novel01	Novelgene1040	lncRNA	1317	1	ENH_00025910_novel04	ENH_00025910	lncRNA	486	1
ENH_00082430_novel08	ENH_00082430	lncRNA	439	1	Novelgene0789_novel02	Novelgene0789	lncRNA	426	1
ENH_00076740_novel52	ENH_00076740	lncRNA	254	1	ENH_00059590_novel02	ENH_00059590	lncRNA	429	1
Novelgene0639_novel02	Novelgene0639	lncRNA	2368	1	ENH_00026110_novel16	ENH_00026110	lncRNA	1431	1
Novelgene0563_novel02	Novelgene0563	lncRNA	292	1	Novelgene0154_novel01	Novelgene0154	lncRNA	387	1
Novelgene3725_novel01	Novelgene3725	lncRNA	524	1	Novelgene1747_novel02	Novelgene1747	lncRNA	3545	1
ENH_00011960_novel10	ENH_00011960	lncRNA	834	1	ENH_00061190_novel04	ENH_00061190	lncRNA	309	1
Novelgene0916_novel02	Novelgene0916	lncRNA	690	1	Novelgene0679_novel02	Novelgene0679	lncRNA	1197	1
ENH_00067290_novel01	ENH_00067290	lncRNA	531	1	Novelgene1158_novel01	Novelgene1158	lncRNA	2140	1
ENH_00055000_novel03	ENH_00055000	lncRNA	794	1	Novelgene1770_novel02	Novelgene1770	lncRNA	569	1
Novelgene1453_novel15	Novelgene1453	lncRNA	579	1	ENH_00037250_novel05	ENH_00037250	lncRNA	445	1
Novelgene2302_novel02	Novelgene2302	lncRNA	3244	1	ENH_00003380_novel31	ENH_00003380	lncRNA	412	1
Novelgene0503_novel01	Novelgene0503	lncRNA	226	1	ENH_00042260_novel07	ENH_00042260	lncRNA	1474	1
ENH_00069330_novel01	ENH_00069330	lncRNA	396	1	ENH_00066070_novel39	ENH_00066070	lncRNA	418	1
ENH_00079460_novel12	ENH_00079460	lncRNA	462	1	ENH_00069410_novel07	ENH_00069410	lncRNA	237	1
Novelgene2627_novel01	Novelgene2627	lncRNA	328	1	ENH_00038050_novel19	ENH_00038050	lncRNA	216	1
Novelgene1762_novel10	Novelgene1762	lncRNA	254	1	Novelgene2482_novel02	Novelgene2482	lncRNA	297	1
Novelgene0357_novel01	Novelgene0357	lncRNA	515	1	Novelgene1762_novel27	Novelgene1762	lncRNA	2247	1
Novelgene2505_novel04	Novelgene2505	lncRNA	324	1	Novelgene3187_novel01	Novelgene3187	lncRNA	2023	1
Novelgene0743_novel01	Novelgene0743	lncRNA	1630	1	Novelgene1990_novel01	Novelgene1990	lncRNA	897	1
Novelgene2371_novel01	Novelgene2371	lncRNA	1312	1	Novelgene3006_novel02	Novelgene3006	lncRNA	713	1
ENH_00063480_novel05	ENH_00063480	lncRNA	1641	1	Novelgene3050_novel01	Novelgene3050	lncRNA	411	1
Novelgene1725_novel06	Novelgene1725	lncRNA	1991	1	ENH_00009200_novel03	ENH_00009200	lncRNA	536	1
Novelgene0181_novel02	Novelgene0181	lncRNA	918	1	ENH_00083900_novel29	ENH_00083900	lncRNA	299	1
ENH_00065970_novel11	ENH_00065970	lncRNA	414	1	ENH_00068130_novel31	ENH_00068130	lncRNA	1338	1
Novelgene2129_novel01	Novelgene2129	lncRNA	702	1	ENH_00084180_novel04	ENH_00084180	lncRNA	268	1
ENH_00039370_novel02	ENH_00039370	lncRNA	531	1	ENH_00065100_novel17	ENH_00065100	lncRNA	342	1
ENH_00007310_novel02	ENH_00007310	lncRNA	929	1	ENH_00006780_novel41	ENH_00006780	lncRNA	276	1
Novelgene2242_novel01	Novelgene2242	lncRNA	2670	1	Novelgene1284_novel01	Novelgene1284	lncRNA	1415	1
Novelgene2415_novel09	Novelgene2415	lncRNA	273	1	ENH_00022810_novel24	ENH_00022810	lncRNA	575	1
ENH_00029300_novel01	ENH_00029300	lncRNA	831	1	Novelgene1425_novel27	Novelgene1425	lncRNA	672	1
Novelgene1734_novel01	Novelgene1734	lncRNA	842	1	Novelgene1270_novel01	Novelgene1270	lncRNA	703	1
Novelgene1444_novel25	Novelgene1444	lncRNA	415	1	ENH_00001010_novel09	ENH_00001010	lncRNA	523	1
ENH_00028160_novel61	ENH_00028160	lncRNA	409	1	Novelgene1771_novel02	Novelgene1771	lncRNA	235	1
Novelgene1404_novel03	Novelgene1404	lncRNA	1223	1	Novelgene1723_novel01	Novelgene1723	lncRNA	448	1
Novelgene1982_novel01	Novelgene1982	lncRNA	693	1	Novelgene3351_novel01	Novelgene3351	lncRNA	1362	1
ENH_00025870_novel16	ENH_00025870	lncRNA	1439	1	Novelgene2402_novel03	Novelgene2402	lncRNA	265	1
ENH_00014250_novel11	ENH_00014250	lncRNA	457	1	Novelgene2529_novel04	Novelgene2529	lncRNA	1169	1
Novelgene1967_novel02	Novelgene1967	lncRNA	580	1	Novelgene0150_novel01	Novelgene0150	lncRNA	2410	1
Novelgene2543_novel03	Novelgene2543	lncRNA	609	1	ENH_00009020_novel12	ENH_00009020	lncRNA	427	1
Novelgene0390_novel07	Novelgene0390	lncRNA	234	1	Novelgene1548_novel02	Novelgene1548	lncRNA	351	1
ENH_00007240_novel13	ENH_00007240	lncRNA	577	1	ENH_00040170_novel02	ENH_00040170	lncRNA	850	1
ENH_00020040_novel07	ENH_00020040	lncRNA	527	1	ENH_00041830_novel14	ENH_00041830	lncRNA	1092	1
Novelgene1425_novel48	Novelgene1425	lncRNA	521	1	Novelgene1425_novel87	Novelgene1425	lncRNA	323	1
Novelgene2065_novel08	Novelgene2065	lncRNA	464	1	Novelgene1206_novel01	Novelgene1206	lncRNA	289	1
Novelgene1220_novel02	Novelgene1220	lncRNA	1889	1	Novelgene1326_novel31	Novelgene1326	lncRNA	1563	1
Novelgene1022_novel02	Novelgene1022	lncRNA	882	1	Novelgene1745_novel04	Novelgene1745	lncRNA	2460	1
Novelgene0414_novel04	Novelgene0414	lncRNA	468	1	ENH_00054600_novel13	ENH_00054600	lncRNA	511	1
Novelgene0423_novel01	Novelgene0423	lncRNA	373	1	Novelgene1064_novel02	Novelgene1064	lncRNA	391	1
ENH_00040240_novel04	ENH_00040240	lncRNA	444	1	Novelgene1568_novel06	Novelgene1568	lncRNA	2251	1
ENH_00002620_novel25	ENH_00002620	lncRNA	326	1	Novelgene0878_novel03	Novelgene0878	lncRNA	475	1
ENH_00073440_novel02	ENH_00073440	lncRNA	312	1	ENH_00074990_novel02	ENH_00074990	lncRNA	611	1
Novelgene1222_novel03	Novelgene1222	lncRNA	310	1	Novelgene2401_novel02	Novelgene2401	lncRNA	532	1
ENH_00006850_novel08	ENH_00006850	lncRNA	338	1	Novelgene0528_novel04	Novelgene0528	lncRNA	1801	1
Novelgene0391_novel03	Novelgene0391	lncRNA	626	1	ENH_00031410_novel06	ENH_00031410	lncRNA	400	1
ENH_00029300_novel02	ENH_00029300	lncRNA	1465	1	ENH_00009020_novel11	ENH_00009020	lncRNA	513	1
ENH_00010780_novel03	ENH_00010780	lncRNA	239	1	Novelgene1762_novel28	Novelgene1762	lncRNA	1962	1
ENH_00034380_novel17	ENH_00034380	lncRNA	653	1	ENH_00073950_novel65	ENH_00073950	lncRNA	831	1
Novelgene0381_novel02	Novelgene0381	lncRNA	599	1	Novelgene0052_novel08	Novelgene0052	lncRNA	986	1
Novelgene0790_novel01	Novelgene0790	lncRNA	299	1	ENH_00032270_novel18	ENH_00032270	lncRNA	994	1
Novelgene3002_novel01	Novelgene3002	lncRNA	1041	1	ENH_00047500_novel02	ENH_00047500	lncRNA	2826	1
ENH_00070630_novel65	ENH_00070630	lncRNA	1813	1	ENH_00017250_novel03	ENH_00017250	lncRNA	813	1
Novelgene0807_novel02	Novelgene0807	lncRNA	653	1	ENH_00045700_novel04	ENH_00045700	lncRNA	952	1
Novelgene2143_novel01	Novelgene2143	lncRNA	440	1	ENH_00068090_novel05	ENH_00068090	lncRNA	281	1
Novelgene0051_novel02	Novelgene0051	lncRNA	508	1	Novelgene1849_novel01	Novelgene1849	lncRNA	851	1
ENH_00002490_novel290	ENH_00002490	lncRNA	380	1	Novelgene0163_novel02	Novelgene0163	lncRNA	1185	1
Novelgene2940_novel01	Novelgene2940	lncRNA	819	1	Novelgene0525_novel03	Novelgene0525	lncRNA	1154	1
Novelgene1367_novel02	Novelgene1367	lncRNA	233	1	Novelgene1103_novel01	Novelgene1103	lncRNA	319	1
ENH_00068090_novel05	ENH_00068090	lncRNA	281	1	ENH_00083430_novel02	ENH_00083430	lncRNA	527	1
Novelgene3657_novel01	Novelgene3657	lncRNA	736	1	ENH_00031510_novel11	ENH_00031510	lncRNA	1687	1
Novelgene1895_novel33	Novelgene1895	lncRNA	688	1	ENH_00007130_novel04	ENH_00007130	lncRNA	405	1
ENH_00071300_novel13	ENH_00071300	lncRNA	2669	1	ENH_00055650_novel01	ENH_00055650	lncRNA	590	1
Novelgene2506_novel03	Novelgene2506	lncRNA	692	1	Novelgene0049_novel02	Novelgene0049	lncRNA	343	1
Novelgene0880_novel10	Novelgene0880	lncRNA	801	1	Novelgene0926_novel02	Novelgene0926	lncRNA	337	1
Novelgene0431_novel01	Novelgene0431	lncRNA	923	1	ENH_00046350_novel22	ENH_00046350	lncRNA	263	1
ENH_00022790_novel02	ENH_00022790	lncRNA	1045	1	ENH_00003840_novel03	ENH_00003840	lncRNA	332	1
Novelgene0278_novel01	Novelgene0278	lncRNA	401	1	Novelgene0199_novel27	Novelgene0199	lncRNA	257	1
ENH_00008690_novel12	ENH_00008690	lncRNA	394	1	ENH_00051990_novel03	ENH_00051990	lncRNA	1830	1
Novelgene1291_novel05	Novelgene1291	lncRNA	449	1	Novelgene0403_novel08	Novelgene0403	lncRNA	632	1
Novelgene0674_novel05	Novelgene0674	lncRNA	984	1	Novelgene2531_novel01	Novelgene2531	lncRNA	2792	1
ENH_00013880_novel02	ENH_00013880	lncRNA	1780	1	Novelgene0308_novel01	Novelgene0308	lncRNA	592	1
Novelgene0695_novel05	Novelgene0695	lncRNA	494	1	Novelgene1762_novel16	Novelgene1762	lncRNA	323	1
ENH_00016900_novel21	ENH_00016900	lncRNA	1790	1	ENH_00017600_novel10	ENH_00017600	lncRNA	244	1
ENH_00065570_novel108	ENH_00065570	lncRNA	632	1	ENH_00078970_novel02	ENH_00078970	lncRNA	1292	1
Novelgene1762_novel18	Novelgene1762	lncRNA	797	1	ENH_00008480_novel01	ENH_00008480	lncRNA	310	1
Novelgene0946_novel01	Novelgene0946	lncRNA	780	1	Novelgene1457_novel01	Novelgene1457	lncRNA	3539	1
ENH_00070740_novel02	ENH_00070740	lncRNA	489	1	Novelgene0662_novel02	Novelgene0662	lncRNA	2131	1
Novelgene0532_novel01	Novelgene0532	lncRNA	3022	1	Novelgene0982_novel01	Novelgene0982	lncRNA	1254	1
Novelgene2208_novel01	Novelgene2208	lncRNA	332	1	Novelgene0587_novel03	Novelgene0587	lncRNA	1138	1
Novelgene2921_novel01	Novelgene2921	lncRNA	583	1	Novelgene2250_novel18	Novelgene2250	lncRNA	2294	1
ENH_00007540_novel26	ENH_00007540	lncRNA	626	1	ENH_00000770_novel07	ENH_00000770	lncRNA	496	1
ENH_00079230_novel59	ENH_00079230	lncRNA	1538	1	ENH_00029200_novel33	ENH_00029200	lncRNA	368	1
Novelgene1656_novel07	Novelgene1656	lncRNA	224	1	ENH_00041100_novel14	ENH_00041100	lncRNA	246	1
Novelgene0674_novel06	Novelgene0674	lncRNA	542	1	Novelgene2389_novel01	Novelgene2389	lncRNA	962	1
Novelgene1548_novel01	Novelgene1548	lncRNA	832	1	ENH_00066080_novel03	ENH_00066080	lncRNA	756	1
Novelgene1235_novel01	Novelgene1235	lncRNA	544	1	Novelgene2079_novel11	Novelgene2079	lncRNA	805	1
ENH_00079290_novel01	ENH_00079290	lncRNA	1378	1	ENH_00041960_novel76	ENH_00041960	lncRNA	1351	1
ENH_00034550_novel46	ENH_00034550	lncRNA	741	1	Novelgene3717_novel01	Novelgene3717	lncRNA	1131	1
Novelgene0792_novel05	Novelgene0792	lncRNA	968	1	ENH_00016950_novel14	ENH_00016950	lncRNA	916	1
Novelgene2547_novel01	Novelgene2547	lncRNA	728	1	ENH_00086050_novel01	ENH_00086050	lncRNA	304	1
Novelgene2879_novel01	Novelgene2879	lncRNA	611	1	Novelgene0278_novel01	Novelgene0278	lncRNA	401	1
Novelgene1434_novel01	Novelgene1434	lncRNA	689	1	Novelgene1804_novel02	Novelgene1804	lncRNA	622	1
ENH_00084610_novel17	ENH_00084610	lncRNA	246	1	ENH_00029200_novel32	ENH_00029200	lncRNA	1160	1
ENH_00035690_novel02	ENH_00035690	lncRNA	1084	1	Novelgene2203_novel01	Novelgene2203	lncRNA	210	1
ENH_00027520_novel03	ENH_00027520	lncRNA	286	1	Novelgene0534_novel04	Novelgene0534	lncRNA	911	1
ENH_00084570_novel10	ENH_00084570	lncRNA	304	1	Novelgene1454_novel11	Novelgene1454	lncRNA	599	1
Novelgene0874_novel01	Novelgene0874	lncRNA	1467	1	Novelgene0260_novel29	Novelgene0260	lncRNA	1018	1
ENH_00078680_novel08	ENH_00078680	lncRNA	315	1	ENH_00035950_novel02	ENH_00035950	lncRNA	378	1
ENH_00005240_novel118	ENH_00005240	lncRNA	552	1	Novelgene1529_novel02	Novelgene1529	lncRNA	1707	1
ENH_00071360_novel35	ENH_00071360	lncRNA	820	1	Novelgene0490_novel01	Novelgene0490	lncRNA	238	1
Novelgene0807_novel01	Novelgene0807	lncRNA	1279	1	Novelgene0163_novel01	Novelgene0163	lncRNA	693	1
ENH_00020950_novel09	ENH_00020950	lncRNA	794	1	ENH_00057720_novel50	ENH_00057720	lncRNA	934	1
Novelgene1858_novel02	Novelgene1858	lncRNA	914	1	Novelgene0455_novel04	Novelgene0455	lncRNA	1558	1
ENH_00018120_novel06	ENH_00018120	lncRNA	518	1	ENH_00082190_novel38	ENH_00082190	lncRNA	249	1
Novelgene0707_novel01	Novelgene0707	lncRNA	902	1	Novelgene1353_novel01	Novelgene1353	lncRNA	582	1
Novelgene1666_novel04	Novelgene1666	lncRNA	207	1	Novelgene2195_novel25	Novelgene2195	lncRNA	690	1
ENH_00076830_novel39	ENH_00076830	lncRNA	296	1	ENH_00036470_novel19	ENH_00036470	lncRNA	2611	1
ENH_00085240_novel29	ENH_00085240	lncRNA	2166	1	ENH_00025840_novel01	ENH_00025840	lncRNA	283	1
Novelgene2417_novel01	Novelgene2417	lncRNA	505	1	ENH_00060930_novel13	ENH_00060930	lncRNA	767	1
ENH_00004280_novel07	ENH_00004280	lncRNA	2443	1	Novelgene2163_novel01	Novelgene2163	lncRNA	723	1
Novelgene0052_novel06	Novelgene0052	lncRNA	744	1	ENH_00033300_novel04	ENH_00033300	lncRNA	220	1
ENH_00063960_novel19	ENH_00063960	lncRNA	1308	1	ENH_00071100_novel20	ENH_00071100	lncRNA	1039	1
Novelgene0277_novel01	Novelgene0277	lncRNA	1041	1	Novelgene0740_novel01	Novelgene0740	lncRNA	1601	1
Novelgene1020_novel04	Novelgene1020	lncRNA	562	1	Novelgene1996_novel02	Novelgene1996	lncRNA	606	1
Novelgene1630_novel01	Novelgene1630	lncRNA	638	1	Novelgene0076_novel01	Novelgene0076	lncRNA	480	1
ENH_00040500_novel01	ENH_00040500	lncRNA	2235	1	ENH_00007310_novel03	ENH_00007310	lncRNA	1420	1
ENH_00063490_novel04	ENH_00063490	lncRNA	319	1	ENH_00085450_novel05	ENH_00085450	lncRNA	228	1
ENH_00069130_novel13	ENH_00069130	lncRNA	397	1	ENH_00063660_novel05	ENH_00063660	lncRNA	254	1
ENH_00076540_novel28	ENH_00076540	lncRNA	1076	1	Novelgene1252_novel01	Novelgene1252	lncRNA	626	1
ENH_00071010_novel38	ENH_00071010	lncRNA	324	1	Novelgene0229_novel02	Novelgene0229	lncRNA	242	1
ENH_00033090_novel01	ENH_00033090	lncRNA	358	1	Novelgene2602_novel03	Novelgene2602	lncRNA	688	1
Novelgene3095_novel02	Novelgene3095	lncRNA	690	1	Novelgene1021_novel54	Novelgene1021	lncRNA	427	1
Novelgene2483_novel02	Novelgene2483	lncRNA	958	1	Novelgene1762_novel30	Novelgene1762	lncRNA	2442	1
Novelgene1762_novel08	Novelgene1762	lncRNA	2034	1	ENH_00034070_novel07	ENH_00034070	lncRNA	470	1
ENH_00016240_novel07	ENH_00016240	lncRNA	231	1	ENH_00029960_novel03	ENH_00029960	lncRNA	954	1
Novelgene0877_novel04	Novelgene0877	lncRNA	372	1	ENH_00035910_novel16	ENH_00035910	lncRNA	757	1
ENH_00044590_novel14	ENH_00044590	lncRNA	212	1	Novelgene0310_novel01	Novelgene0310	lncRNA	409	1
ENH_00035950_novel02	ENH_00035950	lncRNA	378	1	Novelgene1996_novel03	Novelgene1996	lncRNA	2164	1
Novelgene1447_novel01	Novelgene1447	lncRNA	207	1	ENH_00041170_novel09	ENH_00041170	lncRNA	5223	1
Novelgene1264_novel02	Novelgene1264	lncRNA	574	1	Novelgene3630_novel01	Novelgene3630	lncRNA	668	1
ENH_00071810_novel10	ENH_00071810	lncRNA	1172	1	Novelgene0612_novel02	Novelgene0612	lncRNA	699	1
Novelgene1884_novel04	Novelgene1884	lncRNA	735	1	ENH_00030250_novel02	ENH_00030250	lncRNA	822	1
Novelgene0627_novel01	Novelgene0627	lncRNA	1509	1	Novelgene1389_novel01	Novelgene1389	lncRNA	429	1
Novelgene2271_novel02	Novelgene2271	lncRNA	274	1	ENH_00028710_novel06	ENH_00028710	lncRNA	911	1
Novelgene1703_novel04	Novelgene1703	lncRNA	3073	1	ENH_00020250_novel01	ENH_00020250	lncRNA	1475	1
ENH_00071180_novel05	ENH_00071180	lncRNA	512	1	ENH_00021790_novel07	ENH_00021790	lncRNA	848	1
ENH_00023510_novel06	ENH_00023510	lncRNA	239	1	ENH_00009010_novel54	ENH_00009010	lncRNA	925	1
ENH_00041720_novel22	ENH_00041720	lncRNA	529	1	Novelgene1563_novel01	Novelgene1563	lncRNA	536	1
Novelgene1208_novel01	Novelgene1208	lncRNA	666	1	Novelgene0052_novel09	Novelgene0052	lncRNA	1128	1
ENH_00021190_novel05	ENH_00021190	lncRNA	551	1	Novelgene2495_novel04	Novelgene2495	lncRNA	284	1
ENH_00017250_novel02	ENH_00017250	lncRNA	1374	1	ENH_00015560_novel91	ENH_00015560	lncRNA	1485	1
ENH_00069590_novel09	ENH_00069590	lncRNA	292	1	Novelgene1045_novel03	Novelgene1045	lncRNA	1957	1
ENH_00082570_novel54	ENH_00082570	lncRNA	1529	1	Novelgene1829_novel01	Novelgene1829	lncRNA	923	1
Novelgene2116_novel01	Novelgene2116	lncRNA	448	1	ENH_00069400_novel02	ENH_00069400	lncRNA	1160	1
ENH_00079230_novel50	ENH_00079230	lncRNA	2861	1	Novelgene0926_novel01	Novelgene0926	lncRNA	1713	1
ENH_00030410_novel01	ENH_00030410	lncRNA	1467	1	ENH_00062490_novel04	ENH_00062490	lncRNA	960	1
Novelgene1853_novel01	Novelgene1853	lncRNA	767	1	Novelgene1043_novel01	Novelgene1043	lncRNA	2448	1
ENH_00010480_novel02	ENH_00010480	lncRNA	787	1	ENH_00017600_novel04	ENH_00017600	lncRNA	1154	1
Novelgene0642_novel03	Novelgene0642	lncRNA	637	1	ENH_00041170_novel25	ENH_00041170	lncRNA	916	1
Novelgene2529_novel05	Novelgene2529	lncRNA	355	1	ENH_00041170_novel11	ENH_00041170	lncRNA	3033	1
ENH_00012200_novel11	ENH_00012200	lncRNA	551	1	Novelgene1265_novel05	Novelgene1265	lncRNA	692	1
ENH_00052820_novel18	ENH_00052820	lncRNA	410	1	ENH_00014690_novel52	ENH_00014690	lncRNA	416	1
Novelgene1607_novel05	Novelgene1607	lncRNA	1037	1	Novelgene0815_novel13	Novelgene0815	lncRNA	641	1
Novelgene2463_novel09	Novelgene2463	lncRNA	396	1	ENH_00073470_novel02	ENH_00073470	lncRNA	500	1
Novelgene2880_novel01	Novelgene2880	lncRNA	566	1	Novelgene0240_novel02	Novelgene0240	lncRNA	1428	1
Novelgene2633_novel01	Novelgene2633	lncRNA	870	1	ENH_00070850_novel06	ENH_00070850	lncRNA	657	1
ENH_00050160_novel14	ENH_00050160	lncRNA	2338	1	Novelgene3481_novel01	Novelgene3481	lncRNA	225	1
ENH_00055860_novel38	ENH_00055860	lncRNA	240	1	Novelgene0459_novel01	Novelgene0459	lncRNA	928	1
Novelgene2789_novel01	Novelgene2789	lncRNA	391	1	Novelgene1477_novel01	Novelgene1477	lncRNA	267	1
Novelgene3382_novel01	Novelgene3382	lncRNA	426	1	ENH_00017970_novel06	ENH_00017970	lncRNA	208	1
ENH_00083310_novel117	ENH_00083310	lncRNA	486	1	Novelgene1321_novel01	Novelgene1321	lncRNA	495	1
Novelgene0469_novel03	Novelgene0469	lncRNA	1727	1	ENH_00065210_novel19	ENH_00065210	lncRNA	342	1
ENH_00074800_novel15	ENH_00074800	lncRNA	476	1	Novelgene2240_novel02	Novelgene2240	lncRNA	1875	1
Novelgene2815_novel01	Novelgene2815	lncRNA	700	1	Novelgene1762_novel20	Novelgene1762	lncRNA	1381	1
ENH_00063640_novel04	ENH_00063640	lncRNA	571	1	ENH_00036380_novel28	ENH_00036380	lncRNA	603	1
Novelgene0541_novel02	Novelgene0541	lncRNA	3644	1	ENH_00020680_novel02	ENH_00020680	lncRNA	431	1
ENH_00041770_novel40	ENH_00041770	lncRNA	1144	1	ENH_00055070_novel66	ENH_00055070	lncRNA	899	1
Novelgene2154_novel01	Novelgene2154	lncRNA	871	1	ENH_00010120_novel18	ENH_00010120	lncRNA	2283	1
Novelgene1729_novel04	Novelgene1729	lncRNA	1280	1	Novelgene0962_novel02	Novelgene0962	lncRNA	1366	1
Novelgene1068_novel01	Novelgene1068	lncRNA	985	1	ENH_00002900_novel02	ENH_00002900	lncRNA	942	1
Novelgene1982_novel18	Novelgene1982	lncRNA	211	1	Novelgene2170_novel01	Novelgene2170	lncRNA	2174	1
Novelgene0755_novel01	Novelgene0755	lncRNA	682	1	Novelgene1457_novel02	Novelgene1457	lncRNA	3637	1
Novelgene1781_novel05	Novelgene1781	lncRNA	2912	1	Novelgene1952_novel02	Novelgene1952	lncRNA	313	1
ENH_00057090_novel10	ENH_00057090	lncRNA	454	1	ENH_00057210_novel03	ENH_00057210	lncRNA	1136	1
ENH_00006100_novel19	ENH_00006100	lncRNA	272	1	Novelgene2333_novel03	Novelgene2333	lncRNA	442	1
Novelgene1180_novel06	Novelgene1180	lncRNA	455	1	ENH_00070100_novel01	ENH_00070100	lncRNA	2685	1
Novelgene1722_novel01	Novelgene1722	lncRNA	1225	1	Novelgene1486_novel01	Novelgene1486	lncRNA	847	1
ENH_00086070_novel40	ENH_00086070	lncRNA	245	1	ENH_00007640_novel02	ENH_00007640	lncRNA	1072	1
ENH_00071100_novel21	ENH_00071100	lncRNA	478	1	Novelgene1362_novel02	Novelgene1362	lncRNA	1788	1
ENH_00001110_novel04	ENH_00001110	lncRNA	223	1	Novelgene2773_novel04	Novelgene2773	lncRNA	697	1
Novelgene2042_novel01	Novelgene2042	lncRNA	2411	1	ENH_00000050_novel01	ENH_00000050	lncRNA	752	1
Novelgene3367_novel02	Novelgene3367	lncRNA	1720	1	Novelgene1605_novel02	Novelgene1605	lncRNA	381	1
Novelgene2322_novel06	Novelgene2322	lncRNA	1569	1	ENH_00042990_novel10	ENH_00042990	lncRNA	211	1
Novelgene1277_novel03	Novelgene1277	lncRNA	820	1	ENH_00075050_novel04	ENH_00075050	lncRNA	604	1
Novelgene2389_novel01	Novelgene2389	lncRNA	962	1	Novelgene3344_novel07	Novelgene3344	lncRNA	380	1
Novelgene3480_novel05	Novelgene3480	lncRNA	1784	1	ENH_00037630_novel14	ENH_00037630	lncRNA	1045	1
Novelgene2391_novel01	Novelgene2391	lncRNA	252	1	Novelgene1762_novel06	Novelgene1762	lncRNA	1179	1
ENH_00066680_novel01	ENH_00066680	lncRNA	613	1	ENH_00055050_novel129	ENH_00055050	lncRNA	443	1
ENH_00063870_novel04	ENH_00063870	lncRNA	2519	1	ENH_00054950_novel13	ENH_00054950	lncRNA	267	1
ENH_00023640_novel05	ENH_00023640	lncRNA	605	1	ENH_00083880_novel03	ENH_00083880	lncRNA	226	1
Novelgene0072_novel01	Novelgene0072	lncRNA	1078	1	ENH_00035750_novel24	ENH_00035750	lncRNA	1378	1
ENH_00062050_novel11	ENH_00062050	lncRNA	402	1	Novelgene3555_novel03	Novelgene3555	lncRNA	389	1
Novelgene0249_novel02	Novelgene0249	lncRNA	649	1	ENH_00028630_novel03	ENH_00028630	lncRNA	479	1
Novelgene1730_novel02	Novelgene1730	lncRNA	1202	1	Novelgene0994_novel03	Novelgene0994	lncRNA	689	1
Novelgene0875_novel04	Novelgene0875	lncRNA	1001	1	ENH_00020040_novel07	ENH_00020040	lncRNA	527	1
ENH_00023400_novel11	ENH_00023400	lncRNA	433	1	Novelgene0462_novel01	Novelgene0462	lncRNA	667	1
ENH_00069580_novel06	ENH_00069580	lncRNA	288	1	ENH_00059750_novel112	ENH_00059750	lncRNA	2448	1
ENH_00022080_novel16	ENH_00022080	lncRNA	1165	1	Novelgene0349_novel02	Novelgene0349	lncRNA	3903	1
Novelgene3465_novel01	Novelgene3465	lncRNA	405	1	ENH_00046080_novel27	ENH_00046080	lncRNA	313	1
Novelgene2722_novel03	Novelgene2722	lncRNA	794	1	ENH_00017110_novel51	ENH_00017110	lncRNA	625	1
Novelgene0365_novel03	Novelgene0365	lncRNA	255	1	Novelgene1181_novel01	Novelgene1181	lncRNA	305	1
Novelgene0662_novel03	Novelgene0662	lncRNA	1033	1	ENH_00008480_novel04	ENH_00008480	lncRNA	457	1
ENH_00014820_novel05	ENH_00014820	lncRNA	300	1	Novelgene0754_novel01	Novelgene0754	lncRNA	312	1
ENH_00080180_novel01	ENH_00080180	lncRNA	1356	1	ENH_00069100_novel20	ENH_00069100	lncRNA	439	1
Novelgene1711_novel01	Novelgene1711	lncRNA	1228	1	Novelgene1762_novel19	Novelgene1762	lncRNA	911	1
Novelgene0052_novel03	Novelgene0052	lncRNA	1200	1	Novelgene2153_novel02	Novelgene2153	lncRNA	792	1
ENH_00009820_novel01	ENH_00009820	lncRNA	634	1	Novelgene1923_novel01	Novelgene1923	lncRNA	908	1
ENH_00023330_novel28	ENH_00023330	lncRNA	238	1	ENH_00009780_novel09	ENH_00009780	lncRNA	203	1
ENH_00070270_novel04	ENH_00070270	lncRNA	858	1	Novelgene1901_novel01	Novelgene1901	lncRNA	1463	1
Novelgene0632_novel04	Novelgene0632	lncRNA	861	1	Novelgene1425_novel62	Novelgene1425	lncRNA	911	1
ENH_00038980_novel11	ENH_00038980	lncRNA	1196	1	Novelgene1712_novel01	Novelgene1712	lncRNA	331	1
Novelgene0661_novel05	Novelgene0661	lncRNA	288	1	ENH_00079230_novel68	ENH_00079230	lncRNA	2309	1
ENH_00028170_novel41	ENH_00028170	lncRNA	650	1	Novelgene1370_novel06	Novelgene1370	lncRNA	2228	1
Novelgene0264_novel01	Novelgene0264	lncRNA	1846	1	Novelgene2402_novel01	Novelgene2402	lncRNA	470	1
ENH_00017110_novel52	ENH_00017110	lncRNA	405	1	Novelgene1404_novel04	Novelgene1404	lncRNA	288	1
ENH_00023640_novel02	ENH_00023640	lncRNA	219	1	Novelgene2369_novel06	Novelgene2369	lncRNA	2345	1
Novelgene0381_novel01	Novelgene0381	lncRNA	1052	1	Novelgene3153_novel01	Novelgene3153	lncRNA	411	1
ENH_00081470_novel03	ENH_00081470	lncRNA	278	1	Novelgene1699_novel01	Novelgene1699	lncRNA	551	1
ENH_00066440_novel27	ENH_00066440	lncRNA	512	1	Novelgene3261_novel01	Novelgene3261	lncRNA	1069	1
ENH_00018070_novel88	ENH_00018070	lncRNA	822	1	ENH_00086510_novel08	ENH_00086510	lncRNA	491	1
Novelgene2322_novel03	Novelgene2322	lncRNA	367	1	ENH_00001430_novel11	ENH_00001430	lncRNA	660	1
Novelgene3727_novel01	Novelgene3727	lncRNA	655	1	ENH_00068510_novel03	ENH_00068510	lncRNA	365	1
Novelgene1953_novel03	Novelgene1953	lncRNA	1605	1	Novelgene2448_novel01	Novelgene2448	lncRNA	3367	1
ENH_00002460_novel01	ENH_00002460	lncRNA	570	1	Novelgene0178_novel01	Novelgene0178	lncRNA	714	1
Novelgene3625_novel08	Novelgene3625	lncRNA	654	1	Novelgene3367_novel03	Novelgene3367	lncRNA	1639	1
ENH_00041840_novel02	ENH_00041840	lncRNA	948	1	ENH_00031870_novel23	ENH_00031870	lncRNA	816	1
ENH_00078340_novel12	ENH_00078340	lncRNA	422	1	ENH_00017690_novel04	ENH_00017690	lncRNA	711	1
Novelgene1487_novel03	Novelgene1487	lncRNA	239	1	Novelgene0052_novel01	Novelgene0052	lncRNA	894	1
Novelgene1781_novel02	Novelgene1781	lncRNA	441	1	ENH_00028620_novel05	ENH_00028620	lncRNA	759	1
ENH_00031510_novel06	ENH_00031510	lncRNA	2137	1	ENH_00007310_novel01	ENH_00007310	lncRNA	1479	1
Novelgene1755_novel01	Novelgene1755	lncRNA	570	1	Novelgene2018_novel07	Novelgene2018	lncRNA	964	1
Novelgene2461_novel03	Novelgene2461	lncRNA	454	1	Novelgene1059_novel10	Novelgene1059	lncRNA	467	1
Novelgene3399_novel03	Novelgene3399	lncRNA	760	1	ENH_00067270_novel06	ENH_00067270	lncRNA	373	1
Novelgene0644_novel03	Novelgene0644	lncRNA	1565	1	Novelgene0980_novel01	Novelgene0980	lncRNA	1497	1
Novelgene0390_novel05	Novelgene0390	lncRNA	1532	1	ENH_00068130_novel19	ENH_00068130	lncRNA	2174	1
Novelgene2241_novel02	Novelgene2241	lncRNA	1135	1	Novelgene0942_novel01	Novelgene0942	lncRNA	556	1
Novelgene2509_novel13	Novelgene2509	lncRNA	775	1	Novelgene0822_novel03	Novelgene0822	lncRNA	252	1
ENH_00029080_novel47	ENH_00029080	lncRNA	1107	1	Novelgene0320_novel01	Novelgene0320	lncRNA	1325	1
ENH_00041100_novel08	ENH_00041100	lncRNA	979	1	Novelgene1676_novel02	Novelgene1676	lncRNA	1625	1
ENH_00026370_novel26	ENH_00026370	lncRNA	341	1	ENH_00017250_novel02	ENH_00017250	lncRNA	1374	1
ENH_00069970_novel04	ENH_00069970	lncRNA	1215	1	Novelgene1855_novel01	Novelgene1855	lncRNA	515	1
ENH_00084570_novel04	ENH_00084570	lncRNA	921	1	ENH_00026240_novel03	ENH_00026240	lncRNA	1677	1
Novelgene0363_novel01	Novelgene0363	lncRNA	672	1	Novelgene0677_novel01	Novelgene0677	lncRNA	1710	1
ENH_00082860_novel05	ENH_00082860	lncRNA	315	1	Novelgene0285_novel01	Novelgene0285	lncRNA	241	1
ENH_00020800_novel26	ENH_00020800	lncRNA	552	1	Novelgene2413_novel03	Novelgene2413	lncRNA	1372	1
ENH_00028510_novel14	ENH_00028510	lncRNA	772	1	ENH_00002620_novel25	ENH_00002620	lncRNA	326	1
Novelgene0719_novel01	Novelgene0719	lncRNA	2812	1	ENH_00006210_novel02	ENH_00006210	lncRNA	312	1
ENH_00011070_novel04	ENH_00011070	lncRNA	409	1	Novelgene1425_novel49	Novelgene1425	lncRNA	234	1
ENH_00052640_novel18	ENH_00052640	lncRNA	930	1	ENH_00072000_novel03	ENH_00072000	lncRNA	506	1
Novelgene3344_novel07	Novelgene3344	lncRNA	380	1	ENH_00074580_novel24	ENH_00074580	lncRNA	871	1
Novelgene3472_novel01	Novelgene3472	lncRNA	319	1	Novelgene0478_novel01	Novelgene0478	lncRNA	280	1
Novelgene1603_novel01	Novelgene1603	lncRNA	2238	1	ENH_00042740_novel04	ENH_00042740	lncRNA	271	1
ENH_00071300_novel14	ENH_00071300	lncRNA	1542	1	Novelgene1456_novel04	Novelgene1456	lncRNA	3112	1
ENH_00063640_novel09	ENH_00063640	lncRNA	359	1	ENH_00019260_novel252	ENH_00019260	lncRNA	3564	1
ENH_00000960_novel02	ENH_00000960	lncRNA	1031	1	Novelgene0391_novel01	Novelgene0391	lncRNA	351	1
ENH_00036380_novel28	ENH_00036380	lncRNA	603	1	Novelgene1045_novel01	Novelgene1045	lncRNA	1041	1
ENH_00042920_novel09	ENH_00042920	lncRNA	397	1	Novelgene1716_novel01	Novelgene1716	lncRNA	1487	1
Novelgene2799_novel07	Novelgene2799	lncRNA	1358	1	Novelgene0270_novel01	Novelgene0270	lncRNA	346	1
Novelgene0720_novel01	Novelgene0720	lncRNA	842	1	Novelgene0317_novel02	Novelgene0317	lncRNA	238	1
Novelgene2969_novel04	Novelgene2969	lncRNA	1045	1	Novelgene0895_novel02	Novelgene0895	lncRNA	2348	1
Novelgene0746_novel01	Novelgene0746	lncRNA	631	1	Novelgene3372_novel01	Novelgene3372	lncRNA	464	1
ENH_00011370_novel16	ENH_00011370	lncRNA	1306	1	Novelgene1413_novel05	Novelgene1413	lncRNA	290	1
Novelgene3131_novel09	Novelgene3131	lncRNA	216	1	Novelgene1762_novel05	Novelgene1762	lncRNA	960	1
Novelgene0777_novel05	Novelgene0777	lncRNA	587	1	ENH_00084490_novel08	ENH_00084490	lncRNA	512	1
ENH_00065830_novel58	ENH_00065830	lncRNA	725	1	Novelgene0476_novel01	Novelgene0476	lncRNA	706	1
ENH_00079510_novel17	ENH_00079510	lncRNA	923	1	ENH_00041170_novel23	ENH_00041170	lncRNA	953	1
Novelgene1614_novel02	Novelgene1614	lncRNA	247	1	ENH_00051790_novel54	ENH_00051790	lncRNA	349	1
Novelgene3709_novel02	Novelgene3709	lncRNA	1164	1	ENH_00073950_novel61	ENH_00073950	lncRNA	1563	1
Novelgene0091_novel07	Novelgene0091	lncRNA	727	1	Novelgene3721_novel01	Novelgene3721	lncRNA	472	1
Novelgene2343_novel02	Novelgene2343	lncRNA	229	1	Novelgene3426_novel02	Novelgene3426	lncRNA	434	1
ENH_00066840_novel10	ENH_00066840	lncRNA	335	1	Novelgene1850_novel06	Novelgene1850	lncRNA	2802	1
Novelgene0645_novel01	Novelgene0645	lncRNA	571	1	Novelgene1734_novel02	Novelgene1734	lncRNA	360	1
ENH_00011080_novel21	ENH_00011080	lncRNA	1583	1	Novelgene1608_novel01	Novelgene1608	lncRNA	1033	1
Novelgene0817_novel02	Novelgene0817	lncRNA	1989	1	Novelgene0196_novel02	Novelgene0196	lncRNA	1149	1
ENH_00041100_novel15	ENH_00041100	lncRNA	2860	1	Novelgene1127_novel01	Novelgene1127	lncRNA	788	1
ENH_00065030_novel14	ENH_00065030	lncRNA	408	1	Novelgene3619_novel02	Novelgene3619	lncRNA	1237	1
ENH_00014890_novel16	ENH_00014890	lncRNA	548	1	Novelgene3225_novel02	Novelgene3225	lncRNA	228	1
Novelgene1925_novel03	Novelgene1925	lncRNA	1622	1	ENH_00023840_novel04	ENH_00023840	lncRNA	627	1
ENH_00035630_novel06	ENH_00035630	lncRNA	273	1	Novelgene2829_novel04	Novelgene2829	lncRNA	408	1
ENH_00005400_novel02	ENH_00005400	lncRNA	1882	1	Novelgene0063_novel01	Novelgene0063	lncRNA	702	1
Novelgene1762_novel25	Novelgene1762	lncRNA	1496	1	ENH_00066510_novel05	ENH_00066510	lncRNA	229	1
ENH_00026820_novel05	ENH_00026820	lncRNA	358	1	Novelgene0881_novel01	Novelgene0881	lncRNA	202	1
Novelgene1194_novel02	Novelgene1194	lncRNA	230	1	Novelgene1597_novel01	Novelgene1597	lncRNA	2928	1
ENH_00007500_novel12	ENH_00007500	lncRNA	244	1	Novelgene1917_novel02	Novelgene1917	lncRNA	795	1
ENH_00039810_novel01	ENH_00039810	lncRNA	1225	1	ENH_00057490_novel10	ENH_00057490	lncRNA	1444	1
ENH_00021790_novel06	ENH_00021790	lncRNA	768	1	Novelgene3588_novel04	Novelgene3588	lncRNA	263	1
ENH_00079390_novel39	ENH_00079390	lncRNA	767	1	ENH_00015410_novel01	ENH_00015410	lncRNA	1209	1
Novelgene2264_novel03	Novelgene2264	lncRNA	1210	1	Novelgene3392_novel01	Novelgene3392	lncRNA	228	1
ENH_00018060_novel06	ENH_00018060	lncRNA	1492	1	ENH_00011730_novel08	ENH_00011730	lncRNA	309	1
ENH_00039400_novel01	ENH_00039400	lncRNA	1209	1	ENH_00030500_novel05	ENH_00030500	lncRNA	732	1
ENH_00027630_novel68	ENH_00027630	lncRNA	868	1	ENH_00031370_novel08	ENH_00031370	lncRNA	983	1
Novelgene0371_novel01	Novelgene0371	lncRNA	2144	1	ENH_00048740_novel15	ENH_00048740	lncRNA	1049	1
ENH_00004850_novel01	ENH_00004850	lncRNA	1012	1	Novelgene2750_novel01	Novelgene2750	lncRNA	470	1
Novelgene1542_novel25	Novelgene1542	lncRNA	256	1	XM_013582643.1	ENH_00071910	lncRNA	821	1
Novelgene0105_novel01	Novelgene0105	lncRNA	391	1	Novelgene2730_novel01	Novelgene2730	lncRNA	442	1
ENH_00035640_novel41	ENH_00035640	lncRNA	679	1	Novelgene0802_novel01	Novelgene0802	lncRNA	489	1
ENH_00007310_novel03	ENH_00007310	lncRNA	1420	1	Novelgene3115_novel04	Novelgene3115	lncRNA	560	1
ENH_00002710_novel75	ENH_00002710	lncRNA	781	1	Novelgene0020_novel02	Novelgene0020	lncRNA	826	1
Novelgene2344_novel01	Novelgene2344	lncRNA	949	1	Novelgene1697_novel02	Novelgene1697	lncRNA	1045	1
Novelgene0311_novel01	Novelgene0311	lncRNA	219	1	Novelgene1674_novel01	Novelgene1674	lncRNA	509	1
Novelgene0255_novel01	Novelgene0255	lncRNA	1814	1	Novelgene3690_novel01	Novelgene3690	lncRNA	251	1
Novelgene1892_novel03	Novelgene1892	lncRNA	701	1	ENH_00062500_novel04	ENH_00062500	lncRNA	846	1
ENH_00040740_novel10	ENH_00040740	lncRNA	487	1	Novelgene1542_novel25	Novelgene1542	lncRNA	256	1
ENH_00070710_novel11	ENH_00070710	lncRNA	752	1	Novelgene0052_novel07	Novelgene0052	lncRNA	840	1
ENH_00084180_novel04	ENH_00084180	lncRNA	268	1	ENH_00013700_novel25	ENH_00013700	lncRNA	946	1
ENH_00047960_novel11	ENH_00047960	lncRNA	1346	1	ENH_00074880_novel06	ENH_00074880	lncRNA	215	1
Novelgene3593_novel01	Novelgene3593	lncRNA	1533	1	Novelgene0199_novel32	Novelgene0199	lncRNA	202	1
ENH_00002490_novel289	ENH_00002490	lncRNA	954	1	Novelgene3366_novel04	Novelgene3366	lncRNA	820	1
ENH_00035750_novel25	ENH_00035750	lncRNA	478	1	Novelgene0840_novel01	Novelgene0840	lncRNA	324	1
ENH_00000950_novel13	ENH_00000950	lncRNA	1007	1	ENH_00032240_novel14	ENH_00032240	lncRNA	810	1
Novelgene3626_novel01	Novelgene3626	lncRNA	699	1	ENH_00036750_novel04	ENH_00036750	lncRNA	486	1
ENH_00078740_novel02	ENH_00078740	lncRNA	280	1	ENH_00081470_novel17	ENH_00081470	lncRNA	1636	1
Novelgene2393_novel04	Novelgene2393	lncRNA	689	1	Novelgene1915_novel01	Novelgene1915	lncRNA	578	1
ENH_00076560_novel20	ENH_00076560	lncRNA	1608	1	Novelgene0103_novel01	Novelgene0103	lncRNA	978	1
ENH_00050060_novel10	ENH_00050060	lncRNA	314	1	ENH_00025970_novel15	ENH_00025970	lncRNA	831	1
Novelgene0599_novel01	Novelgene0599	lncRNA	709	1	Novelgene2744_novel02	Novelgene2744	lncRNA	1235	1
ENH_00044090_novel36	ENH_00044090	lncRNA	357	1	Novelgene0827_novel01	Novelgene0827	lncRNA	953	1
Novelgene0447_novel02	Novelgene0447	lncRNA	429	1	ENH_00038940_novel08	ENH_00038940	lncRNA	260	1
ENH_00011800_novel03	ENH_00011800	lncRNA	326	1	ENH_00050510_novel12	ENH_00050510	lncRNA	368	1
ENH_00047020_novel05	ENH_00047020	lncRNA	335	1	Novelgene1461_novel01	Novelgene1461	lncRNA	2571	1
ENH_00007120_novel03	ENH_00007120	lncRNA	726	1	Novelgene1187_novel02	Novelgene1187	lncRNA	295	1
ENH_00067500_novel12	ENH_00067500	lncRNA	593	1	ENH_00062600_novel06	ENH_00062600	lncRNA	690	1
ENH_00023760_novel30	ENH_00023760	lncRNA	1518	1	ENH_00039400_novel79	ENH_00039400	lncRNA	726	1
ENH_00071970_novel03	ENH_00071970	lncRNA	1991	1	Novelgene2089_novel08	Novelgene2089	lncRNA	365	1
ENH_00023800_novel15	ENH_00023800	lncRNA	621	1	ENH_00050990_novel16	ENH_00050990	lncRNA	249	1
ENH_00014250_novel10	ENH_00014250	lncRNA	205	1	ENH_00000940_novel04	ENH_00000940	lncRNA	965	1
ENH_00066920_novel04	ENH_00066920	lncRNA	512	1	Novelgene1963_novel01	Novelgene1963	lncRNA	1672	1
ENH_00082580_novel04	ENH_00082580	lncRNA	1152	1	ENH_00048900_novel14	ENH_00048900	lncRNA	2069	1
ENH_00080680_novel02	ENH_00080680	lncRNA	445	1	Novelgene2564_novel01	Novelgene2564	lncRNA	667	1
Novelgene1072_novel05	Novelgene1072	lncRNA	1532	1	Novelgene0099_novel01	Novelgene0099	lncRNA	362	1
ENH_00083430_novel03	ENH_00083430	lncRNA	627	1	ENH_00036020_novel01	ENH_00036020	lncRNA	272	1
Novelgene3682_novel04	Novelgene3682	lncRNA	271	1	ENH_00027340_novel48	ENH_00027340	lncRNA	563	1
Novelgene1180_novel08	Novelgene1180	lncRNA	829	1	Novelgene1814_novel01	Novelgene1814	lncRNA	285	1
Novelgene1459_novel01	Novelgene1459	lncRNA	372	1	Novelgene2253_novel01	Novelgene2253	lncRNA	332	1
Novelgene0812_novel01	Novelgene0812	lncRNA	924	1	Novelgene2080_novel01	Novelgene2080	lncRNA	1435	1
ENH_00037630_novel13	ENH_00037630	lncRNA	1023	1	Novelgene3047_novel03	Novelgene3047	lncRNA	1262	1
Novelgene2751_novel48	Novelgene2751	lncRNA	363	1	Novelgene0062_novel01	Novelgene0062	lncRNA	256	1
Novelgene1762_novel01	Novelgene1762	lncRNA	2035	1	ENH_00079230_novel59	ENH_00079230	lncRNA	1538	1
ENH_00008930_novel50	ENH_00008930	lncRNA	769	1	Novelgene2643_novel01	Novelgene2643	lncRNA	973	1
ENH_00054050_novel01	ENH_00054050	lncRNA	1357	1	ENH_00016850_novel02	ENH_00016850	lncRNA	1287	1
Novelgene0397_novel04	Novelgene0397	lncRNA	1073	1	Novelgene1926_novel04	Novelgene1926	lncRNA	456	1
Novelgene1984_novel01	Novelgene1984	lncRNA	652	1	Novelgene2469_novel02	Novelgene2469	lncRNA	451	1
Novelgene1092_novel01	Novelgene1092	lncRNA	301	1	ENH_00031450_novel26	ENH_00031450	lncRNA	498	1
Novelgene2204_novel04	Novelgene2204	lncRNA	1031	1	ENH_00046050_novel03	ENH_00046050	lncRNA	1335	1
Novelgene0594_novel01	Novelgene0594	lncRNA	488	1	ENH_00050900_novel16	ENH_00050900	lncRNA	205	1
ENH_00013530_novel03	ENH_00013530	lncRNA	283	1	Novelgene3582_novel03	Novelgene3582	lncRNA	202	1
Novelgene1947_novel02	Novelgene1947	lncRNA	976	1	Novelgene1762_novel25	Novelgene1762	lncRNA	1496	1
ENH_00009200_novel11	ENH_00009200	lncRNA	677	1	ENH_00035610_novel24	ENH_00035610	lncRNA	322	1
Novelgene1181_novel04	Novelgene1181	lncRNA	279	1	Novelgene0052_novel02	Novelgene0052	lncRNA	278	1
Novelgene3677_novel01	Novelgene3677	lncRNA	550	1	ENH_00019260_novel262	ENH_00019260	lncRNA	3472	1
Novelgene1007_novel01	Novelgene1007	lncRNA	515	1	Novelgene0143_novel09	Novelgene0143	lncRNA	743	1
ENH_00041960_novel75	ENH_00041960	lncRNA	1045	1	ENH_00026670_novel05	ENH_00026670	lncRNA	711	1
ENH_00003500_novel01	ENH_00003500	lncRNA	875	1	ENH_00055920_novel229	ENH_00055920	lncRNA	563	1
ENH_00053290_novel44	ENH_00053290	lncRNA	1318	1	Novelgene2376_novel01	Novelgene2376	lncRNA	353	1
Novelgene2199_novel01	Novelgene2199	lncRNA	1093	1	Novelgene3682_novel02	Novelgene3682	lncRNA	1705	1
ENH_00061120_novel01	ENH_00061120	lncRNA	1023	1	Novelgene1170_novel01	Novelgene1170	lncRNA	892	1
Novelgene3175_novel05	Novelgene3175	lncRNA	818	1	Novelgene0994_novel01	Novelgene0994	lncRNA	896	1
ENH_00031140_novel09	ENH_00031140	lncRNA	1006	1	Novelgene0639_novel02	Novelgene0639	lncRNA	2368	1
Novelgene2055_novel26	Novelgene2055	lncRNA	434	1	ENH_00051960_novel13	ENH_00051960	lncRNA	510	1
Novelgene1375_novel04	Novelgene1375	lncRNA	284	1	Novelgene2301_novel01	Novelgene2301	lncRNA	1093	1
Novelgene1393_novel01	Novelgene1393	lncRNA	1433	1	ENH_00076540_novel29	ENH_00076540	lncRNA	2338	1
Novelgene1094_novel02	Novelgene1094	lncRNA	1550	1	Novelgene2263_novel01	Novelgene2263	lncRNA	2732	1
ENH_00032230_novel49	ENH_00032230	lncRNA	604	1	Novelgene1217_novel01	Novelgene1217	lncRNA	2229	1
Novelgene0570_novel01	Novelgene0570	lncRNA	1263	1	ENH_00079520_novel02	ENH_00079520	lncRNA	353	1
Novelgene0209_novel03	Novelgene0209	lncRNA	529	1	ENH_00007370_novel03	ENH_00007370	lncRNA	1436	1
ENH_00055040_novel18	ENH_00055040	lncRNA	775	1	Novelgene0563_novel01	Novelgene0563	lncRNA	777	1
ENH_00061090_novel04	ENH_00061090	lncRNA	918	1	ENH_00034280_novel05	ENH_00034280	lncRNA	348	1
ENH_00081880_novel12	ENH_00081880	lncRNA	1140	1	Novelgene2393_novel04	Novelgene2393	lncRNA	689	1
ENH_00047990_novel18	ENH_00047990	lncRNA	729	1	Novelgene3175_novel04	Novelgene3175	lncRNA	1091	1
ENH_00063680_novel04	ENH_00063680	lncRNA	699	1	Novelgene1715_novel02	Novelgene1715	lncRNA	1209	1
ENH_00030650_novel04	ENH_00030650	lncRNA	284	1	Novelgene2214_novel02	Novelgene2214	lncRNA	505	1
ENH_00010840_novel04	ENH_00010840	lncRNA	577	1	Novelgene2392_novel02	Novelgene2392	lncRNA	640	1
Novelgene0924_novel04	Novelgene0924	lncRNA	251	1	ENH_00069400_novel03	ENH_00069400	lncRNA	242	1
Novelgene0283_novel01	Novelgene0283	lncRNA	403	1	ENH_00048900_novel16	ENH_00048900	lncRNA	1178	1
ENH_00062890_novel01	ENH_00062890	lncRNA	1125	1	Novelgene1334_novel01	Novelgene1334	lncRNA	1530	1
Novelgene1568_novel01	Novelgene1568	lncRNA	694	1	Novelgene1813_novel01	Novelgene1813	lncRNA	510	1
ENH_00084940_novel07	ENH_00084940	lncRNA	579	1	ENH_00028710_novel05	ENH_00028710	lncRNA	255	1
Novelgene1004_novel25	Novelgene1004	lncRNA	244	1	Novelgene2584_novel02	Novelgene2584	lncRNA	790	1
Novelgene1417_novel01	Novelgene1417	lncRNA	2065	1	Novelgene0580_novel02	Novelgene0580	lncRNA	525	1
ENH_00017620_novel01	ENH_00017620	lncRNA	519	1	Novelgene0553_novel03	Novelgene0553	lncRNA	398	1
Novelgene1295_novel01	Novelgene1295	lncRNA	640	1	Novelgene1961_novel01	Novelgene1961	lncRNA	431	1
Novelgene3710_novel01	Novelgene3710	lncRNA	2017	1	Novelgene2036_novel01	Novelgene2036	lncRNA	1020	1
ENH_00010640_novel01	ENH_00010640	lncRNA	439	1	Novelgene2273_novel01	Novelgene2273	lncRNA	550	1
ENH_00041960_novel84	ENH_00041960	lncRNA	863	1	Novelgene0610_novel01	Novelgene0610	lncRNA	592	1
ENH_00061120_novel05	ENH_00061120	lncRNA	267	1	Novelgene0702_novel02	Novelgene0702	lncRNA	429	1
ENH_00009020_novel12	ENH_00009020	lncRNA	427	1	Novelgene2270_novel01	Novelgene2270	lncRNA	759	1
Novelgene1993_novel02	Novelgene1993	lncRNA	388	1	Novelgene0840_novel03	Novelgene0840	lncRNA	266	1
ENH_00073740_novel04	ENH_00073740	lncRNA	432	1	Novelgene0918_novel48	Novelgene0918	lncRNA	4320	1
ENH_00081410_novel05	ENH_00081410	lncRNA	1076	1	Novelgene1021_novel55	Novelgene1021	lncRNA	323	1
Novelgene0447_novel01	Novelgene0447	lncRNA	793	1	Novelgene3370_novel02	Novelgene3370	lncRNA	804	1
Novelgene3255_novel01	Novelgene3255	lncRNA	217	1	ENH_00061120_novel01	ENH_00061120	lncRNA	1023	1
ENH_00040230_novel04	ENH_00040230	lncRNA	228	1	ENH_00055130_novel02	ENH_00055130	lncRNA	1503	1
Novelgene2759_novel01	Novelgene2759	lncRNA	2864	1	ENH_00046220_novel31	ENH_00046220	lncRNA	525	1
ENH_00030410_novel04	ENH_00030410	lncRNA	706	1	ENH_00084750_novel03	ENH_00084750	lncRNA	924	1
ENH_00054600_novel01	ENH_00054600	lncRNA	373	1	Novelgene3217_novel01	Novelgene3217	lncRNA	1612	1
Novelgene0522_novel01	Novelgene0522	lncRNA	838	1	Novelgene3110_novel04	Novelgene3110	lncRNA	329	1
Novelgene3141_novel01	Novelgene3141	lncRNA	264	1	Novelgene1126_novel02	Novelgene1126	lncRNA	1084	1
ENH_00023480_novel14	ENH_00023480	lncRNA	255	1	Novelgene2672_novel03	Novelgene2672	lncRNA	400	1
Novelgene0684_novel07	Novelgene0684	lncRNA	242	1	Novelgene0127_novel01	Novelgene0127	lncRNA	573	1
ENH_00055550_novel39	ENH_00055550	lncRNA	401	1	ENH_00062260_novel03	ENH_00062260	lncRNA	2136	1
ENH_00023800_novel16	ENH_00023800	lncRNA	284	1	ENH_00023400_novel11	ENH_00023400	lncRNA	433	1
ENH_00014640_novel04	ENH_00014640	lncRNA	363	1	Novelgene0199_novel46	Novelgene0199	lncRNA	305	1
ENH_00041170_novel03	ENH_00041170	lncRNA	3366	1	Novelgene0541_novel03	Novelgene0541	lncRNA	1058	1
ENH_00079230_novel68	ENH_00079230	lncRNA	2309	1	Novelgene1861_novel02	Novelgene1861	lncRNA	569	1
Novelgene0577_novel01	Novelgene0577	lncRNA	424	1	ENH_00041850_novel17	ENH_00041850	lncRNA	231	1
Novelgene2166_novel10	Novelgene2166	lncRNA	1502	1	Novelgene1297_novel01	Novelgene1297	lncRNA	310	1
Novelgene0455_novel04	Novelgene0455	lncRNA	1558	1	Novelgene1779_novel01	Novelgene1779	lncRNA	322	1
ENH_00075140_novel04	ENH_00075140	lncRNA	995	1	Novelgene1752_novel02	Novelgene1752	lncRNA	810	1
ENH_00031140_novel07	ENH_00031140	lncRNA	370	1	Novelgene0531_novel01	Novelgene0531	lncRNA	955	1
Novelgene1957_novel03	Novelgene1957	lncRNA	593	1	Novelgene2749_novel01	Novelgene2749	lncRNA	241	1
ENH_00069820_novel46	ENH_00069820	lncRNA	314	1	Novelgene1086_novel01	Novelgene1086	lncRNA	2576	1
Novelgene2017_novel07	Novelgene2017	lncRNA	928	1	ENH_00080690_novel19	ENH_00080690	lncRNA	308	1
Novelgene0476_novel01	Novelgene0476	lncRNA	706	1	ENH_00056630_novel47	ENH_00056630	lncRNA	333	1
ENH_00074880_novel03	ENH_00074880	lncRNA	917	1	Novelgene0541_novel06	Novelgene0541	lncRNA	2605	1
ENH_00034290_novel45	ENH_00034290	lncRNA	538	1	ENH_00082090_novel06	ENH_00082090	lncRNA	261	1
ENH_00080730_novel37	ENH_00080730	lncRNA	563	1	Novelgene2575_novel01	Novelgene2575	lncRNA	433	1
Novelgene3533_novel01	Novelgene3533	lncRNA	545	1	Novelgene2309_novel01	Novelgene2309	lncRNA	1764	1
Novelgene0360_novel01	Novelgene0360	lncRNA	1870	1	ENH_00016490_novel05	ENH_00016490	lncRNA	536	1
ENH_00030670_novel48	ENH_00030670	lncRNA	355	1	Novelgene0815_novel21	Novelgene0815	lncRNA	591	1
Novelgene1366_novel02	Novelgene1366	lncRNA	619	1	Novelgene2244_novel09	Novelgene2244	lncRNA	226	1
ENH_00082990_novel28	ENH_00082990	lncRNA	607	1	ENH_00000790_novel18	ENH_00000790	lncRNA	688	1
Novelgene2123_novel01	Novelgene2123	lncRNA	343	1	Novelgene0242_novel01	Novelgene0242	lncRNA	584	1
ENH_00053880_novel04	ENH_00053880	lncRNA	296	1	Novelgene0365_novel01	Novelgene0365	lncRNA	745	1
Novelgene2347_novel01	Novelgene2347	lncRNA	435	1	Novelgene2214_novel01	Novelgene2214	lncRNA	321	1
ENH_00018600_novel01	ENH_00018600	lncRNA	819	1	ENH_00059200_novel05	ENH_00059200	lncRNA	1257	1
ENH_00067770_novel06	ENH_00067770	lncRNA	376	1	ENH_00053080_novel02	ENH_00053080	lncRNA	703	1
ENH_00062400_novel43	ENH_00062400	lncRNA	244	1	Novelgene2479_novel01	Novelgene2479	lncRNA	2425	1
ENH_00072380_novel26	ENH_00072380	lncRNA	741	1	ENH_00031410_novel05	ENH_00031410	lncRNA	752	1
ENH_00000950_novel12	ENH_00000950	lncRNA	622	1	ENH_00010410_novel04	ENH_00010410	lncRNA	492	1
Novelgene1675_novel03	Novelgene1675	lncRNA	596	1	ENH_00000950_novel12	ENH_00000950	lncRNA	622	1
ENH_00020400_novel02	ENH_00020400	lncRNA	1404	1	Novelgene0436_novel01	Novelgene0436	lncRNA	341	1
Novelgene0157_novel02	Novelgene0157	lncRNA	1312	1	ENH_00058460_novel06	ENH_00058460	lncRNA	603	1
Novelgene1072_novel03	Novelgene1072	lncRNA	1105	1	Novelgene1762_novel14	Novelgene1762	lncRNA	2471	1
ENH_00002490_novel08	ENH_00002490	lncRNA	1246	1	Novelgene3525_novel03	Novelgene3525	lncRNA	585	1
ENH_00053270_novel03	ENH_00053270	lncRNA	524	1	ENH_00037630_novel12	ENH_00037630	lncRNA	1051	1
Novelgene2606_novel01	Novelgene2606	lncRNA	744	1	Novelgene0537_novel01	Novelgene0537	lncRNA	210	1
Novelgene1621_novel02	Novelgene1621	lncRNA	530	1	ENH_00029760_novel04	ENH_00029760	lncRNA	718	1
ENH_00034150_novel03	ENH_00034150	lncRNA	1136	1	ENH_00008860_novel01	ENH_00008860	lncRNA	292	1
Novelgene2309_novel01	Novelgene2309	lncRNA	1764	1	Novelgene2427_novel04	Novelgene2427	lncRNA	405	1
ENH_00085730_novel10	ENH_00085730	lncRNA	584	1	Novelgene1039_novel06	Novelgene1039	lncRNA	3574	1
Novelgene2458_novel04	Novelgene2458	lncRNA	1865	1	ENH_00019880_novel02	ENH_00019880	lncRNA	685	1
Novelgene0060_novel01	Novelgene0060	lncRNA	1570	1	ENH_00060080_novel08	ENH_00060080	lncRNA	208	1
ENH_00065100_novel15	ENH_00065100	lncRNA	203	1	Novelgene1595_novel01	Novelgene1595	lncRNA	1903	1
ENH_00075540_novel23	ENH_00075540	lncRNA	290	1	ENH_00079990_novel09	ENH_00079990	lncRNA	1062	1
Novelgene2374_novel01	Novelgene2374	lncRNA	513	1	Novelgene1256_novel01	Novelgene1256	lncRNA	814	1
Novelgene3566_novel01	Novelgene3566	lncRNA	437	1	ENH_00044140_novel03	ENH_00044140	lncRNA	495	1
Novelgene1881_novel01	Novelgene1881	lncRNA	446	1	ENH_00070930_novel04	ENH_00070930	lncRNA	493	1
ENH_00078970_novel02	ENH_00078970	lncRNA	1292	1	ENH_00038620_novel04	ENH_00038620	lncRNA	1143	1
Novelgene2708_novel05	Novelgene2708	lncRNA	235	1	ENH_00076910_novel25	ENH_00076910	lncRNA	540	1
ENH_00063640_novel10	ENH_00063640	lncRNA	325	1	Novelgene0074_novel01	Novelgene0074	lncRNA	232	1
ENH_00065840_novel23	ENH_00065840	lncRNA	425	1	Novelgene0090_novel01	Novelgene0090	lncRNA	260	1
ENH_00082410_novel45	ENH_00082410	lncRNA	725	1	Novelgene1762_novel04	Novelgene1762	lncRNA	1574	1
Novelgene2495_novel01	Novelgene2495	lncRNA	706	1	Novelgene1623_novel01	Novelgene1623	lncRNA	268	1
ENH_00072080_novel01	ENH_00072080	lncRNA	1283	1	ENH_00033750_novel02	ENH_00033750	lncRNA	303	1
ENH_00063960_novel15	ENH_00063960	lncRNA	506	1	ENH_00033400_novel09	ENH_00033400	lncRNA	206	1
Novelgene0212_novel02	Novelgene0212	lncRNA	302	1	XM_013584831.1	ENH_00029300	lncRNA	533	1
ENH_00029080_novel41	ENH_00029080	lncRNA	353	1	Novelgene2620_novel02	Novelgene2620	lncRNA	815	1
Novelgene1239_novel01	Novelgene1239	lncRNA	219	1	ENH_00020240_novel01	ENH_00020240	lncRNA	439	1
ENH_00016040_novel02	ENH_00016040	lncRNA	459	1	Novelgene1513_novel17	Novelgene1513	lncRNA	1542	1
Novelgene1542_novel24	Novelgene1542	lncRNA	588	1	ENH_00057220_novel01	ENH_00057220	lncRNA	425	1
Novelgene2194_novel04	Novelgene2194	lncRNA	2713	1	Novelgene1455_novel01	Novelgene1455	lncRNA	2313	1
Novelgene1366_novel01	Novelgene1366	lncRNA	2461	1	ENH_00036780_novel21	ENH_00036780	lncRNA	518	1
ENH_00002710_novel82	ENH_00002710	lncRNA	287	1	Novelgene1735_novel01	Novelgene1735	lncRNA	1097	1
Novelgene1884_novel02	Novelgene1884	lncRNA	1111	1	Novelgene2822_novel03	Novelgene2822	lncRNA	2744	1
ENH_00017600_novel05	ENH_00017600	lncRNA	1127	1	ENH_00081940_novel19	ENH_00081940	lncRNA	371	1
ENH_00024350_novel11	ENH_00024350	lncRNA	228	1	Novelgene0582_novel04	Novelgene0582	lncRNA	338	1
Novelgene2142_novel06	Novelgene2142	lncRNA	609	1	Novelgene0772_novel01	Novelgene0772	lncRNA	538	1
ENH_00001030_novel07	ENH_00001030	lncRNA	298	1	Novelgene1989_novel01	Novelgene1989	lncRNA	479	1
ENH_00041060_novel03	ENH_00041060	lncRNA	461	1	Novelgene2018_novel02	Novelgene2018	lncRNA	3707	1
Novelgene1057_novel03	Novelgene1057	lncRNA	439	1	Novelgene1905_novel01	Novelgene1905	lncRNA	838	1
ENH_00003250_novel29	ENH_00003250	lncRNA	705	1	Novelgene1974_novel01	Novelgene1974	lncRNA	370	1
ENH_00041170_novel06	ENH_00041170	lncRNA	1524	1	ENH_00020030_novel01	ENH_00020030	lncRNA	2745	1
ENH_00075640_novel08	ENH_00075640	lncRNA	414	1	ENH_00029140_novel06	ENH_00029140	lncRNA	4479	1
Novelgene3673_novel01	Novelgene3673	lncRNA	775	1	ENH_00037820_novel17	ENH_00037820	lncRNA	583	1
ENH_00053290_novel46	ENH_00053290	lncRNA	920	1	Novelgene1149_novel01	Novelgene1149	lncRNA	709	1
ENH_00008480_novel01	ENH_00008480	lncRNA	310	1	ENH_00057740_novel01	ENH_00057740	lncRNA	767	1
Novelgene2475_novel01	Novelgene2475	lncRNA	1514	1	Novelgene0984_novel01	Novelgene0984	lncRNA	535	1
Novelgene2463_novel05	Novelgene2463	lncRNA	573	1	Novelgene1065_novel06	Novelgene1065	lncRNA	602	1
ENH_00027900_novel02	ENH_00027900	lncRNA	573	1	Novelgene3203_novel01	Novelgene3203	lncRNA	900	1
Novelgene1866_novel01	Novelgene1866	lncRNA	371	1	Novelgene1570_novel01	Novelgene1570	lncRNA	310	1
Novelgene1313_novel10	Novelgene1313	lncRNA	501	1	ENH_00053080_novel03	ENH_00053080	lncRNA	2365	1
Novelgene1823_novel01	Novelgene1823	lncRNA	1162	1	ENH_00070630_novel63	ENH_00070630	lncRNA	1915	1
Novelgene0413_novel01	Novelgene0413	lncRNA	2690	1	Novelgene2022_novel01	Novelgene2022	lncRNA	662	1
ENH_00063950_novel02	ENH_00063950	lncRNA	463	1	ENH_00062870_novel42	ENH_00062870	lncRNA	411	1
ENH_00041840_novel40	ENH_00041840	lncRNA	1006	1	ENH_00077680_novel04	ENH_00077680	lncRNA	380	1
Novelgene0573_novel09	Novelgene0573	lncRNA	795	1	Novelgene3682_novel01	Novelgene3682	lncRNA	2472	1
ENH_00062880_novel50	ENH_00062880	lncRNA	466	1	Novelgene2072_novel01	Novelgene2072	lncRNA	669	1
Novelgene0875_novel09	Novelgene0875	lncRNA	1180	1	ENH_00016730_novel05	ENH_00016730	lncRNA	241	1
Novelgene0973_novel02	Novelgene0973	lncRNA	1778	1	Novelgene0874_novel01	Novelgene0874	lncRNA	1467	1
ENH_00076900_novel46	ENH_00076900	lncRNA	973	1	Novelgene3619_novel03	Novelgene3619	lncRNA	549	1
Novelgene3045_novel02	Novelgene3045	lncRNA	1311	1	ENH_00057210_novel02	ENH_00057210	lncRNA	1251	1
ENH_00074360_novel18	ENH_00074360	lncRNA	961	1	Novelgene0558_novel01	Novelgene0558	lncRNA	390	1
ENH_00037230_novel26	ENH_00037230	lncRNA	369	1	Novelgene2216_novel02	Novelgene2216	lncRNA	726	1
Novelgene2441_novel01	Novelgene2441	lncRNA	940	1	ENH_00031890_novel03	ENH_00031890	lncRNA	647	1
Novelgene0697_novel02	Novelgene0697	lncRNA	486	1	ENH_00057490_novel11	ENH_00057490	lncRNA	683	1
ENH_00041840_novel42	ENH_00041840	lncRNA	944	1	ENH_00068130_novel22	ENH_00068130	lncRNA	464	1
ENH_00051610_novel03	ENH_00051610	lncRNA	1350	1	ENH_00037230_novel23	ENH_00037230	lncRNA	292	1
ENH_00060970_novel01	ENH_00060970	lncRNA	1193	1	Novelgene1781_novel05	Novelgene1781	lncRNA	2912	1
Novelgene1073_novel01	Novelgene1073	lncRNA	246	1	ENH_00025910_novel03	ENH_00025910	lncRNA	1459	1
ENH_00039300_novel24	ENH_00039300	lncRNA	1687	1	ENH_00027420_novel19	ENH_00027420	lncRNA	2051	1
Novelgene0174_novel01	Novelgene0174	lncRNA	1445	1	Novelgene3425_novel01	Novelgene3425	lncRNA	218	1
Novelgene1229_novel01	Novelgene1229	lncRNA	858	1	ENH_00036240_novel09	ENH_00036240	lncRNA	590	1
Novelgene2162_novel02	Novelgene2162	lncRNA	1117	1	Novelgene1781_novel06	Novelgene1781	lncRNA	582	1
Novelgene3695_novel02	Novelgene3695	lncRNA	472	1	Novelgene3235_novel01	Novelgene3235	lncRNA	417	1
Novelgene0306_novel01	Novelgene0306	lncRNA	451	1	ENH_00080730_novel37	ENH_00080730	lncRNA	563	1
ENH_00070090_novel10	ENH_00070090	lncRNA	1602	1	ENH_00008500_novel29	ENH_00008500	lncRNA	418	1
ENH_00022080_novel13	ENH_00022080	lncRNA	224	1	Novelgene1182_novel01	Novelgene1182	lncRNA	2766	1
ENH_00039600_novel15	ENH_00039600	lncRNA	454	1	Novelgene2403_novel02	Novelgene2403	lncRNA	1814	1
Novelgene1725_novel04	Novelgene1725	lncRNA	968	1	Novelgene1762_novel15	Novelgene1762	lncRNA	904	1
ENH_00071790_novel06	ENH_00071790	lncRNA	387	1	Novelgene1669_novel01	Novelgene1669	lncRNA	766	1
Novelgene1035_novel02	Novelgene1035	lncRNA	230	1	Novelgene2472_novel01	Novelgene2472	lncRNA	1672	1
Novelgene1748_novel04	Novelgene1748	lncRNA	1871	1	Novelgene0899_novel02	Novelgene0899	lncRNA	814	1
ENH_00029080_novel45	ENH_00029080	lncRNA	382	1	Novelgene0346_novel05	Novelgene0346	lncRNA	1045	1
Novelgene3494_novel01	Novelgene3494	lncRNA	262	1	Novelgene1895_novel31	Novelgene1895	lncRNA	503	1
Novelgene1008_novel01	Novelgene1008	lncRNA	833	1	ENH_00076560_novel18	ENH_00076560	lncRNA	1922	1
ENH_00018120_novel10	ENH_00018120	lncRNA	3451	1	Novelgene0199_novel47	Novelgene0199	lncRNA	501	1
ENH_00076660_novel13	ENH_00076660	lncRNA	579	1	ENH_00059750_novel113	ENH_00059750	lncRNA	941	1
ENH_00002710_novel03	ENH_00002710	lncRNA	222	1	ENH_00033420_novel55	ENH_00033420	lncRNA	1198	1
ENH_00069590_novel116	ENH_00069590	lncRNA	277	1	ENH_00039010_novel04	ENH_00039010	lncRNA	458	1
ENH_00021860_novel02	ENH_00021860	lncRNA	643	1	Novelgene1762_novel22	Novelgene1762	lncRNA	967	1
ENH_00034380_novel18	ENH_00034380	lncRNA	717	1	Novelgene1762_novel03	Novelgene1762	lncRNA	847	1
ENH_00009200_novel15	ENH_00009200	lncRNA	2149	1	XM_013580367.1	ENH_00035010	lncRNA	2358	1
ENH_00036640_novel20	ENH_00036640	lncRNA	934	1	Novelgene1021_novel61	Novelgene1021	lncRNA	458	1
Novelgene2229_novel01	Novelgene2229	lncRNA	1481	1	Novelgene1691_novel05	Novelgene1691	lncRNA	490	1
Novelgene3565_novel02	Novelgene3565	lncRNA	1661	1	Novelgene0646_novel01	Novelgene0646	lncRNA	2924	1
ENH_00044590_novel17	ENH_00044590	lncRNA	652	1	Novelgene0020_novel01	Novelgene0020	lncRNA	406	1
ENH_00019930_novel69	ENH_00019930	lncRNA	345	1	Novelgene1600_novel04	Novelgene1600	lncRNA	616	1
Novelgene2322_novel07	Novelgene2322	lncRNA	1069	1	Novelgene1518_novel02	Novelgene1518	lncRNA	274	1
Novelgene0093_novel04	Novelgene0093	lncRNA	935	1	ENH_00053520_novel07	ENH_00053520	lncRNA	269	1
ENH_00022340_novel45	ENH_00022340	lncRNA	203	1	Novelgene0669_novel01	Novelgene0669	lncRNA	329	1
ENH_00070630_novel63	ENH_00070630	lncRNA	1915	1	ENH_00053770_novel04	ENH_00053770	lncRNA	646	1
Novelgene1954_novel15	Novelgene1954	lncRNA	2662	1	ENH_00068130_novel20	ENH_00068130	lncRNA	1907	1
ENH_00035640_novel42	ENH_00035640	lncRNA	281	1	Novelgene0895_novel04	Novelgene0895	lncRNA	450	1
Novelgene1917_novel02	Novelgene1917	lncRNA	795	1	Novelgene1401_novel08	Novelgene1401	lncRNA	576	1
ENH_00001010_novel03	ENH_00001010	lncRNA	1787	1	Novelgene1958_novel01	Novelgene1958	lncRNA	1064	1
Novelgene1781_novel01	Novelgene1781	lncRNA	237	1	Novelgene1762_novel21	Novelgene1762	lncRNA	788	1
Novelgene2624_novel01	Novelgene2624	lncRNA	260	1	ENH_00075440_novel06	ENH_00075440	lncRNA	233	1
Novelgene0447_novel06	Novelgene0447	lncRNA	225	1	ENH_00018060_novel07	ENH_00018060	lncRNA	510	1
Novelgene0790_novel04	Novelgene0790	lncRNA	275	1	ENH_00017600_novel05	ENH_00017600	lncRNA	1127	1
ENH_00061110_novel54	ENH_00061110	lncRNA	808	1	Novelgene1952_novel01	Novelgene1952	lncRNA	581	1
Novelgene0905_novel01	Novelgene0905	lncRNA	904	1	Novelgene1592_novel06	Novelgene1592	lncRNA	622	1
Novelgene0642_novel05	Novelgene0642	lncRNA	499	1	ENH_00079940_novel10	ENH_00079940	lncRNA	399	1
ENH_00043280_novel78	ENH_00043280	lncRNA	1130	1	Novelgene2461_novel43	Novelgene2461	lncRNA	202	1
Novelgene1375_novel03	Novelgene1375	lncRNA	565	1	Novelgene2942_novel05	Novelgene2942	lncRNA	401	1
Novelgene0880_novel11	Novelgene0880	lncRNA	532	1	Novelgene2010_novel06	Novelgene2010	lncRNA	639	1
Novelgene1016_novel19	Novelgene1016	lncRNA	437	1	Novelgene1935_novel01	Novelgene1935	lncRNA	1761	1
Novelgene0948_novel01	Novelgene0948	lncRNA	214	1	ENH_00076820_novel37	ENH_00076820	lncRNA	585	1
ENH_00031750_novel06	ENH_00031750	lncRNA	393	1	Novelgene1126_novel01	Novelgene1126	lncRNA	1847	1
Novelgene2401_novel01	Novelgene2401	lncRNA	337	1	Novelgene0094_novel01	Novelgene0094	lncRNA	871	1
ENH_00025870_novel20	ENH_00025870	lncRNA	829	1	Novelgene0981_novel01	Novelgene0981	lncRNA	568	1
ENH_00038300_novel37	ENH_00038300	lncRNA	630	1	Novelgene2602_novel04	Novelgene2602	lncRNA	224	1
ENH_00074640_novel02	ENH_00074640	lncRNA	267	1	ENH_00067020_novel04	ENH_00067020	lncRNA	484	1
ENH_00084500_novel02	ENH_00084500	lncRNA	453	1	ENH_00079520_novel03	ENH_00079520	lncRNA	1100	1
Novelgene2653_novel01	Novelgene2653	lncRNA	833	1	ENH_00051330_novel07	ENH_00051330	lncRNA	426	1
Novelgene1965_novel01	Novelgene1965	lncRNA	986	1	ENH_00006850_novel07	ENH_00006850	lncRNA	1016	1
ENH_00038110_novel27	ENH_00038110	lncRNA	434	1	Novelgene0790_novel03	Novelgene0790	lncRNA	637	1
ENH_00071810_novel07	ENH_00071810	lncRNA	2283	1	ENH_00021170_novel02	ENH_00021170	lncRNA	273	1
Novelgene0940_novel01	Novelgene0940	lncRNA	411	1	Novelgene0713_novel01	Novelgene0713	lncRNA	892	1
ENH_00080170_novel09	ENH_00080170	lncRNA	311	1	ENH_00041100_novel15	ENH_00041100	lncRNA	2860	1
Novelgene1854_novel05	Novelgene1854	lncRNA	376	1	Novelgene0776_novel02	Novelgene0776	lncRNA	327	1
Novelgene0853_novel21	Novelgene0853	lncRNA	667	1	Novelgene0562_novel01	Novelgene0562	lncRNA	721	1
Novelgene2055_novel05	Novelgene2055	lncRNA	216	1	ENH_00014480_novel07	ENH_00014480	lncRNA	734	1
ENH_00023240_novel27	ENH_00023240	lncRNA	360	1	ENH_00041170_novel01	ENH_00041170	lncRNA	4232	1
Novelgene3682_novel01	Novelgene3682	lncRNA	2472	1	Novelgene0716_novel01	Novelgene0716	lncRNA	1316	1
Novelgene1694_novel01	Novelgene1694	lncRNA	2508	1	ENH_00064300_novel08	ENH_00064300	lncRNA	245	1
ENH_00083780_novel01	ENH_00083780	lncRNA	318	1	Novelgene1273_novel01	Novelgene1273	lncRNA	957	1
Novelgene0789_novel02	Novelgene0789	lncRNA	426	1	ENH_00008570_novel25	ENH_00008570	lncRNA	332	1
ENH_00075130_novel164	ENH_00075130	lncRNA	734	1	Novelgene0874_novel04	Novelgene0874	lncRNA	2580	1
Novelgene0390_novel06	Novelgene0390	lncRNA	1050	1	Novelgene2159_novel17	Novelgene2159	lncRNA	412	1
Novelgene0830_novel01	Novelgene0830	lncRNA	676	1	Novelgene2289_novel02	Novelgene2289	lncRNA	452	1
ENH_00007310_novel01	ENH_00007310	lncRNA	1479	1	ENH_00084160_novel02	ENH_00084160	lncRNA	290	1
ENH_00070650_novel03	ENH_00070650	lncRNA	877	1	ENH_00036240_novel10	ENH_00036240	lncRNA	247	1
Novelgene0920_novel02	Novelgene0920	lncRNA	1172	1	Novelgene0252_novel01	Novelgene0252	lncRNA	1177	1
Novelgene3173_novel02	Novelgene3173	lncRNA	2363	1	ENH_00026850_novel10	ENH_00026850	lncRNA	218	1
ENH_00065820_novel05	ENH_00065820	lncRNA	1186	1	Novelgene0585_novel01	Novelgene0585	lncRNA	413	1
Novelgene1499_novel03	Novelgene1499	lncRNA	1337	1	ENH_00055920_novel230	ENH_00055920	lncRNA	239	1
ENH_00018390_novel12	ENH_00018390	lncRNA	1866	1	Novelgene1580_novel03	Novelgene1580	lncRNA	221	1
Novelgene0931_novel01	Novelgene0931	lncRNA	1884	1	ENH_00018600_novel02	ENH_00018600	lncRNA	282	1
Novelgene1160_novel01	Novelgene1160	lncRNA	413	1	ENH_00041720_novel24	ENH_00041720	lncRNA	449	1
Novelgene2238_novel01	Novelgene2238	lncRNA	543	1	ENH_00004630_novel01	ENH_00004630	lncRNA	663	1
ENH_00076610_novel03	ENH_00076610	lncRNA	663	1	Novelgene0877_novel02	Novelgene0877	lncRNA	896	1
ENH_00084530_novel26	ENH_00084530	lncRNA	371	1	Novelgene1729_novel02	Novelgene1729	lncRNA	456	1
Novelgene2461_novel26	Novelgene2461	lncRNA	1512	1	Novelgene1110_novel07	Novelgene1110	lncRNA	2039	1
Novelgene1762_novel20	Novelgene1762	lncRNA	1381	1	Novelgene0943_novel01	Novelgene0943	lncRNA	452	1
ENH_00062830_novel60	ENH_00062830	lncRNA	536	1	ENH_00041100_novel12	ENH_00041100	lncRNA	1761	1
ENH_00031860_novel09	ENH_00031860	lncRNA	1267	1	ENH_00018390_novel14	ENH_00018390	lncRNA	370	1
Novelgene0022_novel03	Novelgene0022	lncRNA	698	1	Novelgene0709_novel03	Novelgene0709	lncRNA	1541	1
ENH_00075130_novel166	ENH_00075130	lncRNA	222	1	Novelgene2126_novel01	Novelgene2126	lncRNA	619	1
ENH_00005400_novel03	ENH_00005400	lncRNA	806	1	Novelgene0233_novel01	Novelgene0233	lncRNA	369	1
ENH_00067580_novel02	ENH_00067580	lncRNA	427	1	Novelgene1762_novel02	Novelgene1762	lncRNA	505	1
Novelgene1585_novel06	Novelgene1585	lncRNA	496	1	Novelgene1085_novel07	Novelgene1085	lncRNA	319	1
Novelgene0365_novel01	Novelgene0365	lncRNA	745	1	ENH_00082960_novel02	ENH_00082960	lncRNA	254	1
ENH_00013050_novel16	ENH_00013050	lncRNA	431	1	Novelgene3366_novel01	Novelgene3366	lncRNA	687	1
ENH_00000950_novel11	ENH_00000950	lncRNA	2167	1	ENH_00016610_novel03	ENH_00016610	lncRNA	285	1
ENH_00071100_novel24	ENH_00071100	lncRNA	387	1	ENH_00081060_novel15	ENH_00081060	lncRNA	942	1
Novelgene2803_novel01	Novelgene2803	lncRNA	266	1	ENH_00003600_novel64	ENH_00003600	lncRNA	404	1
Novelgene0727_novel04	Novelgene0727	lncRNA	1147	1	Novelgene0844_novel01	Novelgene0844	lncRNA	1152	1
ENH_00021270_novel13	ENH_00021270	lncRNA	353	1	Novelgene2016_novel01	Novelgene2016	lncRNA	338	1
Novelgene3547_novel02	Novelgene3547	lncRNA	1083	1	Novelgene0899_novel01	Novelgene0899	lncRNA	1009	1
Novelgene2273_novel01	Novelgene2273	lncRNA	550	1	ENH_00000910_novel01	ENH_00000910	lncRNA	1366	1
ENH_00022080_novel14	ENH_00022080	lncRNA	335	1	ENH_00005210_novel02	ENH_00005210	lncRNA	2405	1
ENH_00006850_novel07	ENH_00006850	lncRNA	1016	1	ENH_00059540_novel13	ENH_00059540	lncRNA	1106	1
ENH_00076690_novel02	ENH_00076690	lncRNA	313	1	ENH_00031400_novel03	ENH_00031400	lncRNA	565	1
Novelgene2025_novel01	Novelgene2025	lncRNA	421	1	ENH_00069590_novel113	ENH_00069590	lncRNA	451	1
ENH_00049400_novel03	ENH_00049400	lncRNA	231	1	Novelgene1630_novel02	Novelgene1630	lncRNA	439	1
ENH_00047990_novel19	ENH_00047990	lncRNA	1230	1	Novelgene2183_novel01	Novelgene2183	lncRNA	295	1
ENH_00023240_novel20	ENH_00023240	lncRNA	556	1	ENH_00026380_novel27	ENH_00026380	lncRNA	341	1
Novelgene1404_novel02	Novelgene1404	lncRNA	969	1	Novelgene1781_novel07	Novelgene1781	lncRNA	5132	1
ENH_00010380_novel06	ENH_00010380	lncRNA	382	1	Novelgene0052_novel06	Novelgene0052	lncRNA	744	1
ENH_00029850_novel01	ENH_00029850	lncRNA	840	1	Novelgene0439_novel01	Novelgene0439	lncRNA	626	1
Novelgene2691_novel01	Novelgene2691	lncRNA	339	1	Novelgene0423_novel01	Novelgene0423	lncRNA	373	1
ENH_00083310_novel43	ENH_00083310	lncRNA	957	1	ENH_00056110_novel03	ENH_00056110	lncRNA	334	1
ENH_00034380_novel16	ENH_00034380	lncRNA	713	1	ENH_00011810_novel30	ENH_00011810	lncRNA	774	1
ENH_00069970_novel05	ENH_00069970	lncRNA	250	1	ENH_00085630_novel05	ENH_00085630	lncRNA	3390	1
ENH_00072370_novel11	ENH_00072370	lncRNA	630	1	ENH_00041170_novel08	ENH_00041170	lncRNA	2230	1
ENH_00068480_novel07	ENH_00068480	lncRNA	253	1	Novelgene1533_novel02	Novelgene1533	lncRNA	571	1
Novelgene2395_novel02	Novelgene2395	lncRNA	252	1	ENH_00071300_novel13	ENH_00071300	lncRNA	2669	1
Novelgene2799_novel09	Novelgene2799	lncRNA	1107	1	Novelgene2356_novel02	Novelgene2356	lncRNA	578	1
Novelgene3701_novel01	Novelgene3701	lncRNA	479	1	ENH_00041840_novel42	ENH_00041840	lncRNA	944	1
ENH_00084090_novel05	ENH_00084090	lncRNA	227	1	Novelgene2140_novel02	Novelgene2140	lncRNA	972	1
ENH_00000220_novel20	ENH_00000220	lncRNA	406	1	Novelgene0857_novel02	Novelgene0857	lncRNA	4776	1
Novelgene1759_novel01	Novelgene1759	lncRNA	291	1	ENH_00049910_novel02	ENH_00049910	lncRNA	940	1
Novelgene1739_novel04	Novelgene1739	lncRNA	1204	1	Novelgene2420_novel01	Novelgene2420	lncRNA	328	1
ENH_00083460_novel12	ENH_00083460	lncRNA	379	1	ENH_00067300_novel01	ENH_00067300	lncRNA	604	1
Novelgene0877_novel02	Novelgene0877	lncRNA	896	1	ENH_00084740_novel04	ENH_00084740	lncRNA	499	1
Novelgene1185_novel02	Novelgene1185	lncRNA	1587	1	Novelgene0583_novel01	Novelgene0583	lncRNA	295	1
ENH_00050830_novel02	ENH_00050830	lncRNA	1077	1	Novelgene2339_novel01	Novelgene2339	lncRNA	1048	1
ENH_00019940_novel07	ENH_00019940	lncRNA	481	1	ENH_00067520_novel02	ENH_00067520	lncRNA	413	1
ENH_00029980_novel12	ENH_00029980	lncRNA	360	1	Novelgene2644_novel01	Novelgene2644	lncRNA	553	1
Novelgene3539_novel01	Novelgene3539	lncRNA	301	1	ENH_00078090_novel05	ENH_00078090	lncRNA	356	1
ENH_00072390_novel17	ENH_00072390	lncRNA	2089	1	Novelgene1762_novel08	Novelgene1762	lncRNA	2034	1
Novelgene0078_novel03	Novelgene0078	lncRNA	584	1	ENH_00069970_novel03	ENH_00069970	lncRNA	1284	1
Novelgene1923_novel01	Novelgene1923	lncRNA	908	1	ENH_00039020_novel01	ENH_00039020	lncRNA	390	1
Novelgene1446_novel01	Novelgene1446	lncRNA	1292	1	Novelgene1453_novel15	Novelgene1453	lncRNA	579	1
Novelgene2751_novel47	Novelgene2751	lncRNA	767	1	Novelgene2021_novel03	Novelgene2021	lncRNA	1242	1
Novelgene2119_novel13	Novelgene2119	lncRNA	424	1	Novelgene0541_novel05	Novelgene0541	lncRNA	3374	1
ENH_00034390_novel04	ENH_00034390	lncRNA	857	1	ENH_00007670_novel20	ENH_00007670	lncRNA	487	1
Novelgene2290_novel01	Novelgene2290	lncRNA	851	1	Novelgene1401_novel09	Novelgene1401	lncRNA	560	1
ENH_00058550_novel21	ENH_00058550	lncRNA	800	1	ENH_00028630_novel04	ENH_00028630	lncRNA	239	1
Novelgene0541_novel03	Novelgene0541	lncRNA	1058	1	Novelgene2292_novel02	Novelgene2292	lncRNA	558	1
ENH_00067810_novel03	ENH_00067810	lncRNA	765	1	Novelgene0187_novel02	Novelgene0187	lncRNA	576	1
Novelgene0685_novel02	Novelgene0685	lncRNA	797	1	ENH_00025970_novel08	ENH_00025970	lncRNA	355	1
ENH_00063640_novel30	ENH_00063640	lncRNA	240	1	ENH_00048660_novel36	ENH_00048660	lncRNA	506	1
Novelgene2220_novel01	Novelgene2220	lncRNA	1621	1	Novelgene0822_novel05	Novelgene0822	lncRNA	463	1
Novelgene3097_novel01	Novelgene3097	lncRNA	494	1	ENH_00040830_novel03	ENH_00040830	lncRNA	281	1
Novelgene1790_novel02	Novelgene1790	lncRNA	379	1	Novelgene2442_novel01	Novelgene2442	lncRNA	829	1
ENH_00051610_novel11	ENH_00051610	lncRNA	903	1	ENH_00041190_novel23	ENH_00041190	lncRNA	1193	1
ENH_00083870_novel82	ENH_00083870	lncRNA	284	1	ENH_00042740_novel05	ENH_00042740	lncRNA	471	1
ENH_00081470_novel18	ENH_00081470	lncRNA	748	1	Novelgene0204_novel01	Novelgene0204	lncRNA	410	1
ENH_00018060_novel08	ENH_00018060	lncRNA	294	1	ENH_00018060_novel01	ENH_00018060	lncRNA	2738	1
Novelgene1128_novel03	Novelgene1128	lncRNA	1601	1	ENH_00070750_novel26	ENH_00070750	lncRNA	1574	1
Novelgene1404_novel04	Novelgene1404	lncRNA	288	1	Novelgene1784_novel01	Novelgene1784	lncRNA	965	1
Novelgene2119_novel16	Novelgene2119	lncRNA	283	1	Novelgene2245_novel03	Novelgene2245	lncRNA	203	1
ENH_00085640_novel04	ENH_00085640	lncRNA	362	1	Novelgene0351_novel01	Novelgene0351	lncRNA	261	1
Novelgene1763_novel01	Novelgene1763	lncRNA	1377	1	ENH_00015850_novel06	ENH_00015850	lncRNA	244	1
ENH_00022810_novel24	ENH_00022810	lncRNA	575	1	Novelgene2079_novel03	Novelgene2079	lncRNA	942	1
Novelgene0567_novel01	Novelgene0567	lncRNA	856	1	ENH_00064230_novel31	ENH_00064230	lncRNA	1297	1
ENH_00027400_novel07	ENH_00027400	lncRNA	3017	1	Novelgene2182_novel01	Novelgene2182	lncRNA	644	1
ENH_00004310_novel05	ENH_00004310	lncRNA	246	1	Novelgene0587_novel04	Novelgene0587	lncRNA	506	1
Novelgene0971_novel02	Novelgene0971	lncRNA	655	1	ENH_00022990_novel04	ENH_00022990	lncRNA	342	1
ENH_00069970_novel03	ENH_00069970	lncRNA	1284	1	Novelgene0510_novel01	Novelgene0510	lncRNA	276	1
Novelgene1356_novel01	Novelgene1356	lncRNA	889	1	Novelgene2493_novel01	Novelgene2493	lncRNA	721	1
Novelgene2024_novel02	Novelgene2024	lncRNA	1170	1	Novelgene2009_novel01	Novelgene2009	lncRNA	1028	1
ENH_00014890_novel45	ENH_00014890	lncRNA	1548	1	Novelgene1630_novel01	Novelgene1630	lncRNA	638	1
Novelgene1063_novel01	Novelgene1063	lncRNA	1383	1	ENH_00080180_novel65	ENH_00080180	lncRNA	522	1
ENH_00068680_novel09	ENH_00068680	lncRNA	676	1	ENH_00074230_novel25	ENH_00074230	lncRNA	671	1
Novelgene0417_novel01	Novelgene0417	lncRNA	812	1	Novelgene2591_novel01	Novelgene2591	lncRNA	513	1
Novelgene0892_novel03	Novelgene0892	lncRNA	1033	1	Novelgene1961_novel02	Novelgene1961	lncRNA	955	1
Novelgene1762_novel30	Novelgene1762	lncRNA	2442	1	Novelgene1180_novel11	Novelgene1180	lncRNA	1226	1
Novelgene0051_novel01	Novelgene0051	lncRNA	1354	1	Novelgene0224_novel01	Novelgene0224	lncRNA	382	1
Novelgene2359_novel01	Novelgene2359	lncRNA	1274	1	XM_013577684.1	ENH_00078040	lncRNA	1365	1
Novelgene1501_novel01	Novelgene1501	lncRNA	413	1	Novelgene2927_novel01	Novelgene2927	lncRNA	1098	1
Novelgene2322_novel02	Novelgene2322	lncRNA	575	1	Novelgene1745_novel05	Novelgene1745	lncRNA	868	1
Novelgene0765_novel02	Novelgene0765	lncRNA	218	1	Novelgene3139_novel01	Novelgene3139	lncRNA	220	1
ENH_00009700_novel02	ENH_00009700	lncRNA	595	1	Novelgene2514_novel01	Novelgene2514	lncRNA	1189	1
Novelgene3512_novel03	Novelgene3512	lncRNA	1541	1	ENH_00068100_novel51	ENH_00068100	lncRNA	262	1
ENH_00055540_novel11	ENH_00055540	lncRNA	726	1	Novelgene3095_novel03	Novelgene3095	lncRNA	381	1
ENH_00044550_novel05	ENH_00044550	lncRNA	304	1	ENH_00044590_novel17	ENH_00044590	lncRNA	652	1
ENH_00035750_novel24	ENH_00035750	lncRNA	1378	1	ENH_00006110_novel16	ENH_00006110	lncRNA	513	1
ENH_00071330_novel11	ENH_00071330	lncRNA	293	1	ENH_00068130_novel49	ENH_00068130	lncRNA	294	1
Novelgene1638_novel02	Novelgene1638	lncRNA	1278	1	Novelgene1371_novel10	Novelgene1371	lncRNA	956	1
ENH_00050830_novel01	ENH_00050830	lncRNA	923	1	Novelgene2536_novel02	Novelgene2536	lncRNA	343	1
Novelgene1120_novel02	Novelgene1120	lncRNA	1068	1	Novelgene0448_novel01	Novelgene0448	lncRNA	250	1
ENH_00037270_novel02	ENH_00037270	lncRNA	518	1	Novelgene2442_novel02	Novelgene2442	lncRNA	442	1
Novelgene0302_novel05	Novelgene0302	lncRNA	383	1	Novelgene2356_novel01	Novelgene2356	lncRNA	605	1
ENH_00071290_novel11	ENH_00071290	lncRNA	267	1	Novelgene3668_novel02	Novelgene3668	lncRNA	1230	1
Novelgene0252_novel01	Novelgene0252	lncRNA	1177	1	Novelgene2134_novel05	Novelgene2134	lncRNA	3036	1
Novelgene1192_novel13	Novelgene1192	lncRNA	929	1	Novelgene3211_novel01	Novelgene3211	lncRNA	561	1
ENH_00005620_novel03	ENH_00005620	lncRNA	446	1	Novelgene2310_novel01	Novelgene2310	lncRNA	273	1
ENH_00020680_novel02	ENH_00020680	lncRNA	431	1	Novelgene2595_novel01	Novelgene2595	lncRNA	355	1
ENH_00076210_novel15	ENH_00076210	lncRNA	494	1	Novelgene1982_novel02	Novelgene1982	lncRNA	489	1
Novelgene1055_novel26	Novelgene1055	lncRNA	447	1	Novelgene1268_novel02	Novelgene1268	lncRNA	352	1
ENH_00071350_novel142	ENH_00071350	lncRNA	1352	1	ENH_00050050_novel02	ENH_00050050	lncRNA	445	1
Novelgene2410_novel05	Novelgene2410	lncRNA	1378	1	ENH_00042290_novel01	ENH_00042290	lncRNA	542	1
Novelgene1789_novel01	Novelgene1789	lncRNA	562	1	Novelgene0473_novel01	Novelgene0473	lncRNA	632	1
ENH_00035640_novel44	ENH_00035640	lncRNA	789	1	ENH_00071810_novel08	ENH_00071810	lncRNA	1354	1
ENH_00031580_novel49	ENH_00031580	lncRNA	485	1	ENH_00031160_novel05	ENH_00031160	lncRNA	701	1
ENH_00020400_novel03	ENH_00020400	lncRNA	1600	1	ENH_00007540_novel26	ENH_00007540	lncRNA	626	1
ENH_00074360_novel19	ENH_00074360	lncRNA	492	1	ENH_00022120_novel07	ENH_00022120	lncRNA	2566	1
Novelgene2428_novel01	Novelgene2428	lncRNA	278	1	Novelgene0149_novel01	Novelgene0149	lncRNA	937	1
Novelgene2298_novel01	Novelgene2298	lncRNA	1395	1	ENH_00068930_novel03	ENH_00068930	lncRNA	208	1
ENH_00001010_novel02	ENH_00001010	lncRNA	454	1	Novelgene0213_novel15	Novelgene0213	lncRNA	322	1
ENH_00081880_novel13	ENH_00081880	lncRNA	1163	1	Novelgene2383_novel01	Novelgene2383	lncRNA	494	1
Novelgene0896_novel01	Novelgene0896	lncRNA	661	1	Novelgene3038_novel01	Novelgene3038	lncRNA	583	1
ENH_00085350_novel14	ENH_00085350	lncRNA	403	1	Novelgene2620_novel03	Novelgene2620	lncRNA	310	1
ENH_00063640_novel07	ENH_00063640	lncRNA	269	1	Novelgene2955_novel01	Novelgene2955	lncRNA	592	1
ENH_00076830_novel41	ENH_00076830	lncRNA	220	1	ENH_00065570_novel107	ENH_00065570	lncRNA	745	1
ENH_00003250_novel09	ENH_00003250	lncRNA	318	1	ENH_00010010_novel01	ENH_00010010	lncRNA	2843	1
Novelgene1487_novel04	Novelgene1487	lncRNA	204	1	Novelgene1732_novel01	Novelgene1732	lncRNA	454	1
ENH_00056640_novel01	ENH_00056640	lncRNA	374	1	ENH_00022800_novel28	ENH_00022800	lncRNA	1901	1
ENH_00004770_novel07	ENH_00004770	lncRNA	434	1	ENH_00059750_novel115	ENH_00059750	lncRNA	260	1
Novelgene2162_novel05	Novelgene2162	lncRNA	643	1	Novelgene1466_novel07	Novelgene1466	lncRNA	385	1
Novelgene1762_novel04	Novelgene1762	lncRNA	1574	1	ENH_00023330_novel28	ENH_00023330	lncRNA	238	1
ENH_00057200_novel51	ENH_00057200	lncRNA	1158	1	Novelgene2194_novel02	Novelgene2194	lncRNA	2924	1
ENH_00079230_novel62	ENH_00079230	lncRNA	822	1	ENH_00084670_novel05	ENH_00084670	lncRNA	872	1
Novelgene2055_novel01	Novelgene2055	lncRNA	1677	1	ENH_00060550_novel14	ENH_00060550	lncRNA	1375	1
ENH_00077300_novel23	ENH_00077300	lncRNA	880	1	ENH_00070700_novel04	ENH_00070700	lncRNA	609	1
Novelgene0807_novel03	Novelgene0807	lncRNA	469	1	Novelgene2077_novel01	Novelgene2077	lncRNA	440	1
Novelgene1762_novel07	Novelgene1762	lncRNA	1658	1	Novelgene1403_novel02	Novelgene1403	lncRNA	797	1
Novelgene1795_novel02	Novelgene1795	lncRNA	1064	1	Novelgene0701_novel04	Novelgene0701	lncRNA	1414	1
Novelgene2224_novel01	Novelgene2224	lncRNA	1018	1	ENH_00023980_novel07	ENH_00023980	lncRNA	527	1
Novelgene1812_novel01	Novelgene1812	lncRNA	903	1	ENH_00023540_novel28	ENH_00023540	lncRNA	618	1
Novelgene0791_novel01	Novelgene0791	lncRNA	241	1	ENH_00011550_novel01	ENH_00011550	lncRNA	809	1
Novelgene2065_novel06	Novelgene2065	lncRNA	349	1	Novelgene2140_novel05	Novelgene2140	lncRNA	1749	1
Novelgene1375_novel02	Novelgene1375	lncRNA	1290	1	Novelgene1762_novel24	Novelgene1762	lncRNA	2678	1
Novelgene0078_novel04	Novelgene0078	lncRNA	216	1	ENH_00081610_novel02	ENH_00081610	lncRNA	304	1
ENH_00035630_novel11	ENH_00035630	lncRNA	1350	1	ENH_00083310_novel113	ENH_00083310	lncRNA	308	1
Novelgene1762_novel14	Novelgene1762	lncRNA	2471	1	Novelgene1876_novel01	Novelgene1876	lncRNA	1172	1
ENH_00041960_novel16	ENH_00041960	lncRNA	2520	1	Novelgene3096_novel01	Novelgene3096	lncRNA	652	1
ENH_00075130_novel51	ENH_00075130	lncRNA	424	1	ENH_00070630_novel61	ENH_00070630	lncRNA	2036	1
ENH_00010470_novel23	ENH_00010470	lncRNA	404	1	ENH_00058880_novel54	ENH_00058880	lncRNA	3374	1
Novelgene3367_novel01	Novelgene3367	lncRNA	774	1	Novelgene0254_novel03	Novelgene0254	lncRNA	474	1
ENH_00048900_novel16	ENH_00048900	lncRNA	1178	1	Novelgene0253_novel02	Novelgene0253	lncRNA	614	1
Novelgene0282_novel01	Novelgene0282	lncRNA	484	1	ENH_00000950_novel14	ENH_00000950	lncRNA	1201	1
ENH_00046810_novel07	ENH_00046810	lncRNA	380	1	Novelgene2941_novel01	Novelgene2941	lncRNA	240	1
Novelgene0181_novel01	Novelgene0181	lncRNA	2347	1	Novelgene0212_novel01	Novelgene0212	lncRNA	637	1
ENH_00081870_novel03	ENH_00081870	lncRNA	1381	1	ENH_00020250_novel02	ENH_00020250	lncRNA	1533	1
Novelgene1747_novel01	Novelgene1747	lncRNA	1166	1	ENH_00036250_novel21	ENH_00036250	lncRNA	765	1
Novelgene1185_novel03	Novelgene1185	lncRNA	260	1	Novelgene1751_novel03	Novelgene1751	lncRNA	1716	1
Novelgene0383_novel01	Novelgene0383	lncRNA	1200	1	Novelgene1512_novel03	Novelgene1512	lncRNA	754	1
Novelgene1410_novel04	Novelgene1410	lncRNA	424	1	Novelgene0225_novel01	Novelgene0225	lncRNA	271	1
ENH_00051610_novel17	ENH_00051610	lncRNA	1226	1	Novelgene1953_novel04	Novelgene1953	lncRNA	402	1
Novelgene1629_novel01	Novelgene1629	lncRNA	791	1	ENH_00062840_novel02	ENH_00062840	lncRNA	395	1
Novelgene0267_novel02	Novelgene0267	lncRNA	303	1	ENH_00064300_novel12	ENH_00064300	lncRNA	275	1
Novelgene1020_novel05	Novelgene1020	lncRNA	375	1	Novelgene1152_novel01	Novelgene1152	lncRNA	513	1
Novelgene0729_novel01	Novelgene0729	lncRNA	474	1	ENH_00010980_novel02	ENH_00010980	lncRNA	230	1
ENH_00064670_novel14	ENH_00064670	lncRNA	416	1	Novelgene2272_novel01	Novelgene2272	lncRNA	1161	1
Novelgene3592_novel03	Novelgene3592	lncRNA	643	1	Novelgene0199_novel45	Novelgene0199	lncRNA	476	1
Novelgene3698_novel01	Novelgene3698	lncRNA	1214	1	Novelgene3550_novel01	Novelgene3550	lncRNA	566	1
ENH_00077920_novel01	ENH_00077920	lncRNA	433	1	ENH_00041320_novel07	ENH_00041320	lncRNA	278	1
ENH_00062260_novel06	ENH_00062260	lncRNA	556	1	ENH_00000580_novel41	ENH_00000580	lncRNA	1073	1
Novelgene1533_novel03	Novelgene1533	lncRNA	1499	1	ENH_00036380_novel26	ENH_00036380	lncRNA	747	1
Novelgene0971_novel01	Novelgene0971	lncRNA	446	1	Novelgene0878_novel02	Novelgene0878	lncRNA	291	1
ENH_00018430_novel01	ENH_00018430	lncRNA	317	1	Novelgene2087_novel01	Novelgene2087	lncRNA	965	1
ENH_00035630_novel10	ENH_00035630	lncRNA	2741	1	ENH_00063310_novel42	ENH_00063310	lncRNA	292	1
ENH_00009200_novel07	ENH_00009200	lncRNA	3071	1	ENH_00075060_novel03	ENH_00075060	lncRNA	232	1
ENH_00079230_novel56	ENH_00079230	lncRNA	644	1	Novelgene2892_novel01	Novelgene2892	lncRNA	503	1
Novelgene0956_novel01	Novelgene0956	lncRNA	451	1	Novelgene1571_novel05	Novelgene1571	lncRNA	253	1
ENH_00011360_novel34	ENH_00011360	lncRNA	275	1	Novelgene1762_novel18	Novelgene1762	lncRNA	797	1
Novelgene1210_novel02	Novelgene1210	lncRNA	1279	1	Novelgene0633_novel08	Novelgene0633	lncRNA	399	1
Novelgene0500_novel02	Novelgene0500	lncRNA	903	1	ENH_00029760_novel05	ENH_00029760	lncRNA	265	1
Novelgene0730_novel01	Novelgene0730	lncRNA	1051	1	ENH_00059620_novel02	ENH_00059620	lncRNA	871	1
Novelgene1284_novel01	Novelgene1284	lncRNA	1415	1	Novelgene1425_novel47	Novelgene1425	lncRNA	919	1
Novelgene3714_novel02	Novelgene3714	lncRNA	486	1	ENH_00014250_novel11	ENH_00014250	lncRNA	457	1
Novelgene2285_novel01	Novelgene2285	lncRNA	732	1	Novelgene2180_novel04	Novelgene2180	lncRNA	4196	1
Novelgene2703_novel02	Novelgene2703	lncRNA	3368	1	ENH_00030150_novel04	ENH_00030150	lncRNA	3247	1
Novelgene1169_novel01	Novelgene1169	lncRNA	1620	1	Novelgene1295_novel01	Novelgene1295	lncRNA	640	1
ENH_00076540_novel29	ENH_00076540	lncRNA	2338	1	Novelgene0786_novel01	Novelgene0786	lncRNA	855	1
ENH_00057210_novel03	ENH_00057210	lncRNA	1136	1	Novelgene1370_novel05	Novelgene1370	lncRNA	1868	1
Novelgene0289_novel01	Novelgene0289	lncRNA	1191	1	ENH_00012960_novel48	ENH_00012960	lncRNA	265	1
Novelgene2162_novel32	Novelgene2162	lncRNA	268	1	ENH_00003500_novel13	ENH_00003500	lncRNA	353	1
Novelgene2320_novel10	Novelgene2320	lncRNA	438	1	Novelgene0816_novel01	Novelgene0816	lncRNA	547	1
Novelgene3515_novel01	Novelgene3515	lncRNA	1247	1	Novelgene1065_novel05	Novelgene1065	lncRNA	849	1
Novelgene1571_novel03	Novelgene1571	lncRNA	941	1	ENH_00036590_novel16	ENH_00036590	lncRNA	2355	1
Novelgene1802_novel02	Novelgene1802	lncRNA	702	1	Novelgene1430_novel02	Novelgene1430	lncRNA	362	1
ENH_00000220_novel21	ENH_00000220	lncRNA	1206	1	ENH_00058070_novel03	ENH_00058070	lncRNA	787	1
ENH_00056480_novel13	ENH_00056480	lncRNA	307	1	Novelgene1762_novel26	Novelgene1762	lncRNA	1756	1
ENH_00005480_novel02	ENH_00005480	lncRNA	823	1	Novelgene3730_novel04	Novelgene3730	lncRNA	675	1
ENH_00076860_novel09	ENH_00076860	lncRNA	335	1	ENH_00004610_novel03	ENH_00004610	lncRNA	695	1
ENH_00074360_novel16	ENH_00074360	lncRNA	394	1	Novelgene3371_novel01	Novelgene3371	lncRNA	565	1
Novelgene1575_novel01	Novelgene1575	lncRNA	1214	1	Novelgene0386_novel01	Novelgene0386	lncRNA	404	1
ENH_00072010_novel07	ENH_00072010	lncRNA	970	1	ENH_00081060_novel13	ENH_00081060	lncRNA	271	1
Novelgene1697_novel02	Novelgene1697	lncRNA	1045	1	ENH_00050530_novel10	ENH_00050530	lncRNA	334	1
ENH_00079290_novel28	ENH_00079290	lncRNA	592	1	Novelgene0772_novel02	Novelgene0772	lncRNA	1091	1
Novelgene1520_novel05	Novelgene1520	lncRNA	323	1	Novelgene1874_novel06	Novelgene1874	lncRNA	716	1
ENH_00059750_novel113	ENH_00059750	lncRNA	941	1	ENH_00001580_novel02	ENH_00001580	lncRNA	379	1
ENH_00066390_novel102	ENH_00066390	lncRNA	1352	1	ENH_00065840_novel23	ENH_00065840	lncRNA	425	1
ENH_00005240_novel52	ENH_00005240	lncRNA	259	1	Novelgene0368_novel01	Novelgene0368	lncRNA	283	1
Novelgene1368_novel01	Novelgene1368	lncRNA	537	1	Novelgene3154_novel01	Novelgene3154	lncRNA	2055	1
ENH_00068560_novel82	ENH_00068560	lncRNA	727	1	Novelgene2272_novel02	Novelgene2272	lncRNA	217	1
ENH_00034050_novel04	ENH_00034050	lncRNA	528	1	ENH_00013880_novel01	ENH_00013880	lncRNA	817	1
ENH_00086510_novel08	ENH_00086510	lncRNA	491	1	ENH_00018370_novel02	ENH_00018370	lncRNA	258	1
ENH_00052820_novel12	ENH_00052820	lncRNA	530	1	ENH_00010480_novel31	ENH_00010480	lncRNA	765	1
ENH_00062600_novel06	ENH_00062600	lncRNA	690	1	Novelgene2177_novel01	Novelgene2177	lncRNA	1435	1
ENH_00023640_novel26	ENH_00023640	lncRNA	856	1	ENH_00029770_novel03	ENH_00029770	lncRNA	334	1
Novelgene2519_novel01	Novelgene2519	lncRNA	1330	1	Novelgene0477_novel01	Novelgene0477	lncRNA	224	1
Novelgene1408_novel01	Novelgene1408	lncRNA	2208	1	Novelgene0391_novel03	Novelgene0391	lncRNA	626	1
Novelgene3223_novel02	Novelgene3223	lncRNA	319	1	ENH_00085630_novel04	ENH_00085630	lncRNA	531	1
ENH_00035660_novel11	ENH_00035660	lncRNA	1038	1	ENH_00079290_novel28	ENH_00079290	lncRNA	592	1
ENH_00008770_novel07	ENH_00008770	lncRNA	1999	1	ENH_00015570_novel34	ENH_00015570	lncRNA	553	1
Novelgene1292_novel02	Novelgene1292	lncRNA	807	1	ENH_00080250_novel48	ENH_00080250	lncRNA	481	1
ENH_00010440_novel01	ENH_00010440	lncRNA	265	1	Novelgene1328_novel01	Novelgene1328	lncRNA	261	1
ENH_00048740_novel16	ENH_00048740	lncRNA	434	1	ENH_00086050_novel02	ENH_00086050	lncRNA	440	1
ENH_00011810_novel39	ENH_00011810	lncRNA	830	1	ENH_00014200_novel01	ENH_00014200	lncRNA	280	1
Novelgene2021_novel02	Novelgene2021	lncRNA	1368	1	Novelgene0918_novel50	Novelgene0918	lncRNA	2556	1
Novelgene2514_novel02	Novelgene2514	lncRNA	848	1	ENH_00046050_novel37	ENH_00046050	lncRNA	528	1
ENH_00063230_novel16	ENH_00063230	lncRNA	534	1	ENH_00070310_novel28	ENH_00070310	lncRNA	505	1
Novelgene0994_novel01	Novelgene0994	lncRNA	896	1	Novelgene0244_novel03	Novelgene0244	lncRNA	405	1
Novelgene2843_novel06	Novelgene2843	lncRNA	519	1	ENH_00038360_novel06	ENH_00038360	lncRNA	603	1
Novelgene0986_novel01	Novelgene0986	lncRNA	677	1	Novelgene0680_novel01	Novelgene0680	lncRNA	3588	1
ENH_00082940_novel07	ENH_00082940	lncRNA	265	1	ENH_00041770_novel40	ENH_00041770	lncRNA	1144	1
ENH_00020040_novel05	ENH_00020040	lncRNA	986	1	Novelgene2392_novel01	Novelgene2392	lncRNA	2087	1
Novelgene1661_novel01	Novelgene1661	lncRNA	503	1	Novelgene2988_novel05	Novelgene2988	lncRNA	1256	1
Novelgene2752_novel07	Novelgene2752	lncRNA	429	1	ENH_00084180_novel52	ENH_00084180	lncRNA	1008	1
ENH_00001580_novel02	ENH_00001580	lncRNA	379	1	Novelgene2829_novel03	Novelgene2829	lncRNA	632	1
ENH_00015620_novel03	ENH_00015620	lncRNA	591	1	ENH_00000220_novel21	ENH_00000220	lncRNA	1206	1
Novelgene2632_novel02	Novelgene2632	lncRNA	1132	1	Novelgene1797_novel05	Novelgene1797	lncRNA	782	1
Novelgene2187_novel04	Novelgene2187	lncRNA	226	1	Novelgene1982_novel01	Novelgene1982	lncRNA	693	1
Novelgene0582_novel04	Novelgene0582	lncRNA	338	1	Novelgene1611_novel02	Novelgene1611	lncRNA	303	1
ENH_00014630_novel02	ENH_00014630	lncRNA	927	1	ENH_00036380_novel25	ENH_00036380	lncRNA	1147	1
ENH_00019250_novel01	ENH_00019250	lncRNA	1040	1	ENH_00009820_novel01	ENH_00009820	lncRNA	634	1
ENH_00026060_novel11	ENH_00026060	lncRNA	892	1	Novelgene2155_novel02	Novelgene2155	lncRNA	316	1
ENH_00005290_novel02	ENH_00005290	lncRNA	1072	1	ENH_00032270_novel19	ENH_00032270	lncRNA	547	1
Novelgene2810_novel01	Novelgene2810	lncRNA	912	1	ENH_00080240_novel90	ENH_00080240	lncRNA	746	1
ENH_00070270_novel45	ENH_00070270	lncRNA	313	1	ENH_00073070_novel37	ENH_00073070	lncRNA	278	1
Novelgene1844_novel02	Novelgene1844	lncRNA	474	1	ENH_00026440_novel21	ENH_00026440	lncRNA	1090	1
Novelgene3533_novel02	Novelgene3533	lncRNA	246	1	Novelgene2393_novel05	Novelgene2393	lncRNA	1225	1
Novelgene2023_novel01	Novelgene2023	lncRNA	616	1	Novelgene2346_novel01	Novelgene2346	lncRNA	1018	1
ENH_00050470_novel08	ENH_00050470	lncRNA	324	1	ENH_00027390_novel06	ENH_00027390	lncRNA	254	1
ENH_00035640_novel43	ENH_00035640	lncRNA	267	1	Novelgene2378_novel01	Novelgene2378	lncRNA	1194	1
ENH_00045080_novel23	ENH_00045080	lncRNA	311	1	Novelgene3095_novel04	Novelgene3095	lncRNA	769	1
Novelgene1199_novel01	Novelgene1199	lncRNA	450	1	ENH_00015720_novel09	ENH_00015720	lncRNA	371	1
Novelgene1744_novel01	Novelgene1744	lncRNA	1021	1	Novelgene3511_novel09	Novelgene3511	lncRNA	416	1
Novelgene1387_novel03	Novelgene1387	lncRNA	1052	1	ENH_00004360_novel69	ENH_00004360	lncRNA	218	1
ENH_00001130_novel16	ENH_00001130	lncRNA	470	1	Novelgene2576_novel05	Novelgene2576	lncRNA	715	1
Novelgene0662_novel01	Novelgene0662	lncRNA	1263	1	Novelgene2048_novel01	Novelgene2048	lncRNA	1699	1
ENH_00009200_novel08	ENH_00009200	lncRNA	1260	1	Novelgene0573_novel12	Novelgene0573	lncRNA	802	1
ENH_00049130_novel11	ENH_00049130	lncRNA	202	1	Novelgene2495_novel06	Novelgene2495	lncRNA	334	1
ENH_00006490_novel06	ENH_00006490	lncRNA	676	1	Novelgene1439_novel03	Novelgene1439	lncRNA	563	1
Novelgene2356_novel01	Novelgene2356	lncRNA	605	1	ENH_00010910_novel01	ENH_00010910	lncRNA	409	1
Novelgene2673_novel01	Novelgene2673	lncRNA	568	1	Novelgene2003_novel01	Novelgene2003	lncRNA	558	1
ENH_00077250_novel24	ENH_00077250	lncRNA	1069	1	ENH_00082990_novel28	ENH_00082990	lncRNA	607	1
Novelgene1883_novel01	Novelgene1883	lncRNA	703	1	Novelgene2385_novel02	Novelgene2385	lncRNA	610	1
Novelgene1828_novel01	Novelgene1828	lncRNA	236	1	ENH_00015670_novel24	ENH_00015670	lncRNA	1191	1
Novelgene1985_novel01	Novelgene1985	lncRNA	620	1	ENH_00038510_novel32	ENH_00038510	lncRNA	941	1
ENH_00041970_novel356	ENH_00041970	lncRNA	508	1	Novelgene0193_novel01	Novelgene0193	lncRNA	324	1
ENH_00018390_novel13	ENH_00018390	lncRNA	1015	1	ENH_00043030_novel01	ENH_00043030	lncRNA	640	1
ENH_00039380_novel20	ENH_00039380	lncRNA	980	1	Novelgene2221_novel01	Novelgene2221	lncRNA	361	1
Novelgene1762_novel24	Novelgene1762	lncRNA	2678	1	Novelgene1326_novel33	Novelgene1326	lncRNA	1394	1
Novelgene1020_novel01	Novelgene1020	lncRNA	1229	1	Novelgene2137_novel02	Novelgene2137	lncRNA	658	1
ENH_00036920_novel09	ENH_00036920	lncRNA	347	1	Novelgene1762_novel17	Novelgene1762	lncRNA	1257	1
ENH_00063870_novel01	ENH_00063870	lncRNA	2574	1	Novelgene2759_novel01	Novelgene2759	lncRNA	2864	1
Novelgene1172_novel03	Novelgene1172	lncRNA	663	1	Novelgene3098_novel27	Novelgene3098	lncRNA	453	1
ENH_00026440_novel22	ENH_00026440	lncRNA	434	1	Novelgene2111_novel01	Novelgene2111	lncRNA	1015	1
ENH_00054960_novel16	ENH_00054960	lncRNA	602	1	Novelgene0331_novel04	Novelgene0331	lncRNA	327	1
ENH_00034380_novel04	ENH_00034380	lncRNA	1312	1	Novelgene2362_novel01	Novelgene2362	lncRNA	318	1
ENH_00048900_novel14	ENH_00048900	lncRNA	2069	1	ENH_00048750_novel03	ENH_00048750	lncRNA	366	1
ENH_00049800_novel09	ENH_00049800	lncRNA	1465	1	ENH_00010410_novel06	ENH_00010410	lncRNA	1560	1
ENH_00022960_novel11	ENH_00022960	lncRNA	1629	1	Novelgene1920_novel17	Novelgene1920	lncRNA	2559	1
ENH_00046970_novel41	ENH_00046970	lncRNA	1288	1	ENH_00076930_novel32	ENH_00076930	lncRNA	616	1
Novelgene3505_novel01	Novelgene3505	lncRNA	830	1	ENH_00003320_novel05	ENH_00003320	lncRNA	1299	1
ENH_00048740_novel15	ENH_00048740	lncRNA	1049	1	ENH_00072010_novel07	ENH_00072010	lncRNA	970	1
ENH_00042740_novel06	ENH_00042740	lncRNA	2450	1	Novelgene2240_novel82	Novelgene2240	lncRNA	1957	1
Novelgene2166_novel08	Novelgene2166	lncRNA	1673	1	Novelgene1326_novel32	Novelgene1326	lncRNA	698	1
ENH_00015410_novel01	ENH_00015410	lncRNA	1209	1	Novelgene3366_novel02	Novelgene3366	lncRNA	325	1
Novelgene1260_novel01	Novelgene1260	lncRNA	880	1	Novelgene3335_novel01	Novelgene3335	lncRNA	202	1
ENH_00041830_novel15	ENH_00041830	lncRNA	603	1	Novelgene2869_novel29	Novelgene2869	lncRNA	947	1
Novelgene1145_novel01	Novelgene1145	lncRNA	690	1	ENH_00009200_novel39	ENH_00009200	lncRNA	310	1
Novelgene0070_novel01	Novelgene0070	lncRNA	335	1	Novelgene2277_novel01	Novelgene2277	lncRNA	1036	1
ENH_00032820_novel02	ENH_00032820	lncRNA	1023	1	ENH_00041170_novel24	ENH_00041170	lncRNA	2504	1
Novelgene1425_novel47	Novelgene1425	lncRNA	919	1	Novelgene1065_novel03	Novelgene1065	lncRNA	312	1
Novelgene3703_novel01	Novelgene3703	lncRNA	680	1	ENH_00017690_novel05	ENH_00017690	lncRNA	845	1
Novelgene0124_novel01	Novelgene0124	lncRNA	309	1	Novelgene1045_novel04	Novelgene1045	lncRNA	623	1
Novelgene1725_novel03	Novelgene1725	lncRNA	1087	1	Novelgene0690_novel01	Novelgene0690	lncRNA	825	1
ENH_00066340_novel19	ENH_00066340	lncRNA	499	1	Novelgene0525_novel05	Novelgene0525	lncRNA	2522	1
ENH_00068680_novel11	ENH_00068680	lncRNA	725	1	Novelgene2706_novel04	Novelgene2706	lncRNA	405	1
Novelgene1455_novel01	Novelgene1455	lncRNA	2313	1	Novelgene1415_novel01	Novelgene1415	lncRNA	605	1
ENH_00028150_novel24	ENH_00028150	lncRNA	1910	1	ENH_00045700_novel06	ENH_00045700	lncRNA	435	1
Novelgene1693_novel16	Novelgene1693	lncRNA	469	1	Novelgene1999_novel01	Novelgene1999	lncRNA	423	1
Novelgene3415_novel01	Novelgene3415	lncRNA	480	1	Novelgene2758_novel01	Novelgene2758	lncRNA	729	1
ENH_00005400_novel05	ENH_00005400	lncRNA	1188	1	Novelgene0115_novel01	Novelgene0115	lncRNA	819	1
ENH_00058570_novel30	ENH_00058570	lncRNA	314	1	ENH_00056940_novel02	ENH_00056940	lncRNA	568	1
ENH_00042390_novel04	ENH_00042390	lncRNA	416	1	ENH_00036750_novel03	ENH_00036750	lncRNA	1328	1
ENH_00036970_novel27	ENH_00036970	lncRNA	671	1	ENH_00038360_novel07	ENH_00038360	lncRNA	280	1
Novelgene2773_novel03	Novelgene2773	lncRNA	2401	1	ENH_00033970_novel03	ENH_00033970	lncRNA	231	1
ENH_00082390_novel32	ENH_00082390	lncRNA	907	1	Novelgene0657_novel03	Novelgene0657	lncRNA	245	1
ENH_00051550_novel16	ENH_00051550	lncRNA	3300	1	ENH_00085340_novel03	ENH_00085340	lncRNA	230	1
Novelgene0374_novel02	Novelgene0374	lncRNA	982	1	ENH_00010520_novel40	ENH_00010520	lncRNA	590	1
Novelgene2437_novel01	Novelgene2437	lncRNA	574	1	ENH_00045140_novel05	ENH_00045140	lncRNA	607	1
Novelgene1762_novel26	Novelgene1762	lncRNA	1756	1	ENH_00046810_novel08	ENH_00046810	lncRNA	368	1
ENH_00055100_novel07	ENH_00055100	lncRNA	539	1	ENH_00027520_novel03	ENH_00027520	lncRNA	286	1
ENH_00074870_novel07	ENH_00074870	lncRNA	350	1	Novelgene2075_novel01	Novelgene2075	lncRNA	335	1
ENH_00074790_novel23	ENH_00074790	lncRNA	585	1	Novelgene1773_novel02	Novelgene1773	lncRNA	813	1
Novelgene0995_novel01	Novelgene0995	lncRNA	266	1	Novelgene2293_novel01	Novelgene2293	lncRNA	650	1
Novelgene0690_novel01	Novelgene0690	lncRNA	825	1	Novelgene1883_novel01	Novelgene1883	lncRNA	703	1
Novelgene1614_novel01	Novelgene1614	lncRNA	595	1	ENH_00025970_novel27	ENH_00025970	lncRNA	293	1
ENH_00042840_novel01	ENH_00042840	lncRNA	1486	1	ENH_00063310_novel77	ENH_00063310	lncRNA	336	1
ENH_00038510_novel07	ENH_00038510	lncRNA	522	1	ENH_00076130_novel03	ENH_00076130	lncRNA	260	1
Novelgene1894_novel03	Novelgene1894	lncRNA	383	1	ENH_00033420_novel56	ENH_00033420	lncRNA	218	1
ENH_00059250_novel34	ENH_00059250	lncRNA	374	1	Novelgene1366_novel01	Novelgene1366	lncRNA	2461	1
ENH_00020100_novel05	ENH_00020100	lncRNA	462	1	ENH_00040500_novel01	ENH_00040500	lncRNA	2235	1
Novelgene1020_novel02	Novelgene1020	lncRNA	2356	1	ENH_00057870_novel05	ENH_00057870	lncRNA	299	1
ENH_00032020_novel37	ENH_00032020	lncRNA	216	1	Novelgene2330_novel01	Novelgene2330	lncRNA	297	1
ENH_00032020_novel36	ENH_00032020	lncRNA	575	1	ENH_00034060_novel09	ENH_00034060	lncRNA	807	1
ENH_00079230_novel77	ENH_00079230	lncRNA	2564	1	ENH_00004990_novel04	ENH_00004990	lncRNA	221	1
Novelgene1269_novel03	Novelgene1269	lncRNA	518	1	ENH_00071180_novel04	ENH_00071180	lncRNA	636	1
Novelgene2140_novel05	Novelgene2140	lncRNA	1749	1	ENH_00028570_novel03	ENH_00028570	lncRNA	216	1
ENH_00067220_novel24	ENH_00067220	lncRNA	476	1	Novelgene2134_novel06	Novelgene2134	lncRNA	940	1
Novelgene3175_novel04	Novelgene3175	lncRNA	1091	1	Novelgene0792_novel11	Novelgene0792	lncRNA	285	1
Novelgene1013_novel02	Novelgene1013	lncRNA	870	1	Novelgene0144_novel01	Novelgene0144	lncRNA	750	1
Novelgene0941_novel01	Novelgene0941	lncRNA	1790	1	Novelgene2226_novel01	Novelgene2226	lncRNA	422	1
ENH_00042910_novel04	ENH_00042910	lncRNA	565	1	Novelgene2292_novel03	Novelgene2292	lncRNA	381	1
Novelgene0052_novel04	Novelgene0052	lncRNA	470	1	ENH_00017740_novel06	ENH_00017740	lncRNA	273	1
Novelgene1706_novel01	Novelgene1706	lncRNA	1605	1	Novelgene0257_novel02	Novelgene0257	lncRNA	334	1
ENH_00081470_novel19	ENH_00081470	lncRNA	1643	1	Novelgene0541_novel02	Novelgene0541	lncRNA	3644	1
ENH_00012520_novel17	ENH_00012520	lncRNA	394	1	Novelgene1869_novel01	Novelgene1869	lncRNA	853	1
Novelgene2942_novel05	Novelgene2942	lncRNA	401	1	Novelgene0387_novel03	Novelgene0387	lncRNA	754	1
ENH_00062220_novel01	ENH_00062220	lncRNA	857	1	Novelgene0213_novel14	Novelgene0213	lncRNA	304	1
ENH_00076560_novel18	ENH_00076560	lncRNA	1922	1	Novelgene0299_novel01	Novelgene0299	lncRNA	506	1
ENH_00036560_novel21	ENH_00036560	lncRNA	786	1	ENH_00030240_novel93	ENH_00030240	lncRNA	813	1
Novelgene1762_novel06	Novelgene1762	lncRNA	1179	1	ENH_00063640_novel28	ENH_00063640	lncRNA	531	1
Novelgene0707_novel02	Novelgene0707	lncRNA	383	1	ENH_00071100_novel21	ENH_00071100	lncRNA	478	1
Novelgene0594_novel02	Novelgene0594	lncRNA	988	1	Novelgene1938_novel01	Novelgene1938	lncRNA	913	1
Novelgene0764_novel02	Novelgene0764	lncRNA	381	1	ENH_00070000_novel01	ENH_00070000	lncRNA	2129	1
ENH_00059750_novel112	ENH_00059750	lncRNA	2448	1	Novelgene1697_novel01	Novelgene1697	lncRNA	881	1
Novelgene3331_novel01	Novelgene3331	lncRNA	532	1	ENH_00074630_novel02	ENH_00074630	lncRNA	717	1
ENH_00051970_novel04	ENH_00051970	lncRNA	486	1	ENH_00035750_novel25	ENH_00035750	lncRNA	478	1
Novelgene0579_novel01	Novelgene0579	lncRNA	1533	1	ENH_00032090_novel01	ENH_00032090	lncRNA	798	1
ENH_00078150_novel04	ENH_00078150	lncRNA	439	1	Novelgene2967_novel01	Novelgene2967	lncRNA	252	1
Novelgene2784_novel01	Novelgene2784	lncRNA	371	1	Novelgene2581_novel01	Novelgene2581	lncRNA	536	1
ENH_00063490_novel03	ENH_00063490	lncRNA	695	1	Novelgene1507_novel01	Novelgene1507	lncRNA	478	1
ENH_00081890_novel37	ENH_00081890	lncRNA	375	1	ENH_00013550_novel04	ENH_00013550	lncRNA	226	1
Novelgene1191_novel10	Novelgene1191	lncRNA	1310	1	Novelgene1895_novel15	Novelgene1895	lncRNA	734	2
ENH_00020410_novel61	ENH_00020410	lncRNA	755	1	ENH_00082410_novel36	ENH_00082410	lncRNA	1421	2
Novelgene2320_novel11	Novelgene2320	lncRNA	250	1	Novelgene1128_novel02	Novelgene1128	lncRNA	2222	2
Novelgene0447_novel09	Novelgene0447	lncRNA	351	1	ENH_00051970_novel03	ENH_00051970	lncRNA	583	2
ENH_00072010_novel04	ENH_00072010	lncRNA	241	1	Novelgene3154_novel02	Novelgene3154	lncRNA	1310	2
Novelgene0810_novel01	Novelgene0810	lncRNA	338	1	Novelgene0260_novel32	Novelgene0260	lncRNA	697	2
Novelgene1811_novel02	Novelgene1811	lncRNA	502	1	ENH_00030020_novel10	ENH_00030020	lncRNA	493	2
Novelgene1587_novel01	Novelgene1587	lncRNA	1301	1	Novelgene2602_novel01	Novelgene2602	lncRNA	650	2
Novelgene1389_novel01	Novelgene1389	lncRNA	429	1	ENH_00018390_novel11	ENH_00018390	lncRNA	2126	2
Novelgene3544_novel04	Novelgene3544	lncRNA	230	1	ENH_00085630_novel07	ENH_00085630	lncRNA	3539	2
ENH_00055040_novel17	ENH_00055040	lncRNA	1003	1	Novelgene2962_novel01	Novelgene2962	lncRNA	693	2
Novelgene2222_novel02	Novelgene2222	lncRNA	663	1	ENH_00032350_novel01	ENH_00032350	lncRNA	2058	2
ENH_00022800_novel28	ENH_00022800	lncRNA	1901	1	Novelgene2416_novel01	Novelgene2416	lncRNA	1156	2
Novelgene3487_novel107	Novelgene3487	lncRNA	417	1	ENH_00044350_novel11	ENH_00044350	lncRNA	904	2
Novelgene1730_novel03	Novelgene1730	lncRNA	2010	1	Novelgene0541_novel08	Novelgene0541	lncRNA	1345	2
Novelgene2517_novel01	Novelgene2517	lncRNA	517	1	Novelgene2459_novel09	Novelgene2459	lncRNA	1359	2
Novelgene0314_novel01	Novelgene0314	lncRNA	289	1	Novelgene1223_novel01	Novelgene1223	lncRNA	1987	2
ENH_00068560_novel84	ENH_00068560	lncRNA	814	1	Novelgene2571_novel04	Novelgene2571	lncRNA	345	2
ENH_00069130_novel01	ENH_00069130	lncRNA	803	1	Novelgene1564_novel04	Novelgene1564	lncRNA	1714	2
Novelgene0052_novel08	Novelgene0052	lncRNA	986	1	Novelgene3419_novel01	Novelgene3419	lncRNA	843	2
Novelgene0157_novel03	Novelgene0157	lncRNA	212	1	Novelgene2479_novel03	Novelgene2479	lncRNA	1842	2
ENH_00020940_novel04	ENH_00020940	lncRNA	287	1	ENH_00052270_novel07	ENH_00052270	lncRNA	841	2
ENH_00007240_novel12	ENH_00007240	lncRNA	276	1	Novelgene1400_novel01	Novelgene1400	lncRNA	1578	2
Novelgene2255_novel01	Novelgene2255	lncRNA	945	1	ENH_00062500_novel01	ENH_00062500	lncRNA	1380	2
Novelgene0123_novel01	Novelgene0123	lncRNA	349	1	ENH_00082990_novel26	ENH_00082990	lncRNA	677	2
ENH_00005240_novel117	ENH_00005240	lncRNA	980	1	ENH_00028620_novel04	ENH_00028620	lncRNA	1068	2
Novelgene1285_novel02	Novelgene1285	lncRNA	950	1	ENH_00048450_novel04	ENH_00048450	lncRNA	722	2
Novelgene3315_novel01	Novelgene3315	lncRNA	565	1	ENH_00048450_novel05	ENH_00048450	lncRNA	605	2
ENH_00018150_novel16	ENH_00018150	lncRNA	364	1	Novelgene2602_novel02	Novelgene2602	lncRNA	948	2
ENH_00070750_novel26	ENH_00070750	lncRNA	1574	1	ENH_00021730_novel05	ENH_00021730	lncRNA	702	2
ENH_00041460_novel08	ENH_00041460	lncRNA	453	1	Novelgene1453_novel14	Novelgene1453	lncRNA	2195	2
ENH_00056590_novel03	ENH_00056590	lncRNA	397	1	Novelgene1690_novel01	Novelgene1690	lncRNA	485	2
ENH_00060060_novel17	ENH_00060060	lncRNA	1351	1	ENH_00017600_novel07	ENH_00017600	lncRNA	1312	2
ENH_00053290_novel43	ENH_00053290	lncRNA	303	1	ENH_00006110_novel15	ENH_00006110	lncRNA	484	2
Novelgene2321_novel02	Novelgene2321	lncRNA	707	1	ENH_00040730_novel19	ENH_00040730	lncRNA	505	2
Novelgene0912_novel03	Novelgene0912	lncRNA	460	1	Novelgene3253_novel05	Novelgene3253	lncRNA	829	2
ENH_00031670_novel19	ENH_00031670	lncRNA	484	1	Novelgene1656_novel01	Novelgene1656	lncRNA	1158	2
ENH_00064880_novel05	ENH_00064880	lncRNA	329	1	Novelgene1274_novel01	Novelgene1274	lncRNA	675	2
ENH_00070630_novel64	ENH_00070630	lncRNA	1852	1	Novelgene1457_novel04	Novelgene1457	lncRNA	3566	2
ENH_00052820_novel19	ENH_00052820	lncRNA	258	1	ENH_00055070_novel71	ENH_00055070	lncRNA	2640	2
Novelgene1560_novel05	Novelgene1560	lncRNA	2332	1	ENH_00056630_novel46	ENH_00056630	lncRNA	661	2
Novelgene1725_novel01	Novelgene1725	lncRNA	506	1	Novelgene2767_novel03	Novelgene2767	lncRNA	1845	2
Novelgene3565_novel01	Novelgene3565	lncRNA	735	1	ENH_00055200_novel03	ENH_00055200	lncRNA	1684	2
Novelgene1555_novel02	Novelgene1555	lncRNA	956	1	ENH_00036920_novel08	ENH_00036920	lncRNA	1329	2
Novelgene1464_novel01	Novelgene1464	lncRNA	529	1	ENH_00053080_novel06	ENH_00053080	lncRNA	1957	2
ENH_00027120_novel01	ENH_00027120	lncRNA	539	1	Novelgene2463_novel01	Novelgene2463	lncRNA	637	2
ENH_00035020_novel12	ENH_00035020	lncRNA	463	1	Novelgene2615_novel01	Novelgene2615	lncRNA	1257	2
ENH_00069260_novel02	ENH_00069260	lncRNA	997	1	ENH_00040770_novel02	ENH_00040770	lncRNA	2070	2
ENH_00078310_novel01	ENH_00078310	lncRNA	843	1	Novelgene1762_novel13	Novelgene1762	lncRNA	2815	2
Novelgene2465_novel01	Novelgene2465	lncRNA	1337	1	Novelgene3694_novel01	Novelgene3694	lncRNA	2542	2
ENH_00076550_novel23	ENH_00076550	lncRNA	559	1	Novelgene1982_novel08	Novelgene1982	lncRNA	1963	2
Novelgene3735_novel01	Novelgene3735	lncRNA	201	1	Novelgene0455_novel01	Novelgene0455	lncRNA	1385	2
Novelgene0287_novel01	Novelgene0287	lncRNA	2021	1	ENH_00004190_novel05	ENH_00004190	lncRNA	589	2
ENH_00022450_novel43	ENH_00022450	lncRNA	1037	1	Novelgene2571_novel24	Novelgene2571	lncRNA	831	2
Novelgene0948_novel02	Novelgene0948	lncRNA	599	1	Novelgene0305_novel01	Novelgene0305	lncRNA	2415	2
Novelgene1093_novel01	Novelgene1093	lncRNA	307	1	Novelgene1453_novel05	Novelgene1453	lncRNA	2653	2
Novelgene2038_novel01	Novelgene2038	lncRNA	688	1	Novelgene1762_novel35	Novelgene1762	lncRNA	2076	2
Novelgene1026_novel02	Novelgene1026	lncRNA	344	1	ENH_00060540_novel19	ENH_00060540	lncRNA	729	2
Novelgene1676_novel02	Novelgene1676	lncRNA	1625	1	Novelgene0349_novel04	Novelgene0349	lncRNA	2289	2
Novelgene0874_novel02	Novelgene0874	lncRNA	1764	1	Novelgene0081_novel01	Novelgene0081	lncRNA	299	2
ENH_00057200_novel52	ENH_00057200	lncRNA	369	1	Novelgene0714_novel06	Novelgene0714	lncRNA	443	2
ENH_00006100_novel07	ENH_00006100	lncRNA	2014	1	Novelgene2636_novel01	Novelgene2636	lncRNA	957	2
ENH_00074630_novel04	ENH_00074630	lncRNA	725	1	Novelgene1364_novel01	Novelgene1364	lncRNA	1742	2
ENH_00041100_novel12	ENH_00041100	lncRNA	1761	1	ENH_00028700_novel60	ENH_00028700	lncRNA	2590	2
ENH_00033580_novel10	ENH_00033580	lncRNA	545	1	ENH_00016490_novel07	ENH_00016490	lncRNA	507	2
ENH_00055250_novel02	ENH_00055250	lncRNA	1020	1	Novelgene1762_novel38	Novelgene1762	lncRNA	1037	2
ENH_00084740_novel04	ENH_00084740	lncRNA	499	1	Novelgene1457_novel05	Novelgene1457	lncRNA	2810	2
Novelgene0799_novel01	Novelgene0799	lncRNA	312	1	ENH_00030000_novel02	ENH_00030000	lncRNA	459	2
ENH_00053290_novel47	ENH_00053290	lncRNA	872	1	Novelgene3576_novel06	Novelgene3576	lncRNA	2682	2
ENH_00042920_novel08	ENH_00042920	lncRNA	534	1	Novelgene0541_novel09	Novelgene0541	lncRNA	2019	2
Novelgene0418_novel03	Novelgene0418	lncRNA	723	1	ENH_00053080_novel05	ENH_00053080	lncRNA	2111	2
Novelgene3091_novel02	Novelgene3091	lncRNA	1825	1	ENH_00049560_novel64	ENH_00049560	lncRNA	2192	2
Novelgene1926_novel02	Novelgene1926	lncRNA	310	1	Novelgene2695_novel03	Novelgene2695	lncRNA	1397	2
ENH_00041170_novel23	ENH_00041170	lncRNA	953	1	Novelgene1737_novel01	Novelgene1737	lncRNA	1429	2
Novelgene0157_novel08	Novelgene0157	lncRNA	1846	1	Novelgene1762_novel33	Novelgene1762	lncRNA	2235	2
Novelgene2721_novel05	Novelgene2721	lncRNA	490	1	Novelgene0101_novel01	Novelgene0101	lncRNA	457	2
ENH_00085000_novel71	ENH_00085000	lncRNA	274	1	ENH_00076800_novel20	ENH_00076800	lncRNA	429	2
Novelgene1468_novel02	Novelgene1468	lncRNA	731	1	Novelgene1724_novel01	Novelgene1724	lncRNA	1530	2
ENH_00005400_novel06	ENH_00005400	lncRNA	403	1	Novelgene0199_novel48	Novelgene0199	lncRNA	396	2
Novelgene1831_novel01	Novelgene1831	lncRNA	680	1	Novelgene1781_novel12	Novelgene1781	lncRNA	3201	2
ENH_00046880_novel09	ENH_00046880	lncRNA	769	1	Novelgene3158_novel02	Novelgene3158	lncRNA	907	2
Novelgene3612_novel29	Novelgene3612	lncRNA	1033	1	ENH_00035500_novel23	ENH_00035500	lncRNA	345	2
ENH_00079640_novel26	ENH_00079640	lncRNA	213	1	Novelgene3685_novel01	Novelgene3685	lncRNA	2228	2
Novelgene3312_novel03	Novelgene3312	lncRNA	215	1	ENH_00048900_novel07	ENH_00048900	lncRNA	288	2
Novelgene1395_novel01	Novelgene1395	lncRNA	495	1	ENH_00031430_novel06	ENH_00031430	lncRNA	682	2
Novelgene1952_novel03	Novelgene1952	lncRNA	264	1	Novelgene1762_novel37	Novelgene1762	lncRNA	2381	2
ENH_00041170_novel11	ENH_00041170	lncRNA	3033	1	ENH_00022450_novel15	ENH_00022450	lncRNA	3059	2
ENH_00015670_novel32	ENH_00015670	lncRNA	2525	1	Novelgene3367_novel04	Novelgene3367	lncRNA	2047	2
ENH_00026430_novel28	ENH_00026430	lncRNA	726	1	Novelgene1895_novel35	Novelgene1895	lncRNA	837	2
ENH_00025630_novel06	ENH_00025630	lncRNA	815	1	ENH_00047690_novel04	ENH_00047690	lncRNA	476	2
Novelgene2914_novel01	Novelgene2914	lncRNA	844	1	Novelgene2345_novel01	Novelgene2345	lncRNA	4410	2
Novelgene2252_novel08	Novelgene2252	lncRNA	546	1	ENH_00009530_novel02	ENH_00009530	lncRNA	1305	2
ENH_00023250_novel02	ENH_00023250	lncRNA	736	1	ENH_00032000_novel21	ENH_00032000	lncRNA	478	2
ENH_00056520_novel41	ENH_00056520	lncRNA	894	1	ENH_00041170_novel13	ENH_00041170	lncRNA	3393	2
ENH_00000220_novel24	ENH_00000220	lncRNA	309	1	ENH_00014890_novel08	ENH_00014890	lncRNA	836	2
Novelgene1587_novel20	Novelgene1587	lncRNA	1203	1	ENH_00030690_novel30	ENH_00030690	lncRNA	1336	2
ENH_00072930_novel09	ENH_00072930	lncRNA	1060	1	Novelgene2010_novel07	Novelgene2010	lncRNA	370	2
Novelgene0541_novel04	Novelgene0541	lncRNA	3207	1	ENH_00029150_novel03	ENH_00029150	lncRNA	3801	2
Novelgene1387_novel04	Novelgene1387	lncRNA	572	1	ENH_00010410_novel08	ENH_00010410	lncRNA	1961	2
Novelgene0616_novel01	Novelgene0616	lncRNA	2490	1	ENH_00041320_novel02	ENH_00041320	lncRNA	790	2
Novelgene3668_novel03	Novelgene3668	lncRNA	499	1	Novelgene2079_novel04	Novelgene2079	lncRNA	923	2
ENH_00049580_novel17	ENH_00049580	lncRNA	358	1	ENH_00011980_novel05	ENH_00011980	lncRNA	973	2
ENH_00063640_novel08	ENH_00063640	lncRNA	808	1	Novelgene2073_novel01	Novelgene2073	lncRNA	2039	2
Novelgene2058_novel01	Novelgene2058	lncRNA	649	1	ENH_00023510_novel71	ENH_00023510	lncRNA	748	2
Novelgene0138_novel62	Novelgene0138	lncRNA	427	1	ENH_00003940_novel12	ENH_00003940	lncRNA	1153	2
ENH_00030410_novel02	ENH_00030410	lncRNA	314	1	Novelgene1326_novel30	Novelgene1326	lncRNA	1411	2
Novelgene2367_novel01	Novelgene2367	lncRNA	204	1	Novelgene1094_novel04	Novelgene1094	lncRNA	1813	2
ENH_00040600_novel45	ENH_00040600	lncRNA	730	1	Novelgene1839_novel02	Novelgene1839	lncRNA	403	2
ENH_00005110_novel11	ENH_00005110	lncRNA	395	1	ENH_00073070_novel26	ENH_00073070	lncRNA	489	2
ENH_00023810_novel16	ENH_00023810	lncRNA	1096	1	Novelgene1039_novel09	Novelgene1039	lncRNA	597	2
Novelgene1668_novel01	Novelgene1668	lncRNA	1529	1	Novelgene0646_novel02	Novelgene0646	lncRNA	2558	2
Novelgene0674_novel04	Novelgene0674	lncRNA	432	1	ENH_00032530_novel08	ENH_00032530	lncRNA	341	2
Novelgene2125_novel01	Novelgene2125	lncRNA	1635	1	Novelgene3062_novel05	Novelgene3062	lncRNA	1040	2
Novelgene0608_novel01	Novelgene0608	lncRNA	326	1	Novelgene2813_novel16	Novelgene2813	lncRNA	813	2
Novelgene2019_novel01	Novelgene2019	lncRNA	680	1	XM_013582630.1	ENH_00077010	lncRNA	568	2
Novelgene0833_novel01	Novelgene0833	lncRNA	939	1	ENH_00041170_novel12	ENH_00041170	lncRNA	3234	2
Novelgene1968_novel02	Novelgene1968	lncRNA	2659	1	ENH_00000590_novel04	ENH_00000590	lncRNA	1488	2
Novelgene0684_novel03	Novelgene0684	lncRNA	429	1	Novelgene1858_novel19	Novelgene1858	lncRNA	613	2
Novelgene1438_novel01	Novelgene1438	lncRNA	438	1	Novelgene2897_novel01	Novelgene2897	lncRNA	1747	2
Novelgene0969_novel04	Novelgene0969	lncRNA	206	1	ENH_00008450_novel02	ENH_00008450	lncRNA	741	2
ENH_00041100_novel11	ENH_00041100	lncRNA	2638	1	Novelgene0165_novel01	Novelgene0165	lncRNA	469	2
ENH_00011320_novel01	ENH_00011320	lncRNA	1257	1	Novelgene3185_novel02	Novelgene3185	lncRNA	1153	2
Novelgene1168_novel01	Novelgene1168	lncRNA	1395	1	Novelgene1699_novel02	Novelgene1699	lncRNA	598	2
Novelgene1725_novel05	Novelgene1725	lncRNA	601	1	ENH_00083310_novel115	ENH_00083310	lncRNA	861	2
ENH_00034020_novel14	ENH_00034020	lncRNA	1549	1	ENH_00058510_novel17	ENH_00058510	lncRNA	396	2
ENH_00063330_novel52	ENH_00063330	lncRNA	255	1	Novelgene1605_novel01	Novelgene1605	lncRNA	1715	2
ENH_00034550_novel45	ENH_00034550	lncRNA	885	1	Novelgene1895_novel34	Novelgene1895	lncRNA	818	2
Novelgene1805_novel02	Novelgene1805	lncRNA	686	1	ENH_00036750_novel01	ENH_00036750	lncRNA	1202	2
ENH_00062590_novel30	ENH_00062590	lncRNA	787	1	ENH_00028550_novel58	ENH_00028550	lncRNA	387	2
ENH_00066800_novel01	ENH_00066800	lncRNA	1127	1	ENH_00025720_novel01	ENH_00025720	lncRNA	784	2
ENH_00077490_novel02	ENH_00077490	lncRNA	2192	1	ENH_00082990_novel27	ENH_00082990	lncRNA	556	2
Novelgene1982_novel19	Novelgene1982	lncRNA	700	1	Novelgene2231_novel01	Novelgene2231	lncRNA	247	2
Novelgene2581_novel02	Novelgene2581	lncRNA	331	1	XM_013585050.1	ENH_00034600	lncRNA	531	2
Novelgene2915_novel01	Novelgene2915	lncRNA	543	1	Novelgene0885_novel03	Novelgene0885	lncRNA	1140	2
ENH_00042480_novel40	ENH_00042480	lncRNA	351	1	ENH_00051960_novel17	ENH_00051960	lncRNA	547	2
Novelgene1710_novel01	Novelgene1710	lncRNA	593	1	ENH_00072040_novel157	ENH_00072040	lncRNA	337	2
ENH_00059200_novel04	ENH_00059200	lncRNA	752	1	Novelgene2233_novel01	Novelgene2233	lncRNA	536	2
Novelgene0128_novel01	Novelgene0128	lncRNA	229	1	ENH_00028700_novel63	ENH_00028700	lncRNA	2249	2
Novelgene1057_novel02	Novelgene1057	lncRNA	896	1	Novelgene3110_novel02	Novelgene3110	lncRNA	1593	2
Novelgene2478_novel01	Novelgene2478	lncRNA	1299	1	ENH_00022120_novel09	ENH_00022120	lncRNA	2220	2
Novelgene1666_novel02	Novelgene1666	lncRNA	380	1	ENH_00081240_novel24	ENH_00081240	lncRNA	4862	2
Novelgene1387_novel01	Novelgene1387	lncRNA	1561	1	Novelgene1355_novel01	Novelgene1355	lncRNA	869	2
ENH_00077300_novel22	ENH_00077300	lncRNA	504	1	ENH_00023510_novel81	ENH_00023510	lncRNA	589	2
Novelgene1618_novel01	Novelgene1618	lncRNA	2111	1	ENH_00059750_novel111	ENH_00059750	lncRNA	1201	2
ENH_00048450_novel06	ENH_00048450	lncRNA	216	1	ENH_00053770_novel03	ENH_00053770	lncRNA	2376	2
Novelgene0002_novel02	Novelgene0002	lncRNA	274	1	ENH_00035950_novel01	ENH_00035950	lncRNA	207	2
ENH_00060940_novel13	ENH_00060940	lncRNA	518	1	Novelgene1895_novel36	Novelgene1895	lncRNA	709	2
Novelgene0948_novel03	Novelgene0948	lncRNA	416	1	ENH_00010640_novel165	ENH_00010640	lncRNA	648	2
Novelgene1500_novel01	Novelgene1500	lncRNA	682	1	Novelgene2244_novel05	Novelgene2244	lncRNA	302	2
Novelgene0665_novel01	Novelgene0665	lncRNA	396	1	Novelgene1039_novel04	Novelgene1039	lncRNA	3597	2
ENH_00039600_novel05	ENH_00039600	lncRNA	1237	1	ENH_00051960_novel09	ENH_00051960	lncRNA	869	2
ENH_00078710_novel07	ENH_00078710	lncRNA	310	1	Novelgene0798_novel09	Novelgene0798	lncRNA	881	2
ENH_00079230_novel58	ENH_00079230	lncRNA	708	1	Novelgene0879_novel05	Novelgene0879	lncRNA	390	2
ENH_00060930_novel13	ENH_00060930	lncRNA	767	1	Novelgene1762_novel42	Novelgene1762	lncRNA	443	2
ENH_00003610_novel195	ENH_00003610	lncRNA	341	1	Novelgene0693_novel01	Novelgene0693	lncRNA	1492	2
Novelgene0761_novel01	Novelgene0761	lncRNA	320	1	Novelgene2744_novel01	Novelgene2744	lncRNA	1328	2
Novelgene1152_novel01	Novelgene1152	lncRNA	513	1	Novelgene1540_novel11	Novelgene1540	lncRNA	670	2
ENH_00061730_novel38	ENH_00061730	lncRNA	679	1	Novelgene0387_novel02	Novelgene0387	lncRNA	1188	2
ENH_00079230_novel67	ENH_00079230	lncRNA	1686	1	Novelgene1466_novel06	Novelgene1466	lncRNA	614	2
ENH_00041840_novel41	ENH_00041840	lncRNA	1262	1	ENH_00005240_novel58	ENH_00005240	lncRNA	1442	2
Novelgene2645_novel01	Novelgene2645	lncRNA	360	1	Novelgene2240_novel81	Novelgene2240	lncRNA	1802	2
ENH_00067170_novel09	ENH_00067170	lncRNA	828	1	Novelgene3171_novel01	Novelgene3171	lncRNA	1504	2
ENH_00010520_novel01	ENH_00010520	lncRNA	448	1	ENH_00023510_novel106	ENH_00023510	lncRNA	608	2
ENH_00062810_novel16	ENH_00062810	lncRNA	488	1	ENH_00059220_novel03	ENH_00059220	lncRNA	336	2
ENH_00067080_novel01	ENH_00067080	lncRNA	802	1	ENH_00017470_novel24	ENH_00017470	lncRNA	760	2
Novelgene1288_novel02	Novelgene1288	lncRNA	913	1	Novelgene0389_novel01	Novelgene0389	lncRNA	2793	2
Novelgene2514_novel01	Novelgene2514	lncRNA	1189	1	Novelgene2159_novel01	Novelgene2159	lncRNA	1117	2
Novelgene2000_novel02	Novelgene2000	lncRNA	615	1	Novelgene1005_novel01	Novelgene1005	lncRNA	970	2
Novelgene2245_novel09	Novelgene2245	lncRNA	561	1	Novelgene2465_novel02	Novelgene2465	lncRNA	833	2
ENH_00029510_novel03	ENH_00029510	lncRNA	847	1	ENH_00078340_novel08	ENH_00078340	lncRNA	356	2
Novelgene0780_novel02	Novelgene0780	lncRNA	2656	1	ENH_00037590_novel01	ENH_00037590	lncRNA	1280	2
Novelgene1670_novel01	Novelgene1670	lncRNA	1663	1	Novelgene2723_novel04	Novelgene2723	lncRNA	209	2
ENH_00041100_novel13	ENH_00041100	lncRNA	781	1	ENH_00040740_novel23	ENH_00040740	lncRNA	564	2
ENH_00079230_novel70	ENH_00079230	lncRNA	2481	1	ENH_00000590_novel03	ENH_00000590	lncRNA	2082	2
Novelgene2061_novel01	Novelgene2061	lncRNA	1768	1	Novelgene2869_novel28	Novelgene2869	lncRNA	959	2
Novelgene0714_novel19	Novelgene0714	lncRNA	500	1	Novelgene3540_novel01	Novelgene3540	lncRNA	856	2
Novelgene0374_novel01	Novelgene0374	lncRNA	2311	1	ENH_00051380_novel02	ENH_00051380	lncRNA	372	2
ENH_00017790_novel07	ENH_00017790	lncRNA	579	1	Novelgene3013_novel01	Novelgene3013	lncRNA	731	2
ENH_00072810_novel30	ENH_00072810	lncRNA	686	1	Novelgene0782_novel02	Novelgene0782	lncRNA	823	2
Novelgene1277_novel01	Novelgene1277	lncRNA	675	1	Novelgene3028_novel03	Novelgene3028	lncRNA	1920	2
Novelgene1654_novel01	Novelgene1654	lncRNA	2217	1	Novelgene3426_novel01	Novelgene3426	lncRNA	702	2
ENH_00078930_novel02	ENH_00078930	lncRNA	1210	1	Novelgene1781_novel10	Novelgene1781	lncRNA	3567	2
ENH_00031860_novel10	ENH_00031860	lncRNA	218	1	Novelgene0588_novel01	Novelgene0588	lncRNA	2263	2
ENH_00018760_novel03	ENH_00018760	lncRNA	489	1	Novelgene0926_novel03	Novelgene0926	lncRNA	852	2
ENH_00036240_novel09	ENH_00036240	lncRNA	590	1	ENH_00058500_novel41	ENH_00058500	lncRNA	566	2
Novelgene0091_novel08	Novelgene0091	lncRNA	3155	1	ENH_00081240_novel20	ENH_00081240	lncRNA	679	2
ENH_00035630_novel08	ENH_00035630	lncRNA	831	1	ENH_00068130_novel48	ENH_00068130	lncRNA	321	2
ENH_00064310_novel12	ENH_00064310	lncRNA	648	1	ENH_00077250_novel25	ENH_00077250	lncRNA	780	2
Novelgene3366_novel02	Novelgene3366	lncRNA	325	1	Novelgene3618_novel01	Novelgene3618	lncRNA	3172	2
Novelgene0260_novel28	Novelgene0260	lncRNA	1016	1	ENH_00068130_novel26	ENH_00068130	lncRNA	1079	2
ENH_00069820_novel43	ENH_00069820	lncRNA	248	1	ENH_00068130_novel27	ENH_00068130	lncRNA	1453	2
Novelgene0371_novel02	Novelgene0371	lncRNA	689	1	ENH_00051970_novel01	ENH_00051970	lncRNA	1202	2
Novelgene0188_novel01	Novelgene0188	lncRNA	239	1	ENH_00026370_novel25	ENH_00026370	lncRNA	1115	2
Novelgene1105_novel01	Novelgene1105	lncRNA	472	1	Novelgene2985_novel01	Novelgene2985	lncRNA	741	2
ENH_00038510_novel42	ENH_00038510	lncRNA	254	1	ENH_00042890_novel21	ENH_00042890	lncRNA	986	2
ENH_00079500_novel18	ENH_00079500	lncRNA	730	1	Novelgene3511_novel01	Novelgene3511	lncRNA	767	2
Novelgene2136_novel04	Novelgene2136	lncRNA	896	1	Novelgene1670_novel02	Novelgene1670	lncRNA	962	2
Novelgene2698_novel01	Novelgene2698	lncRNA	1157	1	ENH_00038050_novel14	ENH_00038050	lncRNA	299	2
Novelgene0652_novel01	Novelgene0652	lncRNA	222	1	Novelgene2907_novel04	Novelgene2907	lncRNA	271	2
ENH_00050160_novel12	ENH_00050160	lncRNA	2432	1	ENH_00026590_novel03	ENH_00026590	lncRNA	1452	2
ENH_00014250_novel09	ENH_00014250	lncRNA	1112	1	Novelgene2140_novel06	Novelgene2140	lncRNA	451	2
ENH_00051330_novel04	ENH_00051330	lncRNA	412	1	ENH_00015410_novel02	ENH_00015410	lncRNA	907	2
ENH_00063310_novel87	ENH_00063310	lncRNA	696	1	ENH_00030790_novel01	ENH_00030790	lncRNA	991	2
ENH_00073470_novel02	ENH_00073470	lncRNA	500	1	XM_013585116.1	ENH_00035950	lncRNA	584	2
ENH_00041750_novel01	ENH_00041750	lncRNA	1232	1	Novelgene2510_novel01	Novelgene2510	lncRNA	722	2
Novelgene2200_novel07	Novelgene2200	lncRNA	1126	1	Novelgene2195_novel15	Novelgene2195	lncRNA	712	2
Novelgene0644_novel01	Novelgene0644	lncRNA	1835	1	Novelgene1126_novel06	Novelgene1126	lncRNA	2482	2
ENH_00017600_novel04	ENH_00017600	lncRNA	1154	1	ENH_00078930_novel06	ENH_00078930	lncRNA	3079	2
ENH_00068930_novel03	ENH_00068930	lncRNA	208	1	ENH_00008540_novel05	ENH_00008540	lncRNA	707	2
Novelgene1210_novel03	Novelgene1210	lncRNA	576	1	Novelgene0199_novel44	Novelgene0199	lncRNA	920	2
Novelgene1703_novel05	Novelgene1703	lncRNA	3298	1	Novelgene1762_novel39	Novelgene1762	lncRNA	1747	2
ENH_00024640_novel01	ENH_00024640	lncRNA	1606	1	ENH_00044140_novel01	ENH_00044140	lncRNA	1915	2
ENH_00039510_novel47	ENH_00039510	lncRNA	539	1	ENH_00001450_novel01	ENH_00001450	lncRNA	407	2
ENH_00062260_novel11	ENH_00062260	lncRNA	202	1	Novelgene3093_novel50	Novelgene3093	lncRNA	455	2
Novelgene0553_novel03	Novelgene0553	lncRNA	398	1	Novelgene0379_novel02	Novelgene0379	lncRNA	2316	2
ENH_00025380_novel10	ENH_00025380	lncRNA	562	1	Novelgene0979_novel01	Novelgene0979	lncRNA	2581	2
Novelgene0930_novel16	Novelgene0930	lncRNA	366	1	ENH_00062870_novel41	ENH_00062870	lncRNA	828	2
ENH_00010520_novel40	ENH_00010520	lncRNA	590	1	ENH_00048320_novel12	ENH_00048320	lncRNA	553	2
ENH_00041770_novel41	ENH_00041770	lncRNA	334	1	ENH_00017090_novel07	ENH_00017090	lncRNA	2186	2
Novelgene0808_novel04	Novelgene0808	lncRNA	969	1	ENH_00023470_novel05	ENH_00023470	lncRNA	2274	2
Novelgene1353_novel01	Novelgene1353	lncRNA	582	1	Novelgene2089_novel01	Novelgene2089	lncRNA	4295	2
Novelgene2799_novel08	Novelgene2799	lncRNA	481	1	ENH_00041320_novel03	ENH_00041320	lncRNA	473	2
Novelgene1730_novel01	Novelgene1730	lncRNA	3023	1	ENH_00018110_novel27	ENH_00018110	lncRNA	574	2
ENH_00038330_novel12	ENH_00038330	lncRNA	580	1	ENH_00007540_novel27	ENH_00007540	lncRNA	570	2
Novelgene1661_novel02	Novelgene1661	lncRNA	1940	1	Novelgene2046_novel01	Novelgene2046	lncRNA	2341	2
ENH_00033760_novel11	ENH_00033760	lncRNA	840	1	ENH_00067020_novel09	ENH_00067020	lncRNA	1631	2
Novelgene0768_novel04	Novelgene0768	lncRNA	277	1	ENH_00048050_novel01	ENH_00048050	lncRNA	3644	2
Novelgene0669_novel03	Novelgene0669	lncRNA	631	1	Novelgene2245_novel05	Novelgene2245	lncRNA	1701	2
Novelgene2014_novel01	Novelgene2014	lncRNA	921	1	Novelgene1895_novel18	Novelgene1895	lncRNA	807	2
Novelgene0521_novel02	Novelgene0521	lncRNA	295	1	Novelgene3040_novel01	Novelgene3040	lncRNA	1124	2
Novelgene0904_novel02	Novelgene0904	lncRNA	237	1	Novelgene3434_novel02	Novelgene3434	lncRNA	3716	2
ENH_00031410_novel06	ENH_00031410	lncRNA	400	1	ENH_00023320_novel03	ENH_00023320	lncRNA	323	2
ENH_00082320_novel03	ENH_00082320	lncRNA	351	1	Novelgene0459_novel04	Novelgene0459	lncRNA	878	2
Novelgene3729_novel01	Novelgene3729	lncRNA	482	1	Novelgene1940_novel01	Novelgene1940	lncRNA	430	2
ENH_00007430_novel42	ENH_00007430	lncRNA	740	1	Novelgene3039_novel01	Novelgene3039	lncRNA	328	2
Novelgene2155_novel01	Novelgene2155	lncRNA	878	1	ENH_00082430_novel06	ENH_00082430	lncRNA	1871	2
ENH_00059680_novel15	ENH_00059680	lncRNA	469	1	ENH_00052820_novel17	ENH_00052820	lncRNA	384	2
ENH_00082990_novel29	ENH_00082990	lncRNA	242	1	Novelgene2657_novel01	Novelgene2657	lncRNA	607	2
ENH_00057200_novel50	ENH_00057200	lncRNA	1487	1	ENH_00071630_novel02	ENH_00071630	lncRNA	1568	2
Novelgene1787_novel01	Novelgene1787	lncRNA	1796	1	Novelgene0391_novel06	Novelgene0391	lncRNA	681	2
ENH_00051610_novel13	ENH_00051610	lncRNA	1049	1	Novelgene2230_novel01	Novelgene2230	lncRNA	1172	2
ENH_00080690_novel18	ENH_00080690	lncRNA	453	1	Novelgene3511_novel05	Novelgene3511	lncRNA	1469	2
Novelgene2867_novel02	Novelgene2867	lncRNA	248	1	ENH_00084610_novel18	ENH_00084610	lncRNA	586	2
Novelgene2256_novel01	Novelgene2256	lncRNA	2190	1	XM_013580298.1	ENH_00033690	lncRNA	1104	2
Novelgene0949_novel02	Novelgene0949	lncRNA	1099	1	ENH_00022990_novel08	ENH_00022990	lncRNA	1811	2
ENH_00016500_novel43	ENH_00016500	lncRNA	332	1	Novelgene0403_novel07	Novelgene0403	lncRNA	851	2
ENH_00019260_novel261	ENH_00019260	lncRNA	710	1	ENH_00075180_novel14	ENH_00075180	lncRNA	840	2
ENH_00021910_novel03	ENH_00021910	lncRNA	681	1	Novelgene0874_novel08	Novelgene0874	lncRNA	1569	2
ENH_00038510_novel12	ENH_00038510	lncRNA	2621	1	ENH_00082040_novel27	ENH_00082040	lncRNA	1650	2
ENH_00083870_novel81	ENH_00083870	lncRNA	776	1	ENH_00016490_novel03	ENH_00016490	lncRNA	1284	2
Novelgene2581_novel01	Novelgene2581	lncRNA	536	1	Novelgene0534_novel03	Novelgene0534	lncRNA	953	2
ENH_00032270_novel02	ENH_00032270	lncRNA	1528	1	ENH_00011740_novel04	ENH_00011740	lncRNA	977	2
Novelgene2968_novel01	Novelgene2968	lncRNA	225	1	Novelgene3717_novel03	Novelgene3717	lncRNA	1227	2
ENH_00028510_novel15	ENH_00028510	lncRNA	552	1	ENH_00023480_novel01	ENH_00023480	lncRNA	864	2
Novelgene0052_novel01	Novelgene0052	lncRNA	894	1	ENH_00032270_novel20	ENH_00032270	lncRNA	441	2
ENH_00041170_novel24	ENH_00041170	lncRNA	2504	1	Novelgene0464_novel01	Novelgene0464	lncRNA	370	2
Novelgene1457_novel01	Novelgene1457	lncRNA	3539	1	Novelgene3555_novel02	Novelgene3555	lncRNA	1092	2
Novelgene1885_novel04	Novelgene1885	lncRNA	501	1	Novelgene0982_novel02	Novelgene0982	lncRNA	1610	2
Novelgene1020_novel03	Novelgene1020	lncRNA	393	1	Novelgene2743_novel04	Novelgene2743	lncRNA	2120	2
ENH_00078950_novel03	ENH_00078950	lncRNA	701	1	Novelgene1547_novel06	Novelgene1547	lncRNA	2293	2
ENH_00084720_novel04	ENH_00084720	lncRNA	435	1	Novelgene1762_novel34	Novelgene1762	lncRNA	635	2
Novelgene1110_novel07	Novelgene1110	lncRNA	2039	1	Novelgene2614_novel02	Novelgene2614	lncRNA	450	2
ENH_00004730_novel17	ENH_00004730	lncRNA	357	1	ENH_00084180_novel46	ENH_00084180	lncRNA	1736	2
ENH_00041970_novel425	ENH_00041970	lncRNA	218	1	ENH_00043970_novel01	ENH_00043970	lncRNA	2234	2
ENH_00034380_novel03	ENH_00034380	lncRNA	626	1	ENH_00046880_novel07	ENH_00046880	lncRNA	259	2
Novelgene1066_novel01	Novelgene1066	lncRNA	365	1	ENH_00079570_novel02	ENH_00079570	lncRNA	374	2
Novelgene2638_novel01	Novelgene2638	lncRNA	531	1	Novelgene0657_novel01	Novelgene0657	lncRNA	1041	2
Novelgene0504_novel01	Novelgene0504	lncRNA	1051	1	ENH_00021790_novel04	ENH_00021790	lncRNA	810	2
ENH_00031630_novel12	ENH_00031630	lncRNA	543	1	Novelgene1920_novel12	Novelgene1920	lncRNA	2192	2
ENH_00036560_novel01	ENH_00036560	lncRNA	690	1	Novelgene0687_novel01	Novelgene0687	lncRNA	1056	2
ENH_00038930_novel17	ENH_00038930	lncRNA	255	1	Novelgene1519_novel01	Novelgene1519	lncRNA	2655	2
ENH_00064520_novel06	ENH_00064520	lncRNA	894	1	Novelgene1622_novel02	Novelgene1622	lncRNA	332	2
Novelgene2087_novel01	Novelgene2087	lncRNA	965	1	ENH_00085630_novel06	ENH_00085630	lncRNA	3544	2
ENH_00075180_novel15	ENH_00075180	lncRNA	513	1	Novelgene0211_novel05	Novelgene0211	lncRNA	429	2
Novelgene0014_novel01	Novelgene0014	lncRNA	2078	1	ENH_00067270_novel01	ENH_00067270	lncRNA	400	2
ENH_00052490_novel01	ENH_00052490	lncRNA	720	1	ENH_00038900_novel17	ENH_00038900	lncRNA	600	2
ENH_00081890_novel38	ENH_00081890	lncRNA	472	1	Novelgene0349_novel06	Novelgene0349	lncRNA	1896	2
Novelgene1953_novel02	Novelgene1953	lncRNA	454	1	Novelgene1604_novel01	Novelgene1604	lncRNA	456	2
Novelgene3625_novel05	Novelgene3625	lncRNA	309	1	ENH_00073740_novel02	ENH_00073740	lncRNA	844	2
ENH_00013230_novel16	ENH_00013230	lncRNA	456	1	ENH_00041170_novel19	ENH_00041170	lncRNA	3642	2
ENH_00054030_novel21	ENH_00054030	lncRNA	244	1	Novelgene1383_novel01	Novelgene1383	lncRNA	710	2
ENH_00079230_novel57	ENH_00079230	lncRNA	700	1	ENH_00066440_novel24	ENH_00066440	lncRNA	470	2
Novelgene1457_novel02	Novelgene1457	lncRNA	3637	1	Novelgene1895_novel26	Novelgene1895	lncRNA	899	2
Novelgene3697_novel01	Novelgene3697	lncRNA	818	1	Novelgene2213_novel07	Novelgene2213	lncRNA	772	2
ENH_00074360_novel17	ENH_00074360	lncRNA	447	1	ENH_00029140_novel05	ENH_00029140	lncRNA	2562	2
ENH_00026710_novel67	ENH_00026710	lncRNA	811	1	Novelgene2122_novel02	Novelgene2122	lncRNA	2886	2
ENH_00072930_novel15	ENH_00072930	lncRNA	463	1	ENH_00015540_novel02	ENH_00015540	lncRNA	1397	2
Novelgene1885_novel02	Novelgene1885	lncRNA	2208	1	ENH_00022800_novel25	ENH_00022800	lncRNA	1889	2
ENH_00074970_novel12	ENH_00074970	lncRNA	326	1	Novelgene0260_novel31	Novelgene0260	lncRNA	656	2
ENH_00002620_novel26	ENH_00002620	lncRNA	217	1	ENH_00058460_novel05	ENH_00058460	lncRNA	843	2
ENH_00055860_novel39	ENH_00055860	lncRNA	345	1	Novelgene3511_novel03	Novelgene3511	lncRNA	2501	2
Novelgene1771_novel01	Novelgene1771	lncRNA	629	1	Novelgene3679_novel01	Novelgene3679	lncRNA	2765	2
ENH_00026240_novel05	ENH_00026240	lncRNA	539	1	Novelgene2969_novel01	Novelgene2969	lncRNA	1198	2
Novelgene1693_novel01	Novelgene1693	lncRNA	1873	1	Novelgene3490_novel04	Novelgene3490	lncRNA	3147	2
Novelgene2658_novel01	Novelgene2658	lncRNA	307	1	ENH_00017470_novel23	ENH_00017470	lncRNA	840	2
ENH_00039410_novel24	ENH_00039410	lncRNA	325	1	ENH_00068040_novel03	ENH_00068040	lncRNA	961	2
ENH_00062260_novel10	ENH_00062260	lncRNA	443	1	Novelgene2089_novel04	Novelgene2089	lncRNA	1541	2
Novelgene3217_novel02	Novelgene3217	lncRNA	734	1	Novelgene2869_novel27	Novelgene2869	lncRNA	1440	2
ENH_00005450_novel19	ENH_00005450	lncRNA	336	1	Novelgene2571_novel03	Novelgene2571	lncRNA	1399	2
ENH_00030670_novel46	ENH_00030670	lncRNA	1011	1	ENH_00016240_novel09	ENH_00016240	lncRNA	359	2
ENH_00013880_novel01	ENH_00013880	lncRNA	817	1	ENH_00052760_novel01	ENH_00052760	lncRNA	1066	2
Novelgene2727_novel01	Novelgene2727	lncRNA	856	1	Novelgene3039_novel02	Novelgene3039	lncRNA	319	2
ENH_00012310_novel02	ENH_00012310	lncRNA	256	1	ENH_00053490_novel01	ENH_00053490	lncRNA	625	2
ENH_00050870_novel22	ENH_00050870	lncRNA	914	1	ENH_00041190_novel21	ENH_00041190	lncRNA	3141	2
Novelgene1860_novel01	Novelgene1860	lncRNA	575	1	Novelgene3694_novel02	Novelgene3694	lncRNA	1083	2
ENH_00067170_novel07	ENH_00067170	lncRNA	209	1	ENH_00005600_novel02	ENH_00005600	lncRNA	702	2
Novelgene2405_novel01	Novelgene2405	lncRNA	784	1	ENH_00067370_novel06	ENH_00067370	lncRNA	458	2
Novelgene1711_novel02	Novelgene1711	lncRNA	1760	1	Novelgene3193_novel01	Novelgene3193	lncRNA	2065	2
ENH_00041960_novel76	ENH_00041960	lncRNA	1351	1	Novelgene2878_novel10	Novelgene2878	lncRNA	1846	2
Novelgene0922_novel03	Novelgene0922	lncRNA	282	1	Novelgene0391_novel05	Novelgene0391	lncRNA	1341	2
Novelgene2283_novel01	Novelgene2283	lncRNA	271	1	ENH_00020300_novel09	ENH_00020300	lncRNA	1277	2
Novelgene2479_novel06	Novelgene2479	lncRNA	660	1	ENH_00046690_novel19	ENH_00046690	lncRNA	567	2
Novelgene1374_novel01	Novelgene1374	lncRNA	694	1	ENH_00063310_novel71	ENH_00063310	lncRNA	2686	2
ENH_00041460_novel04	ENH_00041460	lncRNA	216	1	ENH_00000580_novel09	ENH_00000580	lncRNA	1033	2
ENH_00051550_novel14	ENH_00051550	lncRNA	567	1	ENH_00067810_novel09	ENH_00067810	lncRNA	2264	2
ENH_00084760_novel27	ENH_00084760	lncRNA	362	1	Novelgene1762_novel12	Novelgene1762	lncRNA	3165	2
Novelgene2461_novel27	Novelgene2461	lncRNA	1506	1	Novelgene2089_novel05	Novelgene2089	lncRNA	1595	2
ENH_00071100_novel19	ENH_00071100	lncRNA	621	1	ENH_00028620_novel02	ENH_00028620	lncRNA	2845	2
ENH_00076990_novel02	ENH_00076990	lncRNA	752	1	Novelgene3098_novel17	Novelgene3098	lncRNA	588	2
ENH_00046020_novel05	ENH_00046020	lncRNA	1123	1	Novelgene1797_novel04	Novelgene1797	lncRNA	1098	2
ENH_00046190_novel03	ENH_00046190	lncRNA	480	1	Novelgene0701_novel05	Novelgene0701	lncRNA	350	2
ENH_00038360_novel06	ENH_00038360	lncRNA	603	1	Novelgene1982_novel17	Novelgene1982	lncRNA	1098	2
ENH_00041840_novel44	ENH_00041840	lncRNA	636	1	Novelgene1809_novel01	Novelgene1809	lncRNA	1442	2
ENH_00023520_novel02	ENH_00023520	lncRNA	1418	1	ENH_00013850_novel02	ENH_00013850	lncRNA	4353	2
Novelgene0383_novel03	Novelgene0383	lncRNA	895	1	Novelgene3115_novel05	Novelgene3115	lncRNA	831	2
Novelgene0125_novel01	Novelgene0125	lncRNA	539	1	Novelgene1156_novel03	Novelgene1156	lncRNA	1628	2
Novelgene2692_novel01	Novelgene2692	lncRNA	1018	1	Novelgene2079_novel07	Novelgene2079	lncRNA	1090	2
Novelgene1212_novel01	Novelgene1212	lncRNA	1578	1	ENH_00059740_novel28	ENH_00059740	lncRNA	561	2
ENH_00042430_novel01	ENH_00042430	lncRNA	436	1	Novelgene2870_novel01	Novelgene2870	lncRNA	918	2
ENH_00071930_novel06	ENH_00071930	lncRNA	292	1	Novelgene0178_novel02	Novelgene0178	lncRNA	927	2
Novelgene0017_novel02	Novelgene0017	lncRNA	1528	1	Novelgene0702_novel01	Novelgene0702	lncRNA	481	2
Novelgene2430_novel01	Novelgene2430	lncRNA	1768	1	Novelgene2614_novel04	Novelgene2614	lncRNA	587	2
Novelgene0644_novel02	Novelgene0644	lncRNA	233	1	Novelgene3237_novel02	Novelgene3237	lncRNA	672	2
Novelgene0052_novel07	Novelgene0052	lncRNA	840	1	Novelgene2064_novel01	Novelgene2064	lncRNA	2376	2
ENH_00032510_novel44	ENH_00032510	lncRNA	316	1	Novelgene2829_novel06	Novelgene2829	lncRNA	855	2
ENH_00010110_novel101	ENH_00010110	lncRNA	417	1	Novelgene0717_novel02	Novelgene0717	lncRNA	1087	2
ENH_00060970_novel31	ENH_00060970	lncRNA	517	1	ENH_00036920_novel02	ENH_00036920	lncRNA	2580	2
ENH_00038360_novel09	ENH_00038360	lncRNA	643	1	ENH_00041320_novel04	ENH_00041320	lncRNA	274	2
Novelgene3636_novel01	Novelgene3636	lncRNA	769	1	ENH_00028620_novel03	ENH_00028620	lncRNA	2052	2
ENH_00041720_novel24	ENH_00041720	lncRNA	449	1	ENH_00012620_novel27	ENH_00012620	lncRNA	368	2
Novelgene3521_novel01	Novelgene3521	lncRNA	545	1	ENH_00023510_novel104	ENH_00023510	lncRNA	655	2
ENH_00079520_novel13	ENH_00079520	lncRNA	1816	1	Novelgene3098_novel11	Novelgene3098	lncRNA	654	2
ENH_00045700_novel05	ENH_00045700	lncRNA	672	1	Novelgene2907_novel03	Novelgene2907	lncRNA	964	2
ENH_00046950_novel07	ENH_00046950	lncRNA	250	1	ENH_00075150_novel01	ENH_00075150	lncRNA	5446	2
Novelgene3169_novel01	Novelgene3169	lncRNA	888	1	ENH_00049130_novel03	ENH_00049130	lncRNA	715	2
ENH_00023510_novel05	ENH_00023510	lncRNA	282	1	ENH_00085320_novel06	ENH_00085320	lncRNA	716	2
ENH_00082430_novel07	ENH_00082430	lncRNA	2022	1	Novelgene1039_novel02	Novelgene1039	lncRNA	3563	2
Novelgene0313_novel03	Novelgene0313	lncRNA	248	1	ENH_00038980_novel13	ENH_00038980	lncRNA	480	2
ENH_00042840_novel02	ENH_00042840	lncRNA	401	1	ENH_00067130_novel10	ENH_00067130	lncRNA	761	2
Novelgene3129_novel01	Novelgene3129	lncRNA	490	1	ENH_00035620_novel58	ENH_00035620	lncRNA	572	2
Novelgene2066_novel02	Novelgene2066	lncRNA	331	1	ENH_00057720_novel59	ENH_00057720	lncRNA	908	2
ENH_00026830_novel18	ENH_00026830	lncRNA	682	1	Novelgene1544_novel01	Novelgene1544	lncRNA	2534	2
Novelgene2190_novel01	Novelgene2190	lncRNA	388	1	Novelgene1762_novel40	Novelgene1762	lncRNA	898	2
ENH_00030410_novel03	ENH_00030410	lncRNA	1210	1	Novelgene2587_novel01	Novelgene2587	lncRNA	1029	2
ENH_00044270_novel01	ENH_00044270	lncRNA	391	1	Novelgene2762_novel01	Novelgene2762	lncRNA	2383	2
ENH_00079230_novel60	ENH_00079230	lncRNA	985	1	ENH_00036920_novel04	ENH_00036920	lncRNA	1880	2
ENH_00036380_novel25	ENH_00036380	lncRNA	1147	1	Novelgene0593_novel02	Novelgene0593	lncRNA	297	2
ENH_00034470_novel02	ENH_00034470	lncRNA	555	1	Novelgene2244_novel08	Novelgene2244	lncRNA	526	2
Novelgene1016_novel16	Novelgene1016	lncRNA	510	1	ENH_00023370_novel10	ENH_00023370	lncRNA	901	2
ENH_00054030_novel24	ENH_00054030	lncRNA	265	1	Novelgene1694_novel02	Novelgene1694	lncRNA	2767	2
ENH_00062260_novel05	ENH_00062260	lncRNA	757	1	Novelgene3313_novel01	Novelgene3313	lncRNA	2015	2
ENH_00036510_novel04	ENH_00036510	lncRNA	668	1	ENH_00009870_novel05	ENH_00009870	lncRNA	600	2
ENH_00013700_novel24	ENH_00013700	lncRNA	626	1	Novelgene0857_novel03	Novelgene0857	lncRNA	4572	2
ENH_00053880_novel09	ENH_00053880	lncRNA	445	1	Novelgene2973_novel01	Novelgene2973	lncRNA	1381	2
Novelgene1555_novel03	Novelgene1555	lncRNA	703	1	ENH_00053080_novel10	ENH_00053080	lncRNA	2515	2
Novelgene1279_novel01	Novelgene1279	lncRNA	388	1	ENH_00014480_novel03	ENH_00014480	lncRNA	613	2
Novelgene0914_novel01	Novelgene0914	lncRNA	1043	1	Novelgene2240_novel04	Novelgene2240	lncRNA	2265	2
Novelgene1896_novel01	Novelgene1896	lncRNA	2239	1	ENH_00007120_novel02	ENH_00007120	lncRNA	1993	2
ENH_00076820_novel37	ENH_00076820	lncRNA	585	1	ENH_00013850_novel03	ENH_00013850	lncRNA	3962	2
ENH_00028640_novel46	ENH_00028640	lncRNA	302	1	Novelgene3408_novel02	Novelgene3408	lncRNA	503	2
Novelgene0715_novel02	Novelgene0715	lncRNA	762	1	Novelgene2216_novel05	Novelgene2216	lncRNA	787	2
Novelgene1863_novel08	Novelgene1863	lncRNA	1193	1	Novelgene0893_novel03	Novelgene0893	lncRNA	388	2
Novelgene3051_novel01	Novelgene3051	lncRNA	1065	1	ENH_00084490_novel09	ENH_00084490	lncRNA	2206	2
Novelgene0530_novel81	Novelgene0530	lncRNA	397	1	Novelgene3006_novel01	Novelgene3006	lncRNA	871	2
ENH_00054030_novel20	ENH_00054030	lncRNA	1136	1	Novelgene0809_novel01	Novelgene0809	lncRNA	1500	2
Novelgene2261_novel01	Novelgene2261	lncRNA	1867	1	Novelgene3661_novel01	Novelgene3661	lncRNA	331	2
Novelgene0260_novel29	Novelgene0260	lncRNA	1018	1	Novelgene1762_novel36	Novelgene1762	lncRNA	1968	2
Novelgene2505_novel01	Novelgene2505	lncRNA	740	1	Novelgene1546_novel01	Novelgene1546	lncRNA	575	2
Novelgene1762_novel23	Novelgene1762	lncRNA	1201	1	ENH_00003900_novel03	ENH_00003900	lncRNA	1403	2
ENH_00075500_novel32	ENH_00075500	lncRNA	539	1	ENH_00030090_novel01	ENH_00030090	lncRNA	729	2
Novelgene0808_novel02	Novelgene0808	lncRNA	676	1	ENH_00007310_novel05	ENH_00007310	lncRNA	1265	2
ENH_00042290_novel01	ENH_00042290	lncRNA	542	1	ENH_00068310_novel01	ENH_00068310	lncRNA	740	2
Novelgene2841_novel01	Novelgene2841	lncRNA	320	1	ENH_00014640_novel12	ENH_00014640	lncRNA	481	2
ENH_00084180_novel51	ENH_00084180	lncRNA	1561	1	ENH_00025970_novel25	ENH_00025970	lncRNA	1155	2
ENH_00008070_novel127	ENH_00008070	lncRNA	300	1	ENH_00000470_novel07	ENH_00000470	lncRNA	822	2
ENH_00054470_novel10	ENH_00054470	lncRNA	377	1	ENH_00034070_novel03	ENH_00034070	lncRNA	1321	2
ENH_00031920_novel03	ENH_00031920	lncRNA	352	1	Novelgene2565_novel01	Novelgene2565	lncRNA	1056	2
Novelgene1948_novel01	Novelgene1948	lncRNA	303	1	ENH_00049110_novel05	ENH_00049110	lncRNA	378	2
Novelgene1762_novel28	Novelgene1762	lncRNA	1962	1	Novelgene3044_novel05	Novelgene3044	lncRNA	1634	2
Novelgene1478_novel04	Novelgene1478	lncRNA	2450	1	Novelgene3399_novel01	Novelgene3399	lncRNA	912	2
Novelgene1781_novel07	Novelgene1781	lncRNA	5132	1	ENH_00057720_novel57	ENH_00057720	lncRNA	1433	2
Novelgene0397_novel02	Novelgene0397	lncRNA	2135	1	Novelgene2048_novel02	Novelgene2048	lncRNA	3128	2
ENH_00016490_novel04	ENH_00016490	lncRNA	1226	1	Novelgene1693_novel17	Novelgene1693	lncRNA	690	2
Novelgene3339_novel02	Novelgene3339	lncRNA	742	1	Novelgene2667_novel03	Novelgene2667	lncRNA	1298	2
Novelgene3258_novel01	Novelgene3258	lncRNA	451	1	Novelgene2797_novel06	Novelgene2797	lncRNA	2340	2
ENH_00068130_novel31	ENH_00068130	lncRNA	1338	1	ENH_00012940_novel18	ENH_00012940	lncRNA	2100	2
ENH_00015850_novel06	ENH_00015850	lncRNA	244	1	Novelgene1850_novel02	Novelgene1850	lncRNA	2309	2
Novelgene0598_novel01	Novelgene0598	lncRNA	1086	1	ENH_00063640_novel03	ENH_00063640	lncRNA	1151	2
ENH_00014250_novel08	ENH_00014250	lncRNA	526	1	Novelgene1039_novel03	Novelgene1039	lncRNA	4056	2
Novelgene2241_novel01	Novelgene2241	lncRNA	2418	1	Novelgene1453_novel10	Novelgene1453	lncRNA	1535	2
ENH_00046660_novel03	ENH_00046660	lncRNA	698	1	ENH_00067620_novel09	ENH_00067620	lncRNA	2363	2
ENH_00059720_novel70	ENH_00059720	lncRNA	803	1	Novelgene1936_novel21	Novelgene1936	lncRNA	2057	2
ENH_00031410_novel04	ENH_00031410	lncRNA	1158	1	Novelgene3419_novel145	Novelgene3419	lncRNA	398	2
ENH_00064160_novel03	ENH_00064160	lncRNA	369	1	ENH_00067270_novel02	ENH_00067270	lncRNA	702	2
ENH_00071810_novel08	ENH_00071810	lncRNA	1354	1	Novelgene2571_novel05	Novelgene2571	lncRNA	1833	2
ENH_00073950_novel67	ENH_00073950	lncRNA	600	1	Novelgene1453_novel13	Novelgene1453	lncRNA	1781	2
Novelgene0974_novel01	Novelgene0974	lncRNA	600	1	Novelgene2403_novel01	Novelgene2403	lncRNA	3400	2
Novelgene1982_novel02	Novelgene1982	lncRNA	489	1	ENH_00023530_novel18	ENH_00023530	lncRNA	300	2
ENH_00000580_novel44	ENH_00000580	lncRNA	1396	1	ENH_00084180_novel47	ENH_00084180	lncRNA	2509	2
Novelgene1148_novel01	Novelgene1148	lncRNA	528	1	ENH_00059620_novel07	ENH_00059620	lncRNA	537	2
ENH_00070630_novel61	ENH_00070630	lncRNA	2036	1	Novelgene2118_novel02	Novelgene2118	lncRNA	488	2
ENH_00031410_novel05	ENH_00031410	lncRNA	752	1	ENH_00023330_novel42	ENH_00023330	lncRNA	285	2
ENH_00014030_novel01	ENH_00014030	lncRNA	906	1	ENH_00070370_novel06	ENH_00070370	lncRNA	1324	2
ENH_00026690_novel17	ENH_00026690	lncRNA	1168	1	Novelgene0815_novel20	Novelgene0815	lncRNA	652	2
ENH_00048750_novel04	ENH_00048750	lncRNA	907	1	Novelgene0918_novel24	Novelgene0918	lncRNA	1678	2
Novelgene0177_novel01	Novelgene0177	lncRNA	373	1	ENH_00041190_novel22	ENH_00041190	lncRNA	2647	2
ENH_00056940_novel02	ENH_00056940	lncRNA	568	1	Novelgene3714_novel01	Novelgene3714	lncRNA	1624	2
ENH_00026240_novel03	ENH_00026240	lncRNA	1677	1	ENH_00015570_novel33	ENH_00015570	lncRNA	918	2
Novelgene1104_novel02	Novelgene1104	lncRNA	1227	1	ENH_00060590_novel03	ENH_00060590	lncRNA	803	2
Novelgene2065_novel05	Novelgene2065	lncRNA	402	1	Novelgene3253_novel14	Novelgene3253	lncRNA	425	3
Novelgene2938_novel01	Novelgene2938	lncRNA	1338	1	ENH_00005380_novel43	ENH_00005380	lncRNA	562	3
ENH_00008480_novel02	ENH_00008480	lncRNA	1382	1	ENH_00037230_novel05	ENH_00037230	lncRNA	762	3
ENH_00030310_novel02	ENH_00030310	lncRNA	283	1	Novelgene1666_novel05	Novelgene1666	lncRNA	662	3
ENH_00085000_novel70	ENH_00085000	lncRNA	505	1	ENH_00040240_novel02	ENH_00040240	lncRNA	663	3
ENH_00017220_novel11	ENH_00017220	lncRNA	253	1	ENH_00068650_novel15	ENH_00068650	lncRNA	938	3
Novelgene2050_novel01	Novelgene2050	lncRNA	603	1	ENH_00048900_novel06	ENH_00048900	lncRNA	855	3
ENH_00002900_novel02	ENH_00002900	lncRNA	942	1	Novelgene1180_novel02	Novelgene1180	lncRNA	822	3
ENH_00041810_novel25	ENH_00041810	lncRNA	638	1	ENH_00036020_novel02	ENH_00036020	lncRNA	1347	3
Novelgene1466_novel08	Novelgene1466	lncRNA	850	1	ENH_00036660_novel65	ENH_00036660	lncRNA	580	3
ENH_00028700_novel58	ENH_00028700	lncRNA	446	1	Novelgene3262_novel03	Novelgene3262	lncRNA	566	3
Novelgene2799_novel10	Novelgene2799	lncRNA	353	1	ENH_00080800_novel110	ENH_00080800	lncRNA	469	3
ENH_00060060_novel16	ENH_00060060	lncRNA	978	1	ENH_00066030_novel05	ENH_00066030	lncRNA	1444	3
Novelgene2461_novel02	Novelgene2461	lncRNA	386	1	Novelgene2089_novel02	Novelgene2089	lncRNA	3615	3
ENH_00063870_novel06	ENH_00063870	lncRNA	1767	1	ENH_00013700_novel11	ENH_00013700	lncRNA	1967	3
Novelgene1256_novel01	Novelgene1256	lncRNA	814	1	ENH_00032740_novel04	ENH_00032740	lncRNA	499	3
Novelgene2246_novel01	Novelgene2246	lncRNA	553	1	Novelgene1075_novel02	Novelgene1075	lncRNA	2125	3
ENH_00003500_novel13	ENH_00003500	lncRNA	353	1	Novelgene1513_novel06	Novelgene1513	lncRNA	1346	3
Novelgene0877_novel03	Novelgene0877	lncRNA	432	1	ENH_00030120_novel23	ENH_00030120	lncRNA	474	3
ENH_00057160_novel10	ENH_00057160	lncRNA	630	1	Novelgene2571_novel09	Novelgene2571	lncRNA	1093	3
Novelgene1976_novel16	Novelgene1976	lncRNA	945	1	Novelgene3191_novel01	Novelgene3191	lncRNA	1219	3
Novelgene2336_novel01	Novelgene2336	lncRNA	450	1	Novelgene1920_novel18	Novelgene1920	lncRNA	1929	3
Novelgene1444_novel06	Novelgene1444	lncRNA	231	1	ENH_00006850_novel06	ENH_00006850	lncRNA	635	3
Novelgene1751_novel03	Novelgene1751	lncRNA	1716	1	ENH_00081240_novel22	ENH_00081240	lncRNA	5844	3
ENH_00008490_novel08	ENH_00008490	lncRNA	384	1	Novelgene3530_novel03	Novelgene3530	lncRNA	311	3
ENH_00020420_novel27	ENH_00020420	lncRNA	210	1	Novelgene1513_novel15	Novelgene1513	lncRNA	548	3
ENH_00030150_novel04	ENH_00030150	lncRNA	3247	1	ENH_00023020_novel54	ENH_00023020	lncRNA	1539	3
ENH_00080270_novel78	ENH_00080270	lncRNA	595	1	XM_013585266.1	ENH_00041430	lncRNA	508	3
ENH_00077250_novel20	ENH_00077250	lncRNA	469	1	Novelgene1900_novel01	Novelgene1900	lncRNA	2155	3
ENH_00076990_novel01	ENH_00076990	lncRNA	1627	1	Novelgene2694_novel02	Novelgene2694	lncRNA	699	3
Novelgene3306_novel14	Novelgene3306	lncRNA	370	1	Novelgene2571_novel11	Novelgene2571	lncRNA	1825	3
Novelgene1364_novel02	Novelgene1364	lncRNA	2027	1	Novelgene0199_novel42	Novelgene0199	lncRNA	613	3
ENH_00065570_novel107	ENH_00065570	lncRNA	745	1	Novelgene1920_novel11	Novelgene1920	lncRNA	1522	3
Novelgene1165_novel01	Novelgene1165	lncRNA	628	1	ENH_00061480_novel26	ENH_00061480	lncRNA	740	3
ENH_00002610_novel46	ENH_00002610	lncRNA	977	1	ENH_00042810_novel06	ENH_00042810	lncRNA	300	3
Novelgene3726_novel01	Novelgene3726	lncRNA	211	1	ENH_00017470_novel22	ENH_00017470	lncRNA	685	3
ENH_00066390_novel101	ENH_00066390	lncRNA	251	1	ENH_00079310_novel08	ENH_00079310	lncRNA	654	3
ENH_00015370_novel01	ENH_00015370	lncRNA	642	1	Novelgene1895_novel40	Novelgene1895	lncRNA	659	3
Novelgene3682_novel03	Novelgene3682	lncRNA	415	1	ENH_00023510_novel28	ENH_00023510	lncRNA	736	3
Novelgene0159_novel01	Novelgene0159	lncRNA	468	1	ENH_00048900_novel09	ENH_00048900	lncRNA	477	3
Novelgene1739_novel02	Novelgene1739	lncRNA	567	1	ENH_00049740_novel67	ENH_00049740	lncRNA	1387	3
Novelgene0696_novel01	Novelgene0696	lncRNA	703	1	Novelgene2571_novel08	Novelgene2571	lncRNA	1815	3
Novelgene1311_novel01	Novelgene1311	lncRNA	906	1	Novelgene2695_novel02	Novelgene2695	lncRNA	1077	3
Novelgene2410_novel04	Novelgene2410	lncRNA	698	1	Novelgene0918_novel10	Novelgene0918	lncRNA	826	3
ENH_00008500_novel28	ENH_00008500	lncRNA	226	1	Novelgene2982_novel01	Novelgene2982	lncRNA	412	3
ENH_00060390_novel07	ENH_00060390	lncRNA	1067	1	Novelgene0455_novel06	Novelgene0455	lncRNA	1104	3
Novelgene0794_novel02	Novelgene0794	lncRNA	530	1	Novelgene0202_novel01	Novelgene0202	lncRNA	916	3
Novelgene0516_novel06	Novelgene0516	lncRNA	511	1	Novelgene1370_novel04	Novelgene1370	lncRNA	3707	3
Novelgene0514_novel01	Novelgene0514	lncRNA	1301	1	Novelgene2829_novel05	Novelgene2829	lncRNA	584	3
Novelgene3229_novel02	Novelgene3229	lncRNA	286	1	Novelgene1180_novel01	Novelgene1180	lncRNA	866	3
Novelgene3714_novel04	Novelgene3714	lncRNA	263	1	Novelgene0199_novel43	Novelgene0199	lncRNA	602	3
Novelgene0180_novel01	Novelgene0180	lncRNA	1414	1	Novelgene0815_novel10	Novelgene0815	lncRNA	1322	3
Novelgene1925_novel02	Novelgene1925	lncRNA	1758	1	Novelgene1895_novel41	Novelgene1895	lncRNA	865	3
ENH_00078970_novel01	ENH_00078970	lncRNA	1259	1	ENH_00066070_novel45	ENH_00066070	lncRNA	937	3
ENH_00082390_novel33	ENH_00082390	lncRNA	363	1	Novelgene1452_novel01	Novelgene1452	lncRNA	1402	3
ENH_00029980_novel11	ENH_00029980	lncRNA	485	1	Novelgene2462_novel02	Novelgene2462	lncRNA	1358	3
ENH_00041070_novel48	ENH_00041070	lncRNA	796	1	XM_013583558.1	ENH_00084930	lncRNA	420	3
Novelgene1192_novel15	Novelgene1192	lncRNA	440	1	Novelgene2471_novel01	Novelgene2471	lncRNA	535	3
Novelgene0001_novel04	Novelgene0001	lncRNA	423	1	ENH_00011280_novel07	ENH_00011280	lncRNA	1384	3
ENH_00073820_novel11	ENH_00073820	lncRNA	2014	1	Novelgene3478_novel01	Novelgene3478	lncRNA	2026	3
ENH_00071930_novel05	ENH_00071930	lncRNA	565	1	ENH_00000580_novel35	ENH_00000580	lncRNA	1888	3
ENH_00058610_novel05	ENH_00058610	lncRNA	821	1	ENH_00076540_novel27	ENH_00076540	lncRNA	2609	3
Novelgene0056_novel01	Novelgene0056	lncRNA	594	1	Novelgene0455_novel07	Novelgene0455	lncRNA	1198	3
ENH_00006980_novel11	ENH_00006980	lncRNA	1995	1	ENH_00032250_novel08	ENH_00032250	lncRNA	556	3
ENH_00023020_novel56	ENH_00023020	lncRNA	879	1	Novelgene1781_novel08	Novelgene1781	lncRNA	3662	3
ENH_00060200_novel03	ENH_00060200	lncRNA	427	1	Novelgene0542_novel07	Novelgene0542	lncRNA	2840	3
Novelgene1762_novel21	Novelgene1762	lncRNA	788	1	ENH_00066080_novel02	ENH_00066080	lncRNA	955	3
Novelgene1956_novel02	Novelgene1956	lncRNA	387	1	ENH_00041170_novel18	ENH_00041170	lncRNA	3311	3
Novelgene0078_novel05	Novelgene0078	lncRNA	244	1	Novelgene0918_novel11	Novelgene0918	lncRNA	1508	3
Novelgene1848_novel01	Novelgene1848	lncRNA	1591	1	Novelgene0822_novel01	Novelgene0822	lncRNA	642	3
ENH_00036380_novel26	ENH_00036380	lncRNA	747	1	Novelgene2969_novel03	Novelgene2969	lncRNA	662	3
Novelgene2007_novel03	Novelgene2007	lncRNA	311	1	ENH_00014630_novel11	ENH_00014630	lncRNA	517	3
Novelgene0307_novel01	Novelgene0307	lncRNA	438	1	ENH_00026380_novel25	ENH_00026380	lncRNA	755	3
ENH_00054020_novel21	ENH_00054020	lncRNA	733	1	Novelgene1715_novel01	Novelgene1715	lncRNA	964	3
ENH_00076920_novel105	ENH_00076920	lncRNA	249	1	Novelgene3682_novel08	Novelgene3682	lncRNA	1134	3
Novelgene0945_novel01	Novelgene0945	lncRNA	1151	1	Novelgene1185_novel06	Novelgene1185	lncRNA	367	3
Novelgene0148_novel18	Novelgene0148	lncRNA	404	1	Novelgene2778_novel01	Novelgene2778	lncRNA	374	3
Novelgene0681_novel10	Novelgene0681	lncRNA	1063	1	Novelgene3110_novel06	Novelgene3110	lncRNA	2926	3
Novelgene1257_novel01	Novelgene1257	lncRNA	1792	1	Novelgene2079_novel10	Novelgene2079	lncRNA	2195	3
Novelgene0899_novel02	Novelgene0899	lncRNA	814	1	ENH_00038360_novel04	ENH_00038360	lncRNA	1668	3
ENH_00029860_novel32	ENH_00029860	lncRNA	309	1	ENH_00073070_novel34	ENH_00073070	lncRNA	1195	3
Novelgene0049_novel01	Novelgene0049	lncRNA	1808	1	ENH_00025170_novel13	ENH_00025170	lncRNA	653	3
Novelgene0078_novel02	Novelgene0078	lncRNA	411	1	ENH_00022450_novel13	ENH_00022450	lncRNA	1958	3
ENH_00063640_novel28	ENH_00063640	lncRNA	531	1	ENH_00054800_novel02	ENH_00054800	lncRNA	466	3
Novelgene0388_novel02	Novelgene0388	lncRNA	1737	1	Novelgene2453_novel01	Novelgene2453	lncRNA	908	3
ENH_00074880_novel04	ENH_00074880	lncRNA	499	1	Novelgene0918_novel35	Novelgene0918	lncRNA	1060	3
ENH_00081410_novel25	ENH_00081410	lncRNA	466	1	Novelgene0843_novel01	Novelgene0843	lncRNA	1686	3
ENH_00041750_novel03	ENH_00041750	lncRNA	727	1	ENH_00046950_novel06	ENH_00046950	lncRNA	529	3
ENH_00044130_novel79	ENH_00044130	lncRNA	722	1	Novelgene2743_novel02	Novelgene2743	lncRNA	1350	3
ENH_00041190_novel23	ENH_00041190	lncRNA	1193	1	ENH_00045700_novel02	ENH_00045700	lncRNA	846	3
ENH_00080730_novel38	ENH_00080730	lncRNA	361	1	Novelgene1920_novel10	Novelgene1920	lncRNA	2216	3
Novelgene0295_novel03	Novelgene0295	lncRNA	310	1	Novelgene0455_novel08	Novelgene0455	lncRNA	1438	3
Novelgene3366_novel03	Novelgene3366	lncRNA	1165	1	Novelgene3083_novel02	Novelgene3083	lncRNA	1163	3
Novelgene1022_novel01	Novelgene1022	lncRNA	360	1	Novelgene2743_novel06	Novelgene2743	lncRNA	1250	3
ENH_00069070_novel14	ENH_00069070	lncRNA	1017	1	XM_013577710.1	ENH_00077900	lncRNA	1023	3
Novelgene0264_novel02	Novelgene0264	lncRNA	696	1	ENH_00072040_novel158	ENH_00072040	lncRNA	900	3
XM_013584831.1	ENH_00029300	lncRNA	533	1	Novelgene1425_novel44	Novelgene1425	lncRNA	2949	3
Novelgene2158_novel01	Novelgene2158	lncRNA	740	1	ENH_00079130_novel27	ENH_00079130	lncRNA	828	3
ENH_00072740_novel03	ENH_00072740	lncRNA	538	1	ENH_00050230_novel01	ENH_00050230	lncRNA	1094	3
ENH_00071350_novel141	ENH_00071350	lncRNA	1789	1	ENH_00071940_novel15	ENH_00071940	lncRNA	474	3
Novelgene0704_novel01	Novelgene0704	lncRNA	274	1	ENH_00072040_novel155	ENH_00072040	lncRNA	1481	3
Novelgene3709_novel01	Novelgene3709	lncRNA	968	1	ENH_00032740_novel05	ENH_00032740	lncRNA	930	3
ENH_00061190_novel06	ENH_00061190	lncRNA	559	1	ENH_00072040_novel134	ENH_00072040	lncRNA	1859	3
ENH_00057870_novel04	ENH_00057870	lncRNA	636	1	Novelgene3093_novel01	Novelgene3093	lncRNA	1720	3
ENH_00009200_novel12	ENH_00009200	lncRNA	284	1	ENH_00074610_novel35	ENH_00074610	lncRNA	1100	3
Novelgene1425_novel57	Novelgene1425	lncRNA	609	1	Novelgene0739_novel02	Novelgene0739	lncRNA	655	3
Novelgene2358_novel01	Novelgene2358	lncRNA	1599	1	XM_013583462.1	ENH_00083670	lncRNA	784	3
Novelgene0873_novel02	Novelgene0873	lncRNA	214	1	Novelgene0088_novel02	Novelgene0088	lncRNA	1913	3
ENH_00058050_novel06	ENH_00058050	lncRNA	385	1	ENH_00082990_novel23	ENH_00082990	lncRNA	690	3
Novelgene1815_novel01	Novelgene1815	lncRNA	343	1	Novelgene0199_novel38	Novelgene0199	lncRNA	634	3
ENH_00064230_novel31	ENH_00064230	lncRNA	1297	1	Novelgene2813_novel15	Novelgene2813	lncRNA	1145	3
ENH_00079000_novel03	ENH_00079000	lncRNA	626	1	ENH_00081060_novel01	ENH_00081060	lncRNA	850	3
ENH_00072810_novel31	ENH_00072810	lncRNA	317	1	ENH_00000220_novel18	ENH_00000220	lncRNA	247	3
ENH_00069140_novel01	ENH_00069140	lncRNA	1069	1	Novelgene0083_novel03	Novelgene0083	lncRNA	826	3
Novelgene1302_novel02	Novelgene1302	lncRNA	263	1	ENH_00073920_novel02	ENH_00073920	lncRNA	342	3
ENH_00035630_novel09	ENH_00035630	lncRNA	2412	1	ENH_00081240_novel21	ENH_00081240	lncRNA	5078	3
Novelgene1564_novel13	Novelgene1564	lncRNA	951	1	Novelgene0870_novel01	Novelgene0870	lncRNA	1106	3
Novelgene0008_novel01	Novelgene0008	lncRNA	675	1	ENH_00023280_novel09	ENH_00023280	lncRNA	280	3
ENH_00041960_novel81	ENH_00041960	lncRNA	573	1	Novelgene2615_novel02	Novelgene2615	lncRNA	726	3
Novelgene2983_novel01	Novelgene2983	lncRNA	430	1	ENH_00022450_novel14	ENH_00022450	lncRNA	2734	3
Novelgene0868_novel01	Novelgene0868	lncRNA	1205	1	Novelgene3719_novel05	Novelgene3719	lncRNA	1289	3
ENH_00025540_novel25	ENH_00025540	lncRNA	997	1	Novelgene3083_novel01	Novelgene3083	lncRNA	1475	3
ENH_00074580_novel25	ENH_00074580	lncRNA	662	1	Novelgene2743_novel01	Novelgene2743	lncRNA	1513	3
Novelgene0497_novel01	Novelgene0497	lncRNA	237	1	ENH_00014640_novel11	ENH_00014640	lncRNA	592	3
Novelgene0194_novel10	Novelgene0194	lncRNA	259	1	ENH_00027070_novel05	ENH_00027070	lncRNA	1052	3
Novelgene2166_novel07	Novelgene2166	lncRNA	856	1	Novelgene3206_novel03	Novelgene3206	lncRNA	1063	3
ENH_00083460_novel11	ENH_00083460	lncRNA	1107	1	ENH_00025830_novel05	ENH_00025830	lncRNA	2103	3
ENH_00064900_novel03	ENH_00064900	lncRNA	464	1	ENH_00061180_novel14	ENH_00061180	lncRNA	926	3
ENH_00004730_novel88	ENH_00004730	lncRNA	362	1	Novelgene2571_novel07	Novelgene2571	lncRNA	715	3
ENH_00002960_novel01	ENH_00002960	lncRNA	322	1	ENH_00038330_novel02	ENH_00038330	lncRNA	1764	3
ENH_00004220_novel09	ENH_00004220	lncRNA	441	1	ENH_00083320_novel16	ENH_00083320	lncRNA	823	3
Novelgene2319_novel01	Novelgene2319	lncRNA	506	1	Novelgene1059_novel07	Novelgene1059	lncRNA	869	3
ENH_00043280_novel77	ENH_00043280	lncRNA	227	1	Novelgene1308_novel01	Novelgene1308	lncRNA	1903	3
ENH_00076830_novel40	ENH_00076830	lncRNA	1243	1	Novelgene3115_novel03	Novelgene3115	lncRNA	1249	3
Novelgene1012_novel05	Novelgene1012	lncRNA	291	1	Novelgene1513_novel07	Novelgene1513	lncRNA	1087	3
Novelgene1167_novel01	Novelgene1167	lncRNA	663	1	ENH_00074230_novel07	ENH_00074230	lncRNA	946	3
Novelgene2165_novel01	Novelgene2165	lncRNA	744	1	ENH_00003900_novel06	ENH_00003900	lncRNA	689	3
ENH_00014890_novel18	ENH_00014890	lncRNA	917	1	ENH_00068460_novel03	ENH_00068460	lncRNA	469	3
ENH_00045380_novel05	ENH_00045380	lncRNA	515	1	Novelgene2878_novel09	Novelgene2878	lncRNA	1574	3
Novelgene2401_novel02	Novelgene2401	lncRNA	532	1	Novelgene1072_novel01	Novelgene1072	lncRNA	2832	3
ENH_00071880_novel02	ENH_00071880	lncRNA	508	1	ENH_00011980_novel06	ENH_00011980	lncRNA	674	3
Novelgene0002_novel03	Novelgene0002	lncRNA	3298	1	ENH_00052720_novel20	ENH_00052720	lncRNA	926	3
ENH_00021880_novel03	ENH_00021880	lncRNA	260	1	Novelgene2195_novel06	Novelgene2195	lncRNA	1757	3
Novelgene2402_novel01	Novelgene2402	lncRNA	470	1	ENH_00066460_novel16	ENH_00066460	lncRNA	302	3
Novelgene2021_novel01	Novelgene2021	lncRNA	1212	1	Novelgene2195_novel24	Novelgene2195	lncRNA	583	3
ENH_00083320_novel14	ENH_00083320	lncRNA	895	1	ENH_00041190_novel02	ENH_00041190	lncRNA	3588	3
ENH_00009030_novel20	ENH_00009030	lncRNA	256	1	Novelgene1424_novel02	Novelgene1424	lncRNA	299	3
Novelgene0046_novel01	Novelgene0046	lncRNA	326	1	Novelgene1920_novel19	Novelgene1920	lncRNA	1655	3
ENH_00065820_novel03	ENH_00065820	lncRNA	247	1	ENH_00009650_novel02	ENH_00009650	lncRNA	2048	3
ENH_00076290_novel05	ENH_00076290	lncRNA	1050	1	Novelgene0918_novel29	Novelgene0918	lncRNA	1660	3
Novelgene0594_novel03	Novelgene0594	lncRNA	743	1	ENH_00036240_novel04	ENH_00036240	lncRNA	3313	3
ENH_00050770_novel03	ENH_00050770	lncRNA	797	1	Novelgene2193_novel01	Novelgene2193	lncRNA	2229	3
ENH_00070310_novel30	ENH_00070310	lncRNA	389	1	Novelgene0998_novel02	Novelgene0998	lncRNA	2201	3
Novelgene1635_novel04	Novelgene1635	lncRNA	573	1	Novelgene0612_novel01	Novelgene0612	lncRNA	440	3
ENH_00011810_novel40	ENH_00011810	lncRNA	594	1	Novelgene3419_novel175	Novelgene3419	lncRNA	891	3
ENH_00040570_novel17	ENH_00040570	lncRNA	426	1	Novelgene2773_novel01	Novelgene2773	lncRNA	1028	3
ENH_00022210_novel15	ENH_00022210	lncRNA	288	1	Novelgene1513_novel10	Novelgene1513	lncRNA	1041	3
ENH_00026710_novel68	ENH_00026710	lncRNA	481	1	ENH_00035650_novel02	ENH_00035650	lncRNA	1856	3
Novelgene2044_novel01	Novelgene2044	lncRNA	448	1	ENH_00032540_novel24	ENH_00032540	lncRNA	618	3
Novelgene0398_novel04	Novelgene0398	lncRNA	1765	1	Novelgene0387_novel01	Novelgene0387	lncRNA	1796	3
ENH_00052720_novel23	ENH_00052720	lncRNA	792	1	Novelgene3299_novel05	Novelgene3299	lncRNA	1233	3
Novelgene3612_novel30	Novelgene3612	lncRNA	657	1	Novelgene2571_novel14	Novelgene2571	lncRNA	1534	3
Novelgene0197_novel01	Novelgene0197	lncRNA	505	1	Novelgene2089_novel10	Novelgene2089	lncRNA	1185	3
Novelgene0930_novel09	Novelgene0930	lncRNA	224	1	ENH_00023410_novel05	ENH_00023410	lncRNA	682	3
ENH_00014300_novel06	ENH_00014300	lncRNA	355	1	Novelgene2869_novel07	Novelgene2869	lncRNA	3002	3
ENH_00076830_novel42	ENH_00076830	lncRNA	594	1	Novelgene2230_novel03	Novelgene2230	lncRNA	1082	3
Novelgene0662_novel02	Novelgene0662	lncRNA	2131	1	Novelgene1513_novel05	Novelgene1513	lncRNA	1506	3
ENH_00011070_novel05	ENH_00011070	lncRNA	269	1	ENH_00055920_novel197	ENH_00055920	lncRNA	298	3
ENH_00005960_novel02	ENH_00005960	lncRNA	304	1	Novelgene0403_novel04	Novelgene0403	lncRNA	1747	3
Novelgene0589_novel02	Novelgene0589	lncRNA	371	1	Novelgene0391_novel04	Novelgene0391	lncRNA	1027	3
Novelgene1425_novel62	Novelgene1425	lncRNA	911	1	ENH_00035550_novel23	ENH_00035550	lncRNA	2217	3
ENH_00062260_novel12	ENH_00062260	lncRNA	241	1	ENH_00083670_novel01	ENH_00083670	lncRNA	763	3
Novelgene1072_novel04	Novelgene1072	lncRNA	1367	1	Novelgene1039_novel08	Novelgene1039	lncRNA	521	3
ENH_00076290_novel06	ENH_00076290	lncRNA	392	1	ENH_00068130_novel43	ENH_00068130	lncRNA	435	3
ENH_00026260_novel04	ENH_00026260	lncRNA	2851	1	Novelgene2197_novel03	Novelgene2197	lncRNA	2679	3
Novelgene2500_novel01	Novelgene2500	lncRNA	1512	1	Novelgene1895_novel03	Novelgene1895	lncRNA	1225	3
ENH_00000220_novel23	ENH_00000220	lncRNA	1186	1	Novelgene3682_novel05	Novelgene3682	lncRNA	1559	3
ENH_00059720_novel65	ENH_00059720	lncRNA	1410	1	ENH_00034210_novel11	ENH_00034210	lncRNA	1442	3
ENH_00037820_novel17	ENH_00037820	lncRNA	583	1	Novelgene1513_novel12	Novelgene1513	lncRNA	897	3
ENH_00002610_novel47	ENH_00002610	lncRNA	767	1	Novelgene3682_novel06	Novelgene3682	lncRNA	1496	3
ENH_00064670_novel16	ENH_00064670	lncRNA	363	1	Novelgene3115_novel02	Novelgene3115	lncRNA	1995	3
Novelgene1621_novel01	Novelgene1621	lncRNA	1792	1	Novelgene2571_novel17	Novelgene2571	lncRNA	452	3
Novelgene2013_novel01	Novelgene2013	lncRNA	2057	1	ENH_00048900_novel05	ENH_00048900	lncRNA	1201	3
ENH_00041960_novel77	ENH_00041960	lncRNA	597	1	Novelgene1781_novel11	Novelgene1781	lncRNA	3323	3
ENH_00082420_novel02	ENH_00082420	lncRNA	283	1	ENH_00017580_novel71	ENH_00017580	lncRNA	2760	3
ENH_00066390_novel74	ENH_00066390	lncRNA	209	1	ENH_00011730_novel01	ENH_00011730	lncRNA	1229	3
ENH_00074800_novel16	ENH_00074800	lncRNA	233	1	ENH_00010200_novel02	ENH_00010200	lncRNA	1076	3
Novelgene1651_novel01	Novelgene1651	lncRNA	629	1	Novelgene3267_novel09	Novelgene3267	lncRNA	485	3
ENH_00063870_novel03	ENH_00063870	lncRNA	1265	1	Novelgene1154_novel01	Novelgene1154	lncRNA	1531	3
Novelgene1209_novel02	Novelgene1209	lncRNA	1268	1	Novelgene3511_novel02	Novelgene3511	lncRNA	506	3
ENH_00031510_novel02	ENH_00031510	lncRNA	757	1	Novelgene3134_novel01	Novelgene3134	lncRNA	2124	3
ENH_00047520_novel07	ENH_00047520	lncRNA	223	1	ENH_00045700_novel03	ENH_00045700	lncRNA	446	3
Novelgene2509_novel11	Novelgene2509	lncRNA	639	1	Novelgene0199_novel39	Novelgene0199	lncRNA	648	3
ENH_00069190_novel01	ENH_00069190	lncRNA	629	1	ENH_00048800_novel09	ENH_00048800	lncRNA	698	3
ENH_00031900_novel15	ENH_00031900	lncRNA	910	1	Novelgene3083_novel03	Novelgene3083	lncRNA	1079	3
ENH_00006100_novel09	ENH_00006100	lncRNA	2628	1	Novelgene1156_novel02	Novelgene1156	lncRNA	1817	3
Novelgene3380_novel01	Novelgene3380	lncRNA	224	1	ENH_00036240_novel05	ENH_00036240	lncRNA	3206	3
Novelgene2419_novel01	Novelgene2419	lncRNA	204	1	Novelgene2571_novel10	Novelgene2571	lncRNA	1813	3
Novelgene2356_novel02	Novelgene2356	lncRNA	578	1	ENH_00013850_novel01	ENH_00013850	lncRNA	3633	3
Novelgene0829_novel03	Novelgene0829	lncRNA	540	1	ENH_00048890_novel01	ENH_00048890	lncRNA	1253	3
Novelgene2166_novel05	Novelgene2166	lncRNA	1763	1	Novelgene1513_novel11	Novelgene1513	lncRNA	529	3
ENH_00031660_novel44	ENH_00031660	lncRNA	390	1	ENH_00069590_novel22	ENH_00069590	lncRNA	776	3
Novelgene0768_novel03	Novelgene0768	lncRNA	892	1	ENH_00028150_novel07	ENH_00028150	lncRNA	1298	3
Novelgene1411_novel02	Novelgene1411	lncRNA	1290	1	Novelgene2571_novel06	Novelgene2571	lncRNA	1111	3
ENH_00059250_novel31	ENH_00059250	lncRNA	1691	1	ENH_00023280_novel08	ENH_00023280	lncRNA	469	3
Novelgene3418_novel01	Novelgene3418	lncRNA	372	1	Novelgene1850_novel04	Novelgene1850	lncRNA	1855	3
Novelgene0777_novel02	Novelgene0777	lncRNA	436	1	Novelgene2415_novel10	Novelgene2415	lncRNA	705	3
Novelgene3543_novel01	Novelgene3543	lncRNA	1534	1	Novelgene0513_novel03	Novelgene0513	lncRNA	1217	4
Novelgene3008_novel01	Novelgene3008	lncRNA	614	1	ENH_00043990_novel02	ENH_00043990	lncRNA	548	4
ENH_00004730_novel52	ENH_00004730	lncRNA	440	1	Novelgene2153_novel01	Novelgene2153	lncRNA	845	4
ENH_00059250_novel30	ENH_00059250	lncRNA	899	1	Novelgene2195_novel16	Novelgene2195	lncRNA	1249	4
ENH_00055650_novel02	ENH_00055650	lncRNA	4168	1	ENH_00008490_novel02	ENH_00008490	lncRNA	1793	4
Novelgene3535_novel01	Novelgene3535	lncRNA	899	1	ENH_00013700_novel16	ENH_00013700	lncRNA	2549	4
Novelgene1663_novel01	Novelgene1663	lncRNA	903	1	ENH_00049740_novel66	ENH_00049740	lncRNA	2068	4
Novelgene1166_novel01	Novelgene1166	lncRNA	324	1	ENH_00012290_novel49	ENH_00012290	lncRNA	2633	4
ENH_00041960_novel83	ENH_00041960	lncRNA	264	1	ENH_00048900_novel11	ENH_00048900	lncRNA	1059	4
ENH_00067170_novel08	ENH_00067170	lncRNA	472	1	Novelgene3093_novel40	Novelgene3093	lncRNA	1298	4
ENH_00050160_novel15	ENH_00050160	lncRNA	774	1	ENH_00048810_novel03	ENH_00048810	lncRNA	2021	4
Novelgene2470_novel01	Novelgene2470	lncRNA	1452	1	ENH_00012290_novel57	ENH_00012290	lncRNA	1377	4
ENH_00009200_novel10	ENH_00009200	lncRNA	618	1	Novelgene3253_novel06	Novelgene3253	lncRNA	1188	4
ENH_00017600_novel01	ENH_00017600	lncRNA	1125	1	ENH_00015630_novel17	ENH_00015630	lncRNA	888	4
Novelgene1836_novel01	Novelgene1836	lncRNA	990	1	Novelgene2193_novel02	Novelgene2193	lncRNA	3364	4
Novelgene3091_novel01	Novelgene3091	lncRNA	874	1	Novelgene2571_novel19	Novelgene2571	lncRNA	680	4
ENH_00062590_novel31	ENH_00062590	lncRNA	281	1	Novelgene2621_novel06	Novelgene2621	lncRNA	1446	4
Novelgene1375_novel01	Novelgene1375	lncRNA	366	1	ENH_00077900_novel01	ENH_00077900	lncRNA	859	4
Novelgene3503_novel02	Novelgene3503	lncRNA	436	1	Novelgene0663_novel05	Novelgene0663	lncRNA	1491	4
ENH_00044850_novel109	ENH_00044850	lncRNA	449	1	Novelgene3204_novel01	Novelgene3204	lncRNA	1625	4
Novelgene1439_novel03	Novelgene1439	lncRNA	563	1	ENH_00023410_novel01	ENH_00023410	lncRNA	686	4
ENH_00002620_novel24	ENH_00002620	lncRNA	251	1	Novelgene3165_novel12	Novelgene3165	lncRNA	543	4
Novelgene2237_novel01	Novelgene2237	lncRNA	401	1	Novelgene2621_novel01	Novelgene2621	lncRNA	2460	4
Novelgene1425_novel87	Novelgene1425	lncRNA	323	1	Novelgene0199_novel31	Novelgene0199	lncRNA	718	4
ENH_00005400_novel04	ENH_00005400	lncRNA	422	1	Novelgene1850_novel03	Novelgene1850	lncRNA	2754	4
Novelgene2173_novel01	Novelgene2173	lncRNA	690	1	Novelgene3652_novel01	Novelgene3652	lncRNA	1844	4
Novelgene3059_novel03	Novelgene3059	lncRNA	539	1	ENH_00013700_novel23	ENH_00013700	lncRNA	1357	4
Novelgene0728_novel01	Novelgene0728	lncRNA	1552	1	Novelgene2571_novel22	Novelgene2571	lncRNA	1753	4
Novelgene2498_novel01	Novelgene2498	lncRNA	354	1	ENH_00048700_novel12	ENH_00048700	lncRNA	1109	4
Novelgene0893_novel01	Novelgene0893	lncRNA	1031	1	Novelgene2695_novel05	Novelgene2695	lncRNA	1023	4
Novelgene1617_novel02	Novelgene1617	lncRNA	1669	1	ENH_00043460_novel28	ENH_00043460	lncRNA	1107	4
Novelgene1568_novel08	Novelgene1568	lncRNA	1279	1	Novelgene2197_novel01	Novelgene2197	lncRNA	3597	4
ENH_00041170_novel01	ENH_00041170	lncRNA	4232	1	Novelgene2743_novel03	Novelgene2743	lncRNA	1372	4
ENH_00020400_novel01	ENH_00020400	lncRNA	1174	1	Novelgene0798_novel07	Novelgene0798	lncRNA	2094	4
Novelgene0295_novel04	Novelgene0295	lncRNA	234	1	ENH_00036240_novel03	ENH_00036240	lncRNA	3068	4
Novelgene3459_novel01	Novelgene3459	lncRNA	432	1	ENH_00084700_novel03	ENH_00084700	lncRNA	720	4
ENH_00072740_novel01	ENH_00072740	lncRNA	666	1	ENH_00045390_novel05	ENH_00045390	lncRNA	1040	4
Novelgene3668_novel02	Novelgene3668	lncRNA	1230	1	Novelgene0199_novel41	Novelgene0199	lncRNA	865	4
ENH_00044590_novel30	ENH_00044590	lncRNA	438	1	ENH_00000420_novel01	ENH_00000420	lncRNA	1022	4
Novelgene2738_novel01	Novelgene2738	lncRNA	430	1	Novelgene1920_novel15	Novelgene1920	lncRNA	1738	4
Novelgene1113_novel01	Novelgene1113	lncRNA	231	1	Novelgene2415_novel01	Novelgene2415	lncRNA	952	4
Novelgene0929_novel01	Novelgene0929	lncRNA	864	1	ENH_00038510_novel26	ENH_00038510	lncRNA	1980	4
Novelgene0045_novel01	Novelgene0045	lncRNA	585	1	ENH_00082170_novel09	ENH_00082170	lncRNA	804	4
ENH_00051990_novel25	ENH_00051990	lncRNA	326	1	Novelgene1513_novel23	Novelgene1513	lncRNA	1530	4
Novelgene3717_novel01	Novelgene3717	lncRNA	1131	1	ENH_00009650_novel01	ENH_00009650	lncRNA	571	4
ENH_00034140_novel02	ENH_00034140	lncRNA	330	1	Novelgene2230_novel02	Novelgene2230	lncRNA	1069	4
Novelgene0723_novel03	Novelgene0723	lncRNA	923	1	Novelgene1513_novel09	Novelgene1513	lncRNA	1206	4
ENH_00035600_novel02	ENH_00035600	lncRNA	968	1	ENH_00026380_novel26	ENH_00026380	lncRNA	595	4
ENH_00066240_novel02	ENH_00066240	lncRNA	494	1	ENH_00074610_novel05	ENH_00074610	lncRNA	2155	4
ENH_00032210_novel12	ENH_00032210	lncRNA	903	1	Novelgene2571_novel21	Novelgene2571	lncRNA	1306	4
Novelgene2474_novel02	Novelgene2474	lncRNA	456	1	Novelgene1797_novel03	Novelgene1797	lncRNA	1165	4
Novelgene2235_novel01	Novelgene2235	lncRNA	1988	1	ENH_00017580_novel69	ENH_00017580	lncRNA	3080	4
ENH_00061820_novel24	ENH_00061820	lncRNA	460	1	ENH_00059540_novel18	ENH_00059540	lncRNA	2758	4
Novelgene0897_novel01	Novelgene0897	lncRNA	320	1	ENH_00085860_novel06	ENH_00085860	lncRNA	978	4
Novelgene2112_novel01	Novelgene2112	lncRNA	643	1	Novelgene2193_novel03	Novelgene2193	lncRNA	1964	4
ENH_00007130_novel04	ENH_00007130	lncRNA	405	1	XM_013584575.1	ENH_00022850	lncRNA	1391	4
ENH_00064650_novel12	ENH_00064650	lncRNA	4780	1	Novelgene1059_novel06	Novelgene1059	lncRNA	1917	4
ENH_00063400_novel12	ENH_00063400	lncRNA	578	1	ENH_00024350_novel09	ENH_00024350	lncRNA	1329	4
Novelgene0057_novel01	Novelgene0057	lncRNA	759	1	ENH_00073070_novel02	ENH_00073070	lncRNA	1708	4
Novelgene3010_novel01	Novelgene3010	lncRNA	501	1	ENH_00017580_novel51	ENH_00017580	lncRNA	3036	4
Novelgene2344_novel02	Novelgene2344	lncRNA	689	1	ENH_00007120_novel01	ENH_00007120	lncRNA	963	4
ENH_00071880_novel01	ENH_00071880	lncRNA	1183	1	ENH_00040520_novel02	ENH_00040520	lncRNA	1792	4
ENH_00022080_novel15	ENH_00022080	lncRNA	874	1	Novelgene3317_novel01	Novelgene3317	lncRNA	2623	4
Novelgene0875_novel08	Novelgene0875	lncRNA	831	1	ENH_00040020_novel06	ENH_00040020	lncRNA	504	4
Novelgene2889_novel01	Novelgene2889	lncRNA	714	1	ENH_00011730_novel03	ENH_00011730	lncRNA	983	4
Novelgene0115_novel01	Novelgene0115	lncRNA	819	1	Novelgene3652_novel03	Novelgene3652	lncRNA	1107	4
Novelgene2361_novel01	Novelgene2361	lncRNA	229	1	ENH_00016510_novel13	ENH_00016510	lncRNA	579	4
Novelgene2678_novel01	Novelgene2678	lncRNA	505	1	ENH_00070620_novel164	ENH_00070620	lncRNA	4190	4
Novelgene2142_novel05	Novelgene2142	lncRNA	1039	1	Novelgene3652_novel02	Novelgene3652	lncRNA	1301	4
ENH_00023360_novel05	ENH_00023360	lncRNA	1237	1	Novelgene2197_novel02	Novelgene2197	lncRNA	2495	4
Novelgene0890_novel01	Novelgene0890	lncRNA	1331	1	ENH_00069810_novel05	ENH_00069810	lncRNA	1129	4
ENH_00062510_novel04	ENH_00062510	lncRNA	511	1	Novelgene1716_novel02	Novelgene1716	lncRNA	2005	4
Novelgene1485_novel01	Novelgene1485	lncRNA	1881	1	Novelgene2743_novel05	Novelgene2743	lncRNA	1379	4
Novelgene0075_novel01	Novelgene0075	lncRNA	1284	1	ENH_00081850_novel03	ENH_00081850	lncRNA	378	4
ENH_00078680_novel06	ENH_00078680	lncRNA	735	1	Novelgene2089_novel11	Novelgene2089	lncRNA	1085	4
Novelgene1846_novel01	Novelgene1846	lncRNA	230	1	ENH_00078110_novel07	ENH_00078110	lncRNA	978	4
Novelgene2818_novel14	Novelgene2818	lncRNA	541	1	XM_013582272.1	ENH_00066030	lncRNA	1403	4
Novelgene2584_novel01	Novelgene2584	lncRNA	1140	1	Novelgene0998_novel01	Novelgene0998	lncRNA	2246	4
Novelgene2624_novel02	Novelgene2624	lncRNA	1044	1	ENH_00069000_novel04	ENH_00069000	lncRNA	2296	4
Novelgene1313_novel11	Novelgene1313	lncRNA	248	1	ENH_00068650_novel14	ENH_00068650	lncRNA	964	4
Novelgene2330_novel01	Novelgene2330	lncRNA	297	1	ENH_00038330_novel15	ENH_00038330	lncRNA	1617	4
ENH_00042540_novel07	ENH_00042540	lncRNA	320	1	Novelgene3098_novel12	Novelgene3098	lncRNA	1070	4
Novelgene2546_novel02	Novelgene2546	lncRNA	1539	1	Novelgene3043_novel01	Novelgene3043	lncRNA	685	4
Novelgene2426_novel01	Novelgene2426	lncRNA	405	1	Novelgene2869_novel02	Novelgene2869	lncRNA	1967	4
ENH_00032270_novel17	ENH_00032270	lncRNA	406	1	Novelgene1626_novel01	Novelgene1626	lncRNA	3213	4
ENH_00061120_novel03	ENH_00061120	lncRNA	254	1	ENH_00017580_novel72	ENH_00017580	lncRNA	2392	4
ENH_00019950_novel107	ENH_00019950	lncRNA	408	1	Novelgene1513_novel03	Novelgene1513	lncRNA	1673	4
ENH_00035110_novel09	ENH_00035110	lncRNA	889	1	Novelgene0972_novel01	Novelgene0972	lncRNA	887	4
Novelgene1762_novel22	Novelgene1762	lncRNA	967	1	Novelgene2195_novel01	Novelgene2195	lncRNA	1422	4
Novelgene2936_novel02	Novelgene2936	lncRNA	317	1	ENH_00012290_novel32	ENH_00012290	lncRNA	1274	4
ENH_00038340_novel04	ENH_00038340	lncRNA	1581	1	ENH_00012290_novel31	ENH_00012290	lncRNA	1615	4
Novelgene1697_novel01	Novelgene1697	lncRNA	881	1	Novelgene0055_novel05	Novelgene0055	lncRNA	693	4
Novelgene0341_novel14	Novelgene0341	lncRNA	1343	1	Novelgene1547_novel05	Novelgene1547	lncRNA	992	4
ENH_00051610_novel15	ENH_00051610	lncRNA	781	1	Novelgene0918_novel46	Novelgene0918	lncRNA	2432	4
ENH_00077300_novel21	ENH_00077300	lncRNA	1045	1	Novelgene1406_novel01	Novelgene1406	lncRNA	2938	4
ENH_00061110_novel55	ENH_00061110	lncRNA	261	1	ENH_00084180_novel28	ENH_00084180	lncRNA	2585	4
ENH_00026700_novel08	ENH_00026700	lncRNA	291	1	Novelgene3227_novel01	Novelgene3227	lncRNA	1414	4
ENH_00071370_novel28	ENH_00071370	lncRNA	312	1	ENH_00070200_novel31	ENH_00070200	lncRNA	4082	4
ENH_00084770_novel17	ENH_00084770	lncRNA	209	1	Novelgene0541_novel07	Novelgene0541	lncRNA	1158	4
Novelgene0594_novel04	Novelgene0594	lncRNA	430	1	ENH_00003110_novel02	ENH_00003110	lncRNA	881	4
ENH_00011810_novel30	ENH_00011810	lncRNA	774	1	ENH_00000580_novel37	ENH_00000580	lncRNA	1375	4
ENH_00041100_novel07	ENH_00041100	lncRNA	412	1	Novelgene3262_novel02	Novelgene3262	lncRNA	578	4
ENH_00060740_novel01	ENH_00060740	lncRNA	1160	1	ENH_00041310_novel03	ENH_00041310	lncRNA	845	4
Novelgene0391_novel02	Novelgene0391	lncRNA	907	1	Novelgene0542_novel04	Novelgene0542	lncRNA	819	4
Novelgene2608_novel01	Novelgene2608	lncRNA	848	1	Novelgene3001_novel01	Novelgene3001	lncRNA	831	4
ENH_00051380_novel06	ENH_00051380	lncRNA	434	1	Novelgene2083_novel01	Novelgene2083	lncRNA	804	4
Novelgene1874_novel07	Novelgene1874	lncRNA	610	1	ENH_00016490_novel06	ENH_00016490	lncRNA	566	4
Novelgene1762_novel15	Novelgene1762	lncRNA	904	1	ENH_00011730_novel04	ENH_00011730	lncRNA	1086	4
Novelgene0377_novel01	Novelgene0377	lncRNA	1053	1	Novelgene2930_novel01	Novelgene2930	lncRNA	2098	4
ENH_00046010_novel01	ENH_00046010	lncRNA	452	1	ENH_00026180_novel38	ENH_00026180	lncRNA	1142	4
ENH_00079290_novel29	ENH_00079290	lncRNA	466	1	ENH_00032530_novel07	ENH_00032530	lncRNA	561	4
Novelgene1208_novel02	Novelgene1208	lncRNA	246	1	Novelgene2089_novel12	Novelgene2089	lncRNA	969	4
Novelgene2076_novel01	Novelgene2076	lncRNA	909	1	Novelgene0199_novel40	Novelgene0199	lncRNA	870	4
Novelgene3476_novel01	Novelgene3476	lncRNA	300	1	ENH_00023410_novel02	ENH_00023410	lncRNA	744	4
ENH_00057210_novel04	ENH_00057210	lncRNA	385	1	Novelgene0088_novel03	Novelgene0088	lncRNA	2619	4
Novelgene1725_novel02	Novelgene1725	lncRNA	1563	1	ENH_00012290_novel29	ENH_00012290	lncRNA	1488	5
Novelgene3464_novel01	Novelgene3464	lncRNA	219	1	ENH_00012290_novel59	ENH_00012290	lncRNA	968	5
Novelgene1593_novel02	Novelgene1593	lncRNA	1054	1	Novelgene2462_novel03	Novelgene2462	lncRNA	1858	5
Novelgene1687_novel01	Novelgene1687	lncRNA	226	1	Novelgene3419_novel96	Novelgene3419	lncRNA	2533	5
ENH_00005130_novel17	ENH_00005130	lncRNA	221	1	ENH_00001370_novel03	ENH_00001370	lncRNA	1051	5
ENH_00038330_novel11	ENH_00038330	lncRNA	1985	1	ENH_00000580_novel01	ENH_00000580	lncRNA	1754	5
ENH_00000050_novel01	ENH_00000050	lncRNA	752	1	ENH_00012290_novel58	ENH_00012290	lncRNA	1117	5
ENH_00034600_novel01	ENH_00034600	lncRNA	463	1	Novelgene3532_novel01	Novelgene3532	lncRNA	1141	5
ENH_00036650_novel60	ENH_00036650	lncRNA	367	1	Novelgene2040_novel01	Novelgene2040	lncRNA	887	5
Novelgene2074_novel01	Novelgene2074	lncRNA	449	1	ENH_00038070_novel11	ENH_00038070	lncRNA	1748	5
ENH_00055130_novel02	ENH_00055130	lncRNA	1503	1	ENH_00048900_novel02	ENH_00048900	lncRNA	896	5
Novelgene1607_novel03	Novelgene1607	lncRNA	933	1	ENH_00038330_novel09	ENH_00038330	lncRNA	1464	5
ENH_00020030_novel02	ENH_00020030	lncRNA	491	1	ENH_00017580_novel58	ENH_00017580	lncRNA	2664	5
Novelgene1387_novel02	Novelgene1387	lncRNA	800	1	Novelgene0782_novel01	Novelgene0782	lncRNA	2773	5
ENH_00043530_novel32	ENH_00043530	lncRNA	516	1	ENH_00019280_novel01	ENH_00019280	lncRNA	2392	5
Novelgene3550_novel02	Novelgene3550	lncRNA	331	1	ENH_00012290_novel42	ENH_00012290	lncRNA	1084	5
Novelgene1762_novel29	Novelgene1762	lncRNA	2525	1	ENH_00007630_novel11	ENH_00007630	lncRNA	1561	5
ENH_00026700_novel09	ENH_00026700	lncRNA	300	1	ENH_00032530_novel06	ENH_00032530	lncRNA	551	5
Novelgene1905_novel01	Novelgene1905	lncRNA	838	1	ENH_00013700_novel01	ENH_00013700	lncRNA	2196	5
Novelgene0715_novel01	Novelgene0715	lncRNA	1425	1	Novelgene0403_novel01	Novelgene0403	lncRNA	1403	5
Novelgene2350_novel01	Novelgene2350	lncRNA	1383	1	ENH_00012290_novel54	ENH_00012290	lncRNA	2092	5
ENH_00080710_novel07	ENH_00080710	lncRNA	730	1	ENH_00068130_novel38	ENH_00068130	lncRNA	592	5
Novelgene1675_novel04	Novelgene1675	lncRNA	508	1	ENH_00038330_novel10	ENH_00038330	lncRNA	1373	5
Novelgene1222_novel04	Novelgene1222	lncRNA	212	1	ENH_00018390_novel07	ENH_00018390	lncRNA	762	5
ENH_00047750_novel01	ENH_00047750	lncRNA	968	1	ENH_00017580_novel67	ENH_00017580	lncRNA	3087	5
Novelgene2452_novel01	Novelgene2452	lncRNA	232	1	ENH_00008490_novel06	ENH_00008490	lncRNA	1683	5
ENH_00083270_novel03	ENH_00083270	lncRNA	689	1	ENH_00011280_novel08	ENH_00011280	lncRNA	1285	5
Novelgene1004_novel15	Novelgene1004	lncRNA	1669	1	Novelgene3652_novel06	Novelgene3652	lncRNA	1615	5
ENH_00023010_novel04	ENH_00023010	lncRNA	341	1	Novelgene0918_novel21	Novelgene0918	lncRNA	1564	5
ENH_00028060_novel02	ENH_00028060	lncRNA	420	1	ENH_00012290_novel53	ENH_00012290	lncRNA	2637	5
Novelgene0031_novel01	Novelgene0031	lncRNA	1039	1	Novelgene1513_novel18	Novelgene1513	lncRNA	960	5
Novelgene1248_novel01	Novelgene1248	lncRNA	1061	1	Novelgene3555_novel01	Novelgene3555	lncRNA	2259	5
ENH_00051610_novel65	ENH_00051610	lncRNA	408	1	Novelgene0477_novel02	Novelgene0477	lncRNA	304	5
ENH_00072930_novel14	ENH_00072930	lncRNA	545	1	Novelgene2874_novel05	Novelgene2874	lncRNA	1400	5
ENH_00015570_novel34	ENH_00015570	lncRNA	553	1	ENH_00028150_novel27	ENH_00028150	lncRNA	1950	5
ENH_00044130_novel80	ENH_00044130	lncRNA	414	1	Novelgene3652_novel07	Novelgene3652	lncRNA	1496	5
ENH_00053120_novel18	ENH_00053120	lncRNA	581	1	ENH_00031580_novel23	ENH_00031580	lncRNA	2609	5
ENH_00053960_novel01	ENH_00053960	lncRNA	1105	1	Novelgene2878_novel07	Novelgene2878	lncRNA	2556	5
Novelgene1565_novel01	Novelgene1565	lncRNA	2401	1	ENH_00074610_novel15	ENH_00074610	lncRNA	2035	5
Novelgene1870_novel01	Novelgene1870	lncRNA	620	1	ENH_00048900_novel01	ENH_00048900	lncRNA	915	5
ENH_00070930_novel04	ENH_00070930	lncRNA	493	1	Novelgene1745_novel02	Novelgene1745	lncRNA	3788	5
ENH_00066070_novel39	ENH_00066070	lncRNA	418	1	Novelgene2785_novel01	Novelgene2785	lncRNA	1217	5
ENH_00084570_novel05	ENH_00084570	lncRNA	971	1	ENH_00029700_novel01	ENH_00029700	lncRNA	637	5
Novelgene0639_novel01	Novelgene0639	lncRNA	1288	1	Novelgene1547_novel01	Novelgene1547	lncRNA	1204	5
ENH_00076600_novel52	ENH_00076600	lncRNA	1209	1	ENH_00074610_novel31	ENH_00074610	lncRNA	1766	5
Novelgene0071_novel01	Novelgene0071	lncRNA	915	1	ENH_00038900_novel04	ENH_00038900	lncRNA	1157	5
ENH_00018060_novel07	ENH_00018060	lncRNA	510	1	ENH_00048700_novel04	ENH_00048700	lncRNA	1661	5
Novelgene1335_novel01	Novelgene1335	lncRNA	630	1	Novelgene1797_novel02	Novelgene1797	lncRNA	1094	5
ENH_00055390_novel02	ENH_00055390	lncRNA	544	1	ENH_00048810_novel06	ENH_00048810	lncRNA	2681	5
ENH_00058880_novel51	ENH_00058880	lncRNA	770	1	ENH_00000580_novel02	ENH_00000580	lncRNA	1555	5
Novelgene1184_novel01	Novelgene1184	lncRNA	208	1	Novelgene2203_novel03	Novelgene2203	lncRNA	1417	5
Novelgene1315_novel01	Novelgene1315	lncRNA	913	1	Novelgene1695_novel03	Novelgene1695	lncRNA	2751	5
ENH_00051610_novel14	ENH_00051610	lncRNA	488	1	ENH_00035180_novel27	ENH_00035180	lncRNA	2594	5
Novelgene1559_novel04	Novelgene1559	lncRNA	318	1	ENH_00012290_novel41	ENH_00012290	lncRNA	1747	5
ENH_00025270_novel15	ENH_00025270	lncRNA	329	1	ENH_00048900_novel03	ENH_00048900	lncRNA	778	5
Novelgene1084_novel01	Novelgene1084	lncRNA	377	1	ENH_00048900_novel18	ENH_00048900	lncRNA	1256	5
ENH_00034380_novel19	ENH_00034380	lncRNA	691	1	Novelgene2600_novel08	Novelgene2600	lncRNA	1179	5
Novelgene1060_novel01	Novelgene1060	lncRNA	304	1	ENH_00012290_novel52	ENH_00012290	lncRNA	2245	5
ENH_00069400_novel02	ENH_00069400	lncRNA	1160	1	Novelgene3093_novel22	Novelgene3093	lncRNA	1374	5
ENH_00021790_novel07	ENH_00021790	lncRNA	848	1	ENH_00048900_novel19	ENH_00048900	lncRNA	1203	5
Novelgene0915_novel03	Novelgene0915	lncRNA	238	1	ENH_00003570_novel04	ENH_00003570	lncRNA	2220	5
Novelgene0958_novel01	Novelgene0958	lncRNA	725	1	ENH_00000550_novel05	ENH_00000550	lncRNA	2038	5
ENH_00063870_novel05	ENH_00063870	lncRNA	608	1	ENH_00073070_novel24	ENH_00073070	lncRNA	1186	5
Novelgene3095_novel03	Novelgene3095	lncRNA	381	1	Novelgene1920_novel02	Novelgene1920	lncRNA	1563	5
ENH_00043210_novel02	ENH_00043210	lncRNA	230	1	Novelgene2672_novel01	Novelgene2672	lncRNA	1026	5
Novelgene3031_novel01	Novelgene3031	lncRNA	363	1	ENH_00074610_novel16	ENH_00074610	lncRNA	1830	5
Novelgene1507_novel02	Novelgene1507	lncRNA	446	1	ENH_00013700_novel07	ENH_00013700	lncRNA	2149	5
ENH_00035630_novel05	ENH_00035630	lncRNA	1348	1	ENH_00017580_novel68	ENH_00017580	lncRNA	2866	6
Novelgene2506_novel04	Novelgene2506	lncRNA	733	1	Novelgene3253_novel03	Novelgene3253	lncRNA	3440	6
Novelgene0518_novel01	Novelgene0518	lncRNA	586	1	ENH_00070750_novel09	ENH_00070750	lncRNA	3483	6
ENH_00006780_novel05	ENH_00006780	lncRNA	366	1	ENH_00020560_novel28	ENH_00020560	lncRNA	1715	6
ENH_00006100_novel08	ENH_00006100	lncRNA	1642	1	Novelgene1513_novel08	Novelgene1513	lncRNA	1749	6
ENH_00041960_novel73	ENH_00041960	lncRNA	1364	1	ENH_00017580_novel70	ENH_00017580	lncRNA	2361	6
Novelgene1139_novel04	Novelgene1139	lncRNA	366	1	ENH_00012290_novel35	ENH_00012290	lncRNA	2207	6
Novelgene2799_novel11	Novelgene2799	lncRNA	231	1	ENH_00015550_novel29	ENH_00015550	lncRNA	849	6
Novelgene0821_novel01	Novelgene0821	lncRNA	858	1	Novelgene3253_novel08	Novelgene3253	lncRNA	2050	6
ENH_00015560_novel92	ENH_00015560	lncRNA	1444	1	ENH_00012290_novel33	ENH_00012290	lncRNA	1378	6
Novelgene1250_novel01	Novelgene1250	lncRNA	291	1	ENH_00008040_novel03	ENH_00008040	lncRNA	2470	6
Novelgene0110_novel01	Novelgene0110	lncRNA	225	1	Novelgene2484_novel01	Novelgene2484	lncRNA	1283	6
Novelgene2634_novel01	Novelgene2634	lncRNA	520	1	ENH_00012290_novel56	ENH_00012290	lncRNA	1388	6
Novelgene0541_novel06	Novelgene0541	lncRNA	2605	1	ENH_00032540_novel14	ENH_00032540	lncRNA	2552	6
ENH_00077170_novel06	ENH_00077170	lncRNA	568	1	ENH_00078090_novel01	ENH_00078090	lncRNA	1914	6
Novelgene2728_novel01	Novelgene2728	lncRNA	573	1	ENH_00012290_novel45	ENH_00012290	lncRNA	2337	6
ENH_00078750_novel01	ENH_00078750	lncRNA	410	1	ENH_00027960_novel01	ENH_00027960	lncRNA	694	6
Novelgene1874_novel01	Novelgene1874	lncRNA	534	1	ENH_00012290_novel13	ENH_00012290	lncRNA	2879	6
Novelgene1174_novel01	Novelgene1174	lncRNA	338	1	Novelgene1513_novel04	Novelgene1513	lncRNA	1428	6
ENH_00005020_novel01	ENH_00005020	lncRNA	630	1	ENH_00012290_novel50	ENH_00012290	lncRNA	1771	6
ENH_00000960_novel03	ENH_00000960	lncRNA	655	1	ENH_00083460_novel09	ENH_00083460	lncRNA	2259	6
Novelgene2812_novel02	Novelgene2812	lncRNA	393	1	ENH_00078090_novel02	ENH_00078090	lncRNA	1938	6
ENH_00016440_novel02	ENH_00016440	lncRNA	480	1	ENH_00048900_novel20	ENH_00048900	lncRNA	1105	6
ENH_00011060_novel31	ENH_00011060	lncRNA	815	1	Novelgene0780_novel03	Novelgene0780	lncRNA	1855	6
Novelgene0853_novel22	Novelgene0853	lncRNA	1645	1	ENH_00074610_novel30	ENH_00074610	lncRNA	1770	6
ENH_00033690_novel01	ENH_00033690	lncRNA	1643	1	Novelgene3576_novel17	Novelgene3576	lncRNA	2871	6
ENH_00051650_novel05	ENH_00051650	lncRNA	984	1	ENH_00012290_novel43	ENH_00012290	lncRNA	1055	6
ENH_00068510_novel03	ENH_00068510	lncRNA	365	1	ENH_00012290_novel19	ENH_00012290	lncRNA	2068	6
ENH_00046350_novel25	ENH_00046350	lncRNA	314	1	Novelgene3093_novel02	Novelgene3093	lncRNA	869	6
Novelgene2584_novel02	Novelgene2584	lncRNA	790	1	Novelgene1695_novel02	Novelgene1695	lncRNA	2788	7
ENH_00080810_novel15	ENH_00080810	lncRNA	2364	1	ENH_00012290_novel10	ENH_00012290	lncRNA	2586	7
ENH_00083310_novel116	ENH_00083310	lncRNA	969	1	ENH_00012290_novel28	ENH_00012290	lncRNA	1945	7
ENH_00084180_novel52	ENH_00084180	lncRNA	1008	1	ENH_00008830_novel15	ENH_00008830	lncRNA	1374	7
ENH_00015870_novel05	ENH_00015870	lncRNA	1021	1	ENH_00073700_novel26	ENH_00073700	lncRNA	2291	7
ENH_00057020_novel34	ENH_00057020	lncRNA	494	1	Novelgene2847_novel01	Novelgene2847	lncRNA	1508	7
Novelgene1294_novel01	Novelgene1294	lncRNA	892	1	Novelgene2869_novel23	Novelgene2869	lncRNA	2389	7
ENH_00036990_novel03	ENH_00036990	lncRNA	918	1	ENH_00012290_novel12	ENH_00012290	lncRNA	2348	7
Novelgene0077_novel04	Novelgene0077	lncRNA	1056	1	ENH_00032530_novel05	ENH_00032530	lncRNA	1206	7
Novelgene3366_novel04	Novelgene3366	lncRNA	820	1	Novelgene2887_novel01	Novelgene2887	lncRNA	1726	7
Novelgene0878_novel03	Novelgene0878	lncRNA	475	1	ENH_00012290_novel15	ENH_00012290	lncRNA	2071	7
Novelgene0679_novel01	Novelgene0679	lncRNA	660	1	ENH_00030980_novel06	ENH_00030980	lncRNA	1718	7
ENH_00066390_novel103	ENH_00066390	lncRNA	828	1	ENH_00012290_novel20	ENH_00012290	lncRNA	1915	7
Novelgene2678_novel02	Novelgene2678	lncRNA	1022	1	ENH_00028770_novel01	ENH_00028770	lncRNA	430	7
ENH_00046810_novel08	ENH_00046810	lncRNA	368	1	Novelgene2869_novel16	Novelgene2869	lncRNA	1054	7
Novelgene2166_novel09	Novelgene2166	lncRNA	857	1	Novelgene2878_novel04	Novelgene2878	lncRNA	2382	7
ENH_00056730_novel08	ENH_00056730	lncRNA	1052	1	Novelgene3576_novel16	Novelgene3576	lncRNA	3131	7
Novelgene2761_novel01	Novelgene2761	lncRNA	1459	1	ENH_00012290_novel11	ENH_00012290	lncRNA	2493	7
ENH_00071100_novel20	ENH_00071100	lncRNA	1039	1	ENH_00012290_novel02	ENH_00012290	lncRNA	2791	7
ENH_00032020_novel39	ENH_00032020	lncRNA	782	1	Novelgene3576_novel02	Novelgene3576	lncRNA	2944	7
Novelgene0433_novel03	Novelgene0433	lncRNA	545	1	ENH_00012290_novel27	ENH_00012290	lncRNA	2683	7
ENH_00007240_novel11	ENH_00007240	lncRNA	754	1	Novelgene2543_novel01	Novelgene2543	lncRNA	4627	7
ENH_00025770_novel07	ENH_00025770	lncRNA	453	1	ENH_00048700_novel02	ENH_00048700	lncRNA	2150	7
Novelgene1762_novel27	Novelgene1762	lncRNA	2247	1	Novelgene2195_novel23	Novelgene2195	lncRNA	979	7
Novelgene2035_novel01	Novelgene2035	lncRNA	1717	1	ENH_00012290_novel16	ENH_00012290	lncRNA	1945	7
ENH_00008170_novel14	ENH_00008170	lncRNA	465	1	ENH_00019260_novel246	ENH_00019260	lncRNA	2536	7
Novelgene3367_novel03	Novelgene3367	lncRNA	1639	1	Novelgene2869_novel15	Novelgene2869	lncRNA	1051	7
ENH_00066220_novel03	ENH_00066220	lncRNA	279	1	ENH_00076540_novel22	ENH_00076540	lncRNA	2429	7
ENH_00005240_novel61	ENH_00005240	lncRNA	1706	1	Novelgene2878_novel06	Novelgene2878	lncRNA	2393	7
Novelgene1873_novel01	Novelgene1873	lncRNA	245	1	Novelgene3435_novel01	Novelgene3435	lncRNA	1540	7
[truncated: 1,584 more rows]
