# Supplementary material for: Full-length transcriptome analysis and identification of transcript structures in Eimeria necatrix from different developmental stages by single-molecule real-time sequencing
Source: Parasit Vectors. 2021 Sep 27;14:502. doi: 10.1186/s13071-021-05015-7 (PMC8474931; doi:10.1186/s13071-021-05015-7)
Supplement: Supplementary file 14 — Additional file 14: Table S9. Comparative analysis of transcripts structure between SZ and MZ-2. [file 13071_2021_5015_MOESM14_ESM.xlsx]

## Sheet: Sheet1
Table S9. Comparative analysis of transcripts structure between SZ and MZ-2.
Sample name	consensus isoforms	AS events	APA genes	TFs	lncRNAs
SZ-specific	19330	1937	566	139	3229
MZ-2-specific	18213	2440	734	64	1687
SZ and MZ-2 in common	3710	815	1139	20	352
